# Supplementary material for: Structure-based drug designing and immunoinformatics approach for SARS-CoV-2
Source: Sci Adv. 2020 Jul 10;6(28):eabb8097. doi: 10.1126/sciadv.abb8097 (PMC7319274; doi:10.1126/sciadv.abb8097)
Supplement: abb8097_Data_file_S4.xlsx [file abb8097_Data_file_S4.xlsx]

## Sheet: Discotope
Protein	Chain ID	Residue ID	Residue Name	Contact Number	Propensity Score	Discotope Score		Protein	Chain ID	Residue ID	Residue Name	Contact Number	Propensity Score	Discotope Score
S protein	A	27	ALA	10	-2.644	-7.644		Mpro	A	11	GLY	9	-2.035	-6.535
S protein	A	40	ASP	10	-1.111	-6.111		Mpro	A	46	SER	9	-2.69	-7.19
S protein	A	41	LYS	9	-1.347	-5.847		Mpro	A	47	GLU	9	-0.653	-5.153
S protein	A	42	VAL	7	0.009	-3.491		Mpro	A	51	ASN	12	0.484	-5.516
S protein	A	43	PHE	11	0.452	-5.048		Mpro	A	53	ASN	13	1.038	-5.462
S protein	A	80	ASP	10	-1.534	-6.534		Mpro	A	55	GLU	11	-0.473	-5.973
S protein	A	82	PRO	11	-1.934	-7.434		Mpro	A	56	ASP	10	0.701	-4.299
S protein	A	156	GLU	9	-2.778	-7.278		Mpro	A	59	ILE	10	0.138	-4.862
S protein	A	187	LYS	11	-0.692	-6.192		Mpro	A	60	ARG	11	0.234	-5.266
S protein	A	188	ASN	13	-0.754	-7.254		Mpro	A	61	LYS	14	0.119	-6.881
S protein	A	198	ASP	10	-0.647	-5.647		Mpro	A	62	SER	13	0.689	-5.811
S protein	A	199	GLY	13	-0.858	-7.358		Mpro	A	64	HIS	12	-0.47	-6.47
S protein	A	208	THR	13	0.04	-6.46		Mpro	A	72	ASN	7	-2.234	-5.734
S protein	A	209	PRO	11	-0.327	-5.827		Mpro	A	96	PRO	13	-0.743	-7.243
S protein	A	211	ASN	12	-0.118	-6.118		Mpro	A	168	PRO	13	-1.181	-7.681
S protein	A	212	LEU	12	-0.471	-6.471		Mpro	A	169	THR	10	-1.115	-6.115
S protein	A	213	VAL	12	-0.784	-6.784		Mpro	A	184	PRO	14	-0.571	-7.571
S protein	A	214	ARG	8	-0.675	-4.675		Mpro	A	189	GLN	15	1.372	-6.128
S protein	A	219	GLY	11	-2.155	-7.655		Mpro	A	190	THR	13	0.508	-5.992
S protein	A	232	GLY	13	-0.973	-7.473		Mpro	A	191	ALA	9	-0.343	-4.843
S protein	A	246	ARG	7	-3.789	-7.289		Mpro	A	196	THR	9	-2.188	-6.688
S protein	A	281	GLU	11	-0.782	-6.282		Mpro	A	236	LYS	10	-1.12	-6.12
S protein	A	282	ASN	12	-0.641	-6.641		Mpro	A	244	GLN	10	-0.248	-5.248
S protein	A	405	ASP	14	0.944	-6.056		Mpro	A	245	ASP	11	-1.393	-6.893
S protein	A	406	GLU	17	1.451	-7.049		Mpro	A	274	ASN	10	-1.234	-6.234
S protein	A	408	ARG	11	0.136	-5.364		Mpro	A	277	ASN	9	0.47	-4.03
S protein	A	409	GLN	19	3.124	-6.376		Mpro	A	278	GLY	8	-0.067	-4.067
S protein	A	412	PRO	15	0.511	-6.989
S protein	A	413	GLY	13	1.602	-4.898
S protein	A	414	GLN	15	2.511	-4.989
S protein	A	415	THR	14	2.223	-4.777
S protein	A	416	GLY	11	1.253	-4.247
S protein	A	417	LYS	13	1.591	-4.909
S protein	A	419	ALA	19	2.952	-6.548
S protein	A	420	ASP	14	1.988	-5.012
S protein	A	421	TYR	16	0.907	-7.093
S protein	A	424	LYS	17	2.605	-5.895
S protein	A	426	PRO	10	0.125	-4.875
S protein	A	427	ASP	11	0.189	-5.311
S protein	A	428	ASP	11	-1.191	-6.691
S protein	A	440	ASN	11	0.719	-4.781
S protein	A	441	LEU	11	-0.312	-5.812
S protein	A	443	SER	16	0.956	-7.044
S protein	A	449	TYR	11	0.651	-4.849
S protein	A	450	ASN	12	-0.361	-6.361
S protein	A	491	PRO	6	0.255	-2.745
S protein	A	492	LEU	10	0.061	-4.939
S protein	A	493	GLN	12	0.416	-5.584
S protein	A	494	SER	14	0.235	-6.765
S protein	A	496	GLY	16	0.669	-7.331
S protein	A	498	GLN	14	1.176	-5.824
S protein	A	499	PRO	15	1.723	-5.777
S protein	A	500	THR	9	0.863	-3.637
S protein	A	503	VAL	15	0.428	-7.072
S protein	A	504	GLY	11	0.776	-4.724
S protein	A	531	THR	11	-1.482	-6.982
S protein	A	532	ASN	11	-1.377	-6.877
S protein	A	545	GLY	9	-2.758	-7.258
S protein	A	556	ASN	11	-1.285	-6.785
S protein	A	557	LYS	12	-1.399	-7.399
S protein	A	558	LYS	10	0.386	-4.614
S protein	A	559	PHE	15	0.881	-6.619
S protein	A	560	LEU	7	0.591	-2.909
S protein	A	561	PRO	8	0.741	-3.259
S protein	A	562	PHE	7	0.773	-2.727
S protein	A	563	GLN	10	1.038	-3.962
S protein	A	564	GLN	16	0.381	-7.619
S protein	A	567	ARG	12	-0.41	-6.41
S protein	A	568	ASP	10	-0.824	-5.824
S protein	A	569	ILE	9	-0.93	-5.43
S protein	A	570	ALA	7	-0.704	-4.204
S protein	A	571	ASP	9	-0.93	-5.43
S protein	A	572	THR	11	-1.375	-6.875
S protein	A	581	THR	11	-0.815	-6.315
S protein	A	582	LEU	11	-0.706	-6.206
S protein	A	583	GLU	12	-0.914	-6.914
S protein	A	603	ASN	12	-0.136	-6.136
S protein	A	619	GLU	7	-2.492	-5.992
S protein	A	640	SER	8	-3.683	-7.683
S protein	A	657	ASN	9	-1.439	-5.939
S protein	A	701	ALA	7	-2.615	-6.115
S protein	A	702	GLU	8	-2.832	-6.832
S protein	A	703	ASN	7	-2.066	-5.566
S protein	A	704	SER	7	-1.827	-5.327
S protein	A	705	VAL	7	-1.666	-5.166
S protein	A	706	ALA	10	-1.217	-6.217
S protein	A	707	TYR	10	-0.946	-5.946
S protein	A	708	SER	11	-0.901	-6.401
S protein	A	709	ASN	11	-1.854	-7.354
S protein	A	716	THR	15	0.978	-6.522
S protein	A	717	ASN	15	0.224	-7.276
S protein	A	787	GLN	11	-1.486	-6.986
S protein	A	792	PRO	10	1.669	-3.331
S protein	A	793	PRO	7	2.483	-1.017
S protein	A	794	ILE	7	2.211	-1.289
S protein	A	795	LYS	13	1.519	-4.981
S protein	A	796	ASP	13	0.716	-5.784
S protein	A	803	SER	15	0.167	-7.333
S protein	A	808	ASP	12	1.94	-4.06
S protein	A	809	PRO	8	2.079	-1.921
S protein	A	810	SER	7	2.066	-1.434
S protein	A	811	LYS	9	1.491	-3.009
S protein	A	827	THR	9	-1.847	-6.347
S protein	A	855	PHE	8	-2.182	-6.182
S protein	A	868	GLU	11	-1.748	-7.248
S protein	A	918	GLU	11	-0.288	-5.788
S protein	A	919	ASN	11	0.129	-5.371
S protein	A	921	LYS	14	-0.072	-7.072
S protein	A	982	SER	11	-1.903	-7.403
S protein	A	983	ARG	11	-1.359	-6.859
S protein	A	984	LEU	13	-0.959	-7.459
S protein	A	985	ASP	11	-0.41	-5.91
S protein	A	987	PRO	9	0.222	-4.278
S protein	A	988	GLU	13	-0.877	-7.377
S protein	A	991	VAL	12	-0.746	-6.746
S protein	A	1002	GLN	11	-1.904	-7.404
S protein	A	1071	GLN	12	-0.738	-6.738
S protein	A	1072	GLU	16	0.589	-7.411
S protein	A	1073	LYS	14	0.194	-6.806
S protein	A	1098	ASN	13	-1.072	-7.572
S protein	A	1099	GLY	11	-1.32	-6.82
S protein	A	1100	THR	7	-0.948	-4.448
S protein	A	1101	HIS	11	-1.08	-6.58
S protein	A	1111	GLU	16	0.759	-7.241
S protein	A	1112	PRO	15	1.46	-6.04
S protein	A	1113	GLN	15	1.106	-6.394
S protein	A	1114	ILE	14	0.843	-6.157
S protein	A	1118	ASP	14	-0.146	-7.146
S protein	A	1121	PHE	14	-0.304	-7.304
S protein	A	1123	SER	11	-2.037	-7.537
S protein	A	1138	TYR	15	0.808	-6.692
S protein	A	1139	ASP	14	0.816	-6.184
S protein	A	1140	PRO	12	0.655	-5.345
S protein	A	1141	LEU	10	1.101	-3.899
S protein	A	1142	GLN	9	1.13	-3.37
S protein	A	1143	PRO	9	1.13	-3.37
S protein	A	1144	GLU	8	0.918	-3.082
S protein	A	1145	LEU	7	0.714	-2.786
S protein	A	1146	ASP	6	0.61	-2.39
S protein	B	27	ALA	9	-1.518	-6.018
S protein	B	40	ASP	9	-0.689	-5.189
S protein	B	41	LYS	9	-1.347	-5.847
S protein	B	42	VAL	8	0.293	-3.707
S protein	B	43	PHE	11	0.452	-5.048
S protein	B	98	SER	11	-1.529	-7.029
S protein	B	137	ASN	7	-3.022	-6.522
S protein	B	155	SER	7	-0.999	-4.499
S protein	B	156	GLU	8	-2.716	-6.716
S protein	B	157	PHE	9	-2.898	-7.398
S protein	B	187	LYS	8	0.48	-3.52
S protein	B	188	ASN	12	0.184	-5.816
S protein	B	197	ILE	13	-1.174	-7.674
S protein	B	198	ASP	10	-0.647	-5.647
S protein	B	199	GLY	13	-0.858	-7.358
S protein	B	208	THR	11	1.185	-4.315
S protein	B	209	PRO	8	0.811	-3.189
S protein	B	218	GLN	10	0.02	-4.98
S protein	B	219	GLY	9	0.124	-4.376
S protein	B	232	GLY	13	-0.973	-7.473
S protein	B	281	GLU	13	-1.051	-7.551
S protein	B	282	ASN	12	-0.641	-6.641
S protein	B	405	ASP	14	0.944	-6.056
S protein	B	406	GLU	17	1.451	-7.049
S protein	B	408	ARG	12	0.11	-5.89
S protein	B	409	GLN	19	3.124	-6.376
S protein	B	413	GLY	13	1.602	-4.898
S protein	B	414	GLN	15	2.511	-4.989
S protein	B	415	THR	16	2.324	-5.676
S protein	B	416	GLY	15	2.005	-5.495
S protein	B	417	LYS	15	2.189	-5.311
S protein	B	420	ASP	18	2.98	-6.02
S protein	B	426	PRO	13	1.159	-5.341
S protein	B	427	ASP	12	0.628	-5.372
S protein	B	428	ASP	11	-2.056	-7.556
S protein	B	440	ASN	10	0.802	-4.198
S protein	B	441	LEU	10	0.218	-4.782
S protein	B	443	SER	16	0.956	-7.044
S protein	B	449	TYR	11	0.151	-5.349
S protein	B	450	ASN	12	-0.602	-6.602
S protein	B	460	ASN	14	2.327	-4.673
S protein	B	461	LEU	14	2.55	-4.45
S protein	B	462	LYS	15	2.8	-4.7
S protein	B	463	PRO	17	3.145	-5.355
S protein	B	464	PHE	13	2.114	-4.386
S protein	B	465	GLU	16	2.059	-5.941
S protein	B	466	ARG	18	1.655	-7.345
S protein	B	467	ASP	12	0.557	-5.443
S protein	B	469	SER	11	-1.405	-6.905
S protein	B	487	ASN	5	-2.073	-4.573
S protein	B	488	CYS	8	-3.096	-7.096
S protein	B	493	GLN	13	-1.01	-7.51
S protein	B	494	SER	13	-0.493	-6.993
S protein	B	496	GLY	15	0.188	-7.312
S protein	B	497	PHE	17	0.811	-7.689
S protein	B	498	GLN	14	1.176	-5.824
S protein	B	499	PRO	14	1.703	-5.297
S protein	B	500	THR	9	0.863	-3.637
S protein	B	503	VAL	14	0.367	-6.633
S protein	B	504	GLY	11	0.776	-4.724
S protein	B	529	LYS	11	-0.205	-5.705
S protein	B	531	THR	12	0.6	-5.4
S protein	B	532	ASN	11	0.477	-5.023
S protein	B	556	ASN	11	-1.285	-6.785
S protein	B	557	LYS	10	-1.173	-6.173
S protein	B	558	LYS	11	-0.365	-5.865
S protein	B	560	LEU	7	0.591	-2.909
S protein	B	561	PRO	8	0.52	-3.48
S protein	B	562	PHE	9	-0.949	-5.449
S protein	B	563	GLN	12	-0.684	-6.684
S protein	B	568	ASP	10	-0.824	-5.824
S protein	B	569	ILE	9	-0.93	-5.43
S protein	B	570	ALA	7	-0.704	-4.204
S protein	B	571	ASP	9	-0.93	-5.43
S protein	B	580	GLN	14	-0.553	-7.553
S protein	B	581	THR	11	-0.654	-6.154
S protein	B	582	LEU	12	-0.67	-6.67
S protein	B	583	GLU	14	-0.666	-7.666
S protein	B	603	ASN	12	-0.136	-6.136
S protein	B	604	THR	13	-1.16	-7.66
S protein	B	606	ASN	13	-1.05	-7.55
S protein	B	618	THR	7	-3.41	-6.91
S protein	B	619	GLU	8	-2.953	-6.953
S protein	B	639	GLY	8	-3.188	-7.188
S protein	B	701	ALA	9	-2.833	-7.333
S protein	B	702	GLU	7	-2.615	-6.115
S protein	B	703	ASN	7	-2.066	-5.566
S protein	B	704	SER	7	-1.827	-5.327
S protein	B	705	VAL	6	-1.126	-4.126
S protein	B	706	ALA	7	-1.077	-4.577
S protein	B	707	TYR	9	-1.119	-5.619
S protein	B	708	SER	10	-1.074	-6.074
S protein	B	716	THR	15	0.978	-6.522
S protein	B	717	ASN	15	0.224	-7.276
S protein	B	792	PRO	11	1.848	-3.652
S protein	B	793	PRO	7	2.483	-1.017
S protein	B	794	ILE	7	2.211	-1.289
S protein	B	795	LYS	13	1.519	-4.981
S protein	B	796	ASP	13	0.716	-5.784
S protein	B	803	SER	13	0.377	-6.123
S protein	B	808	ASP	12	1.94	-4.06
S protein	B	809	PRO	8	2.079	-1.921
S protein	B	810	SER	7	2.066	-1.434
S protein	B	811	LYS	9	1.491	-3.009
S protein	B	827	THR	10	-2.408	-7.408
S protein	B	855	PHE	9	-2.86	-7.36
S protein	B	868	GLU	11	-1.748	-7.248
S protein	B	918	GLU	11	-0.288	-5.788
S protein	B	919	ASN	11	0.129	-5.371
S protein	B	921	LYS	14	-0.072	-7.072
S protein	B	922	LEU	14	-0.648	-7.648
S protein	B	982	SER	11	-1.903	-7.403
S protein	B	983	ARG	10	-1.355	-6.355
S protein	B	984	LEU	13	-0.959	-7.459
S protein	B	985	ASP	11	-0.41	-5.91
S protein	B	986	PRO	14	-0.682	-7.682
S protein	B	987	PRO	9	0.222	-4.278
S protein	B	988	GLU	12	-0.917	-6.917
S protein	B	991	VAL	12	-0.746	-6.746
S protein	B	1071	GLN	11	-0.912	-6.412
S protein	B	1072	GLU	15	0.57	-6.93
S protein	B	1073	LYS	13	0.417	-6.083
S protein	B	1098	ASN	12	-1.276	-7.276
S protein	B	1099	GLY	10	-1.225	-6.225
S protein	B	1100	THR	8	-1.226	-5.226
S protein	B	1101	HIS	11	-0.702	-6.202
S protein	B	1111	GLU	16	0.661	-7.339
S protein	B	1112	PRO	15	1.46	-6.04
S protein	B	1113	GLN	15	1.106	-6.394
S protein	B	1114	ILE	14	0.843	-6.157
S protein	B	1118	ASP	14	-0.146	-7.146
S protein	B	1121	PHE	14	-0.304	-7.304
S protein	B	1123	SER	11	-2.037	-7.537
S protein	B	1138	TYR	13	1.113	-5.387
S protein	B	1139	ASP	13	1.065	-5.435
S protein	B	1140	PRO	12	0.655	-5.345
S protein	B	1141	LEU	10	1.101	-3.899
S protein	B	1142	GLN	9	1.13	-3.37
S protein	B	1143	PRO	9	1.13	-3.37
S protein	B	1144	GLU	8	0.918	-3.082
S protein	B	1145	LEU	7	0.714	-2.786
S protein	B	1146	ASP	6	0.61	-2.39
S protein	C	27	ALA	9	-1.11	-5.61
S protein	C	40	ASP	9	-0.689	-5.189
S protein	C	41	LYS	9	-1.347	-5.847
S protein	C	42	VAL	8	0.293	-3.707
S protein	C	43	PHE	11	0.452	-5.048
S protein	C	99	ASN	9	-0.833	-5.333
S protein	C	157	PHE	9	-2.75	-7.25
S protein	C	187	LYS	11	-0.506	-6.006
S protein	C	198	ASP	11	-0.744	-6.244
S protein	C	208	THR	11	0.14	-5.36
S protein	C	209	PRO	12	-0.36	-6.36
S protein	C	211	ASN	12	-0.533	-6.533
S protein	C	212	LEU	13	-0.571	-7.071
S protein	C	214	ARG	8	-0.675	-4.675
S protein	C	215	ASP	13	-1.049	-7.549
S protein	C	219	GLY	10	-2.003	-7.003
S protein	C	245	HIS	5	-3.863	-6.363
S protein	C	261	GLY	6	-2.979	-5.979
S protein	C	281	GLU	12	-0.933	-6.933
S protein	C	282	ASN	11	-0.489	-5.989
S protein	C	309	GLU	14	-0.323	-7.323
S protein	C	324	GLU	13	-1.046	-7.546
S protein	C	331	ASN	12	-1.549	-7.549
S protein	C	356	LYS	11	-1.884	-7.384
S protein	C	405	ASP	14	0.69	-6.31
S protein	C	406	GLU	17	1.13	-7.37
S protein	C	408	ARG	14	-0.013	-7.013
S protein	C	409	GLN	20	3.082	-6.918
S protein	C	413	GLY	13	1.602	-4.898
S protein	C	414	GLN	16	2.605	-5.395
S protein	C	415	THR	15	2.328	-5.172
S protein	C	416	GLY	13	1.506	-4.994
S protein	C	417	LYS	15	1.826	-5.674
S protein	C	420	ASP	18	2.98	-6.02
S protein	C	421	TYR	18	1.725	-7.275
S protein	C	426	PRO	13	1.159	-5.341
S protein	C	427	ASP	12	0.628	-5.372
S protein	C	428	ASP	11	-2.056	-7.556
S protein	C	439	ASN	15	0.255	-7.245
S protein	C	440	ASN	9	0.237	-4.263
S protein	C	441	LEU	13	-1.159	-7.659
S protein	C	443	SER	14	0.718	-6.282
S protein	C	449	TYR	11	0.012	-5.488
S protein	C	450	ASN	12	-1.22	-7.22
S protein	C	460	ASN	12	2.133	-3.867
S protein	C	461	LEU	14	2.55	-4.45
S protein	C	462	LYS	14	2.706	-4.294
S protein	C	463	PRO	16	3.123	-4.877
S protein	C	464	PHE	13	2.106	-4.394
S protein	C	465	GLU	13	2.762	-3.738
S protein	C	466	ARG	18	1.932	-7.068
S protein	C	467	ASP	15	0.869	-6.631
S protein	C	469	SER	11	-1.055	-6.555
S protein	C	470	THR	9	-1.111	-5.611
S protein	C	471	GLU	8	-2.486	-6.486
S protein	C	487	ASN	4	-1.414	-3.414
S protein	C	488	CYS	5	-1.797	-4.297
S protein	C	489	TYR	7	-2.603	-6.103
S protein	C	490	PHE	10	-2.664	-7.664
S protein	C	493	GLN	12	-1.453	-7.453
S protein	C	497	PHE	15	0.169	-7.331
S protein	C	498	GLN	11	0.572	-4.928
S protein	C	503	VAL	12	0.055	-5.945
S protein	C	504	GLY	9	0.499	-4.001
S protein	C	529	LYS	10	-0.45	-5.45
S protein	C	531	THR	13	0.328	-6.172
S protein	C	532	ASN	9	0.619	-3.881
S protein	C	556	ASN	10	-1.391	-6.391
S protein	C	557	LYS	11	-0.872	-6.372
S protein	C	558	LYS	8	0.131	-3.869
S protein	C	560	LEU	9	0.393	-4.107
S protein	C	561	PRO	8	0.52	-3.48
S protein	C	562	PHE	8	-0.303	-4.303
S protein	C	563	GLN	13	-1.066	-7.566
S protein	C	567	ARG	12	-0.41	-6.41
S protein	C	568	ASP	10	-0.824	-5.824
S protein	C	569	ILE	9	-0.93	-5.43
S protein	C	570	ALA	7	-0.704	-4.204
S protein	C	571	ASP	9	-0.93	-5.43
S protein	C	572	THR	11	-1.375	-6.875
S protein	C	581	THR	10	-0.625	-5.625
S protein	C	582	LEU	12	-0.67	-6.67
S protein	C	583	GLU	14	-0.61	-7.61
S protein	C	603	ASN	11	0.136	-5.364
S protein	C	604	THR	12	-0.934	-6.934
S protein	C	606	ASN	12	-0.96	-6.96
S protein	C	620	VAL	8	-2.861	-6.861
S protein	C	657	ASN	10	-1.671	-6.671
S protein	C	701	ALA	7	-2.615	-6.115
S protein	C	702	GLU	8	-2.832	-6.832
S protein	C	703	ASN	7	-2.066	-5.566
S protein	C	704	SER	7	-1.827	-5.327
S protein	C	705	VAL	7	-1.666	-5.166
S protein	C	706	ALA	9	-0.883	-5.383
S protein	C	707	TYR	10	-0.946	-5.946
S protein	C	708	SER	10	-1.074	-6.074
S protein	C	716	THR	15	0.978	-6.522
S protein	C	717	ASN	14	0.02	-6.98
S protein	C	792	PRO	10	1.669	-3.331
S protein	C	793	PRO	7	2.483	-1.017
S protein	C	794	ILE	7	2.211	-1.289
S protein	C	795	LYS	13	1.519	-4.981
S protein	C	796	ASP	13	0.855	-5.645
S protein	C	803	SER	15	0.167	-7.333
S protein	C	808	ASP	12	1.94	-4.06
S protein	C	809	PRO	8	2.079	-1.921
S protein	C	810	SER	8	1.996	-2.004
S protein	C	811	LYS	9	1.491	-3.009
S protein	C	827	THR	9	-1.847	-6.347
S protein	C	853	GLN	9	-2.636	-7.136
S protein	C	855	PHE	9	-2.86	-7.36
S protein	C	868	GLU	11	-1.748	-7.248
S protein	C	918	GLU	11	-0.288	-5.788
S protein	C	919	ASN	11	0.129	-5.371
S protein	C	922	LEU	14	-0.413	-7.413
S protein	C	982	SER	11	-1.903	-7.403
S protein	C	983	ARG	10	-1.355	-6.355
S protein	C	984	LEU	13	-0.959	-7.459
S protein	C	985	ASP	11	-0.41	-5.91
S protein	C	987	PRO	9	0.222	-4.278
S protein	C	988	GLU	11	-0.392	-5.892
S protein	C	991	VAL	13	-0.978	-7.478
S protein	C	1071	GLN	13	-0.211	-6.711
S protein	C	1072	GLU	16	0.589	-7.411
S protein	C	1073	LYS	13	0.45	-6.05
S protein	C	1099	GLY	11	-1.32	-6.82
S protein	C	1100	THR	7	-0.948	-4.448
S protein	C	1101	HIS	11	-1.08	-6.58
S protein	C	1111	GLU	16	0.661	-7.339
S protein	C	1112	PRO	16	1.237	-6.763
S protein	C	1113	GLN	15	1.106	-6.394
S protein	C	1114	ILE	14	0.843	-6.157
S protein	C	1117	THR	16	0.432	-7.568
S protein	C	1118	ASP	14	-0.146	-7.146
S protein	C	1121	PHE	14	-0.304	-7.304
S protein	C	1123	SER	11	-2.037	-7.537
S protein	C	1138	TYR	13	1.113	-5.387
S protein	C	1139	ASP	13	1.065	-5.435
S protein	C	1140	PRO	12	0.655	-5.345
S protein	C	1141	LEU	10	1.101	-3.899
S protein	C	1142	GLN	9	1.13	-3.37
S protein	C	1143	PRO	9	1.13	-3.37
S protein	C	1144	GLU	8	0.918	-3.082
S protein	C	1145	LEU	7	0.714	-2.786
S protein	C	1146	ASP	6	0.61	-2.39

## Sheet: Bcell Linear eptiopes
Protein	No.	Chain	Start	End	Peptide	Length		Protein	No.	Start	End	Peptide	Length
S protein	1	A	56	196	LPFFSNVTWFHFDNPVLPFNDGVYFASTNIIRGWIFGTTLDSKTQSLLIVNNATNVVIKVCEFQFCNDPFLGEFRVYSSANNCTFEYVSQPFLKNLREFVFKN	103		Mpro	1	301	306	SGVTFQ	6
S protein	2	A	14	37	QCVNLTTRTQLPPAYTNSFTRGVY	24		Mpro	2	90	100	KVDTANPKTPK	11
S protein	3	A	393	515	TNVYADSFVIRGDEVRQIAPGQTGKIADYNYKLPDDFTGCVIAWNSNNLDSYNYLYRPLQSYGFQPTVGYQPYRVVVLSF	80		Mpro	3	44	82	CTSEDMLNPNYEDLLIRKSNHNFLVQAGNVQLRVIGHSM	39
S protein	4	A	59	80	FSNVTWFHAIHVSGTNGTKRFD	22		Mpro	4	212	248	VINGDRWFLNRFTTTLNDFNLVAMKYNYEPLTQDHVD	37
S protein	5	A	1069	1146	PAQEKNFTTAPAICHDGKAHFPREGVFVSNGTHWFVTQRNFYEPQIITTDNTFVSGNCDVVIGIVNNTVYDPLQPELD	78		Mpro	5	266	286	ASLKELLQNGMNGRTILGSAL	21
S protein	6	A	94	99	STEKSN	6		Mpro	6	153	156	DYDC	4
S protein	7	A	201	270	FKIYSKHTPINLVRDLPQGFSALEPLVDLPIGINITRFQTLLALHRGAAAYYVGYL	56		Mpro	7	183	197	GPFVDRQTAQAAGTD	15
S protein	8	A	138	156	DPFLGVYYHKNNKSWMESE	19		Mpro	8	167	170	LPTG	4
S protein	9	A	327	388	VRLCPFGEVFNATRFASVYAWNRKRISNCVADYSVLYNSASFSTFKCYGVSPTKLN	56		Mpro	9	5	13	KMAFPSGKV	9
S protein	10	A	162	168	SANNCTF	7		Mpro	10	47	57	EDMLNPNYEDL	11
S protein	11	A	27	37	AYTNSFTRGVY	11		Mpro	11	93	109	TANPKTPKYKFVRIQPG	17
S protein	12	A	176	189	LMDLEGKQGNFKNL	14		Mpro	12	170	196	GVHAGTDLEGNFYGPFVDRQTAQAAGT	27
S protein	13	A	701	719	AENSVAYSNNSIAIPTNFT	19		Mpro	13	225	228	TTLN	4
S protein	14	A	206	222	KHTPINLVRDLPQGFSA	17		Mpro	14	236	247	KYNYEPLTQDHV	12
S protein	15	A	789	805	YKTPPIKDFGGFNFSQI	17		Mpro	15	273	278	QNGMNG	6
S protein	16	A	250	260	TPGDSSSGWTA	11		Mpro	16	290	298	EFTPFDVVR	9
S protein	17	A	687	691	VASQS	5		Mpro	17	301	302	SG	2
S protein	18	A	294	294	D	1
S protein	19	A	577	584	RDPQTLEI	8
S protein	20	A	296	296	L	1
S protein	21	A	892	900	AALQIPFAM	9
S protein	22	A	306	309	FTVE	4
S protein	23	A	653	659	AEHVNNS	7
S protein	24	A	312	322	IYQTSNFRVQP	11
S protein	25	A	554	563	ESNKKFLPFQ	10
S protein	26	A	328	353	RFPNITNLCPFGEVFNATRFASVYAW	26
S protein	27	A	807	815	PDPSKR	6
S protein	28	A	366	393	SVLYNSASFSTFKCYGVSPTKLNDLCFT	28
S protein	29	A	522	537	ATVCGPKKSTNLVKNK	16
S protein	30	A	405	420	DEVRQIAPGQTGKIAD	16
S protein	31	A	617	642	CTEVSNV	7
S protein	32	A	424	424	K	1
S protein	33	B	56	195	LPFFSNVTWFHNPVLPFNDGVYFASTEKSNIIRGWIFGTTLDSKTQSLLIVNNATNVVIKVCEFQFCNDPFLSEFRVYSSANNCTFEYVSQPFLKNLREFVFK	103
S protein	34	A	439	450	NNLDSKVGGNYN	12
S protein	35	B	1069	1146	PAQEKNFTTAPAICHDGKAHFPREGVFVSNGTHWFVTQRNFYEPQIITTDNTFVSGNCDVVIGIVNNTVYDPLQPELD	78
S protein	36	A	457	478	RKSNLKPFERDISTEIYQAGST	22
S protein	37	B	201	270	FKIYSKHTPPQGFSALEPLVDLPIGINITRFQTLLAAYYVGYL	43
S protein	38	A	485	497	GFNCYFPLQSYGF	13
S protein	39	B	27	37	AYTNSFTRGVY	11
S protein	40	A	516	533	ELLHAPATVCGPKKSTNL	18
S protein	41	B	436	460	WNSNNLDSYNYLYRN	15
S protein	42	A	556	562	NKKFLPF	7
S protein	43	B	464	511	FERDISTEIYNCYFPLQSYGFQPTVGYQPYRVV	33
S protein	44	A	580	582	QTL	3
S protein	45	B	577	585	RDPQTLEIL	9
S protein	46	A	603	606	NTSN	4
S protein	47	B	700	719	GAENSVAYSNNSIAIPTNFT	20
S protein	48	A	616	620	NCTEV	5
S protein	49	B	322	375	PTESIVRFPNITNLCPFGEVFNATRFASVYAWNRKRISNCVADYSVLYNSASFS	54
S protein	50	A	624	644	IHADQLTPTWRVYSTGSNVFQ	21
S protein	51	B	789	805	YKTPPIKDFGGFNFSQI	17
S protein	52	A	657	666	NNSYECDIPI	10
S protein	53	B	520	537	APATVCGPKKSTNLVKNK	18
S protein	54	A	672	710	ASYQTQTNSPGSASSVASQSIIAYTMSLGAENSVAYSNN	39
S protein	55	B	553	564	TESNKKFLPFQQ	12
S protein	56	A	748	748	E	1
S protein	57	B	672	694	AVASQSIIA	9
S protein	58	A	775	777	DKN	3
S protein	59	B	652	661	GAEHVNNSYE	10
S protein	60	A	786	800	KQIYKTPPIKDFGGF	15
S protein	61	B	892	903	AALQIPFAMQMA	12
S protein	62	A	806	815	LPDPSKPSKR	10
S protein	63	B	616	643	NCTEVTGSNVF	11
S protein	64	A	828	842	LADAGFIKQYGDCLG	15
S protein	65	B	807	815	PDPSKR	6
S protein	66	A	985	993	DPPEAEVQI	9
S protein	67	B	603	608	NTSNQV	6
S protein	68	A	1035	1043	GQSKRVDFC	9
S protein	69	B	281	286	ENGTIT	6
S protein	70	A	1109	1118	FYEPQIITTD	10
S protein	71	C	56	196	LPFFSNVTWFHDNPVLPFNDGVYFASTNIIRGWIFGTTLDSKTQSLLIVNNATNVVIKVCEFQFCNDPFFRVYSSANNCTFEYVSQPFLKNLREFVFKN	99
S protein	72	A	1133	1178	VNNTVYDPLQPELDSFKEELDKYFKNHTSPDVDLGDISGINASVVN	46
S protein	73	C	1070	1146	AQEKNFTTAPAICHDGKAHFPREGVFVSNGTHWFVTQRNFYEPQIITTDNTFVSGNCDVVIGIVNNTVYDPLQPELD	77
S protein	74	A	1181	1182	KE	2
S protein	75	C	198	270	DGYFKIYSKHTPINLVRDLPQGFSALEPLVDLPIGINITRFQTLLALHGAAAYYVGYL	58
S protein	76	A	1184	1184	D	1
S protein	77	C	27	37	AYTNSFTRGVY	11
S protein	78	A	1205	1225	KYEQGSGYIPEAPRDGQAYVR	21
S protein	79	C	465	509	ERDISTENCYFPLQSYGFQVGYQPYR	26
S protein	80	A	1247	1284	GPGHHHHHHHHSAWSHPQFEKGGGSGGGGSGGSAWSHP	38
S protein	81	C	436	460	WNSNNLDSYNYLYRN	15
S protein	82	C	701	719	AENSVAYSNNSIAIPTNFT	19
S protein	83	C	577	585	RDPQTLEIL	9
S protein	84	C	327	367	VRFPNITNLCPFGEVFNATRFASVYAWNRKRISNCVADYSV	41
S protein	85	C	526	537	GPKKSTNLVKNK	12
S protein	86	C	789	815	YKTPPIKDFGGFNFSQILPDPSKR	24
S protein	87	C	687	693	VASQSII	7
S protein	88	C	892	900	AALQIPFAM	9
S protein	89	C	652	659	GAEHVNNS	8
S protein	90	C	553	563	TESNKKFLPFQ	11
S protein	91	C	370	374	NSASF	5
S protein	92	C	280	286	NENGTIT	7
S protein	93	C	617	642	CTEVNV	6
