# Supplementary material for: Structure-based drug designing and immunoinformatics approach for SARS-CoV-2
Source: Sci Adv. 2020 Jul 10;6(28):eabb8097. doi: 10.1126/sciadv.abb8097 (PMC7319274; doi:10.1126/sciadv.abb8097)
Supplement: abb8097_Data_file_S2.xlsx [file abb8097_Data_file_S2.xlsx]

## Sheet: Active site pockets
Molecule	PocID	Chain	SeqID	AA	Atom		Active site Pockets from CastP analysis									Molecule	PocID	Chain	SeqID	AA	Atom
S protein	1	A	39	PRO	O		Molecule	Pocket ID	Area_sa	Area_ms	Vol_sa	Vol_ms	Lenth	No. of mouths		Mpro	1	A	24	THR	C
S protein	1	A	39	PRO	CB		S protein	1	33706.4	44067.6	63378.5	116196	23130.3	28		Mpro	1	A	24	THR	O
S protein	1	A	39	PRO	CG		Mpro	1	224.704	345.749	180.763	572.883	190.515	2		Mpro	1	A	24	THR	OG1
S protein	1	A	40	ASP	CA		Mpro	2	104.616	234.174	69.549	290.439	103.339	1		Mpro	1	A	25	THR	CA
S protein	1	A	40	ASP	CB		Mpro	3	72.205	124.017	51.999	186.474	65.698	1		Mpro	1	A	25	THR	OG1
S protein	1	A	40	ASP	CG											Mpro	1	A	25	THR	CG2
S protein	1	A	40	ASP	OD1											Mpro	1	A	26	THR	N
S protein	1	A	40	ASP	OD2											Mpro	1	A	26	THR	O
S protein	1	A	41	LYS	N											Mpro	1	A	26	THR	CG2
S protein	1	A	41	LYS	C											Mpro	1	A	27	LEU	CB
S protein	1	A	41	LYS	O											Mpro	1	A	27	LEU	CD2
S protein	1	A	41	LYS	CB											Mpro	1	A	41	HIS	CD2
S protein	1	A	41	LYS	CG											Mpro	1	A	41	HIS	NE2
S protein	1	A	41	LYS	CD											Mpro	1	A	45	THR	CA
S protein	1	A	41	LYS	CE											Mpro	1	A	45	THR	OG1
S protein	1	A	42	VAL	CA											Mpro	1	A	46	SER	N
S protein	1	A	42	VAL	CG2											Mpro	1	A	46	SER	CA
S protein	1	A	44	ARG	CD											Mpro	1	A	46	SER	OG
S protein	1	A	44	ARG	NE											Mpro	1	A	49	MET	SD
S protein	1	A	44	ARG	NH1											Mpro	1	A	49	MET	CE
S protein	1	A	44	ARG	NH2											Mpro	1	A	140	PHE	C
S protein	1	A	45	SER	O											Mpro	1	A	140	PHE	O
S protein	1	A	46	SER	O											Mpro	1	A	140	PHE	CB
S protein	1	A	47	VAL	CA											Mpro	1	A	141	LEU	CA
S protein	1	A	47	VAL	CB											Mpro	1	A	141	LEU	C
S protein	1	A	47	VAL	CG1											Mpro	1	A	141	LEU	O
S protein	1	A	47	VAL	CG2											Mpro	1	A	142	ASN	CA
S protein	1	A	48	LEU	N											Mpro	1	A	142	ASN	C
S protein	1	A	48	LEU	C			Spike glycoprotein					Mpro			Mpro	1	A	142	ASN	CB
S protein	1	A	48	LEU	O											Mpro	1	A	142	ASN	CG
S protein	1	A	48	LEU	CB											Mpro	1	A	142	ASN	OD1
S protein	1	A	48	LEU	CG											Mpro	1	A	142	ASN	ND2
S protein	1	A	48	LEU	CD1											Mpro	1	A	143	GLY	N
S protein	1	A	49	HIS	CA											Mpro	1	A	143	GLY	CA
S protein	1	A	49	HIS	CB											Mpro	1	A	144	SER	N
S protein	1	A	49	HIS	ND1											Mpro	1	A	144	SER	OG
S protein	1	A	49	HIS	CD2											Mpro	1	A	145	CYS	N
S protein	1	A	49	HIS	CE1											Mpro	1	A	145	CYS	CB
S protein	1	A	49	HIS	NE2											Mpro	1	A	145	CYS	SG
S protein	1	A	50	SER	N											Mpro	1	A	163	HIS	CD2
S protein	1	A	50	SER	C											Mpro	1	A	163	HIS	NE2
S protein	1	A	50	SER	O											Mpro	1	A	165	MET	CA
S protein	1	A	50	SER	CB											Mpro	1	A	166	GLU	N
S protein	1	A	50	SER	OG											Mpro	1	A	166	GLU	CB
S protein	1	A	51	THR	CA											Mpro	1	A	166	GLU	CD
S protein	1	A	51	THR	CB											Mpro	1	A	166	GLU	OE1
S protein	1	A	51	THR	OG1											Mpro	1	A	166	GLU	OE2
S protein	1	A	52	GLN	N											Mpro	1	A	172	HIS	CD2
S protein	1	A	52	GLN	O											Mpro	1	C	3	VAL	O
S protein	1	A	52	GLN	CB											Mpro	1	C	3	VAL	CB
S protein	1	A	52	GLN	CG											Mpro	1	C	3	VAL	CG1
S protein	1	A	52	GLN	CD											Mpro	1	C	4	LEU	C
S protein	1	A	52	GLN	OE1											Mpro	1	C	4	LEU	O
S protein	1	A	52	GLN	NE2											Mpro	1	C	4	LEU	CB
S protein	1	A	53	ASP	CA											Mpro	2	A	107	GLN	CB
S protein	1	A	53	ASP	CB											Mpro	2	A	107	GLN	CG
S protein	1	A	53	ASP	CG											Mpro	2	A	108	PRO	C
S protein	1	A	53	ASP	OD1											Mpro	2	A	108	PRO	O
S protein	1	A	53	ASP	OD2											Mpro	2	A	108	PRO	CB
S protein	1	A	54	LEU	CG											Mpro	2	A	109	GLY	N
S protein	1	A	54	LEU	CD1											Mpro	2	A	109	GLY	CA
S protein	1	A	54	LEU	CD2											Mpro	2	A	109	GLY	C
S protein	1	A	86	PHE	CD2											Mpro	2	A	109	GLY	O
S protein	1	A	86	PHE	CE2											Mpro	2	A	110	GLN	CG
S protein	1	A	88	ASP	CA											Mpro	2	A	110	GLN	OE1
S protein	1	A	88	ASP	C											Mpro	2	A	132	PRO	CG
S protein	1	A	88	ASP	O											Mpro	2	A	200	ILE	CG1
S protein	1	A	88	ASP	CB											Mpro	2	A	200	ILE	CG2
S protein	1	A	88	ASP	CG											Mpro	2	A	201	THR	N
S protein	1	A	88	ASP	OD1											Mpro	2	A	201	THR	CB
S protein	1	A	88	ASP	OD2											Mpro	2	A	202	VAL	N
S protein	1	A	108	THR	CB											Mpro	2	A	202	VAL	CG1
S protein	1	A	108	THR	OG1											Mpro	2	A	202	VAL	CG2
S protein	1	A	108	THR	CG2											Mpro	2	A	203	ASN	OD1
S protein	1	A	113	LYS	O											Mpro	2	A	240	GLU	CB
S protein	1	A	114	THR	OG1											Mpro	2	A	240	GLU	OE1
S protein	1	A	114	THR	CG2											Mpro	2	A	240	GLU	OE2
S protein	1	A	115	GLN	CA											Mpro	2	A	241	PRO	O
S protein	1	A	115	GLN	CB											Mpro	2	A	242	LEU	CA
S protein	1	A	130	VAL	O											Mpro	2	A	242	LEU	CD1
S protein	1	A	130	VAL	CG1											Mpro	2	A	245	ASP	OD2
S protein	1	A	130	VAL	CG2											Mpro	2	A	246	HIS	ND1
S protein	1	A	131	CYS	CA											Mpro	2	A	246	HIS	CD2
S protein	1	A	131	CYS	C											Mpro	2	A	246	HIS	CE1
S protein	1	A	132	GLU	N											Mpro	2	A	246	HIS	NE2
S protein	1	A	132	GLU	CB											Mpro	2	A	249	ILE	CG2
S protein	1	A	132	GLU	OE1											Mpro	2	A	249	ILE	CD1
S protein	1	A	165	ASN	O											Mpro	2	A	292	THR	CB
S protein	1	A	167	THR	O											Mpro	2	A	292	THR	CG2
S protein	1	A	167	THR	CB											Mpro	2	A	293	PRO	CG
S protein	1	A	167	THR	OG1											Mpro	2	A	293	PRO	CD
S protein	1	A	167	THR	CG2											Mpro	3	A	14	GLU	O
S protein	1	A	168	PHE	CB											Mpro	3	A	15	GLY	CA
S protein	1	A	168	PHE	CD1											Mpro	3	A	15	GLY	C
S protein	1	A	195	LYS	CD											Mpro	3	A	15	GLY	O
S protein	1	A	195	LYS	NZ											Mpro	3	A	16	CYS	CA
S protein	1	A	196	ASN	N											Mpro	3	A	16	CYS	C
S protein	1	A	196	ASN	C											Mpro	3	A	17	MET	O
S protein	1	A	196	ASN	O											Mpro	3	A	18	VAL	CG1
S protein	1	A	196	ASN	CB											Mpro	3	A	31	TRP	CE3
S protein	1	A	196	ASN	CG											Mpro	3	A	31	TRP	CZ3
S protein	1	A	196	ASN	OD1											Mpro	3	A	31	TRP	CH2
S protein	1	A	196	ASN	ND2											Mpro	3	A	70	ALA	CA
S protein	1	A	197	ILE	N											Mpro	3	A	70	ALA	C
S protein	1	A	197	ILE	CA											Mpro	3	A	70	ALA	O
S protein	1	A	197	ILE	CB											Mpro	3	A	70	ALA	CB
S protein	1	A	197	ILE	CG1											Mpro	3	A	71	GLY	N
S protein	1	A	197	ILE	CG2											Mpro	3	A	71	GLY	CA
S protein	1	A	197	ILE	CD1											Mpro	3	A	73	VAL	CB
S protein	1	A	198	ASP	N											Mpro	3	A	73	VAL	CG1
S protein	1	A	198	ASP	CA											Mpro	3	A	73	VAL	CG2
S protein	1	A	198	ASP	C											Mpro	3	A	75	LEU	CD2
S protein	1	A	198	ASP	O											Mpro	3	A	95	ASN	OD1
S protein	1	A	198	ASP	CB											Mpro	3	A	96	PRO	CG
S protein	1	A	199	GLY	N											Mpro	3	A	96	PRO	CD
S protein	1	A	199	GLY	CA											Mpro	3	A	97	LYS	CG
S protein	1	A	199	GLY	C											Mpro	3	A	97	LYS	CE
S protein	1	A	199	GLY	O											Mpro	3	A	97	LYS	NZ
S protein	1	A	200	TYR	CD2
S protein	1	A	200	TYR	CE1
S protein	1	A	200	TYR	CE2
S protein	1	A	200	TYR	CZ
S protein	1	A	200	TYR	OH
S protein	1	A	202	LYS	CD
S protein	1	A	202	LYS	CE
S protein	1	A	202	LYS	NZ
S protein	1	A	204	TYR	OH
S protein	1	A	228	ASP	CB
S protein	1	A	228	ASP	OD2
S protein	1	A	230	PRO	C
S protein	1	A	230	PRO	O
S protein	1	A	230	PRO	CB
S protein	1	A	230	PRO	CG
S protein	1	A	231	ILE	CA
S protein	1	A	231	ILE	C
S protein	1	A	231	ILE	O
S protein	1	A	231	ILE	CB
S protein	1	A	231	ILE	CG2
S protein	1	A	231	ILE	CD1
S protein	1	A	232	GLY	N
S protein	1	A	232	GLY	CA
S protein	1	A	232	GLY	C
S protein	1	A	232	GLY	O
S protein	1	A	233	ILE	N
S protein	1	A	233	ILE	CA
S protein	1	A	233	ILE	C
S protein	1	A	233	ILE	O
S protein	1	A	233	ILE	CB
S protein	1	A	233	ILE	CG1
S protein	1	A	233	ILE	CG2
S protein	1	A	233	ILE	CD1
S protein	1	A	234	ASN	N
S protein	1	A	234	ASN	CA
S protein	1	A	234	ASN	CB
S protein	1	A	234	ASN	CG
S protein	1	A	234	ASN	OD1
S protein	1	A	234	ASN	ND2
S protein	1	A	235	ILE	N
S protein	1	A	235	ILE	O
S protein	1	A	270	LEU	C
S protein	1	A	270	LEU	O
S protein	1	A	271	GLN	CA
S protein	1	A	272	PRO	O
S protein	1	A	272	PRO	CB
S protein	1	A	272	PRO	CG
S protein	1	A	272	PRO	CD
S protein	1	A	273	ARG	CA
S protein	1	A	273	ARG	CB
S protein	1	A	274	THR	N
S protein	1	A	274	THR	O
S protein	1	A	274	THR	CB
S protein	1	A	274	THR	OG1
S protein	1	A	274	THR	CG2
S protein	1	A	276	LEU	CD1
S protein	1	A	291	CYS	C
S protein	1	A	291	CYS	O
S protein	1	A	291	CYS	CB
S protein	1	A	291	CYS	SG
S protein	1	A	292	ALA	N
S protein	1	A	292	ALA	CA
S protein	1	A	292	ALA	CB
S protein	1	A	298	GLU	CA
S protein	1	A	298	GLU	O
S protein	1	A	298	GLU	CG
S protein	1	A	298	GLU	CD
S protein	1	A	298	GLU	OE2
S protein	1	A	299	THR	O
S protein	1	A	299	THR	CB
S protein	1	A	301	CYS	C
S protein	1	A	301	CYS	O
S protein	1	A	301	CYS	CB
S protein	1	A	302	THR	N
S protein	1	A	302	THR	CA
S protein	1	A	302	THR	O
S protein	1	A	302	THR	CB
S protein	1	A	302	THR	OG1
S protein	1	A	302	THR	CG2
S protein	1	A	303	LEU	CA
S protein	1	A	303	LEU	C
S protein	1	A	303	LEU	O
S protein	1	A	303	LEU	CB
S protein	1	A	303	LEU	CG
S protein	1	A	303	LEU	CD1
S protein	1	A	303	LEU	CD2
S protein	1	A	304	LYS	O
S protein	1	A	304	LYS	CB
S protein	1	A	304	LYS	CG
S protein	1	A	304	LYS	CD
S protein	1	A	304	LYS	CE
S protein	1	A	304	LYS	NZ
S protein	1	A	305	SER	CA
S protein	1	A	305	SER	CB
S protein	1	A	305	SER	OG
S protein	1	A	307	THR	O
S protein	1	A	307	THR	OG1
S protein	1	A	308	VAL	CB
S protein	1	A	308	VAL	CG1
S protein	1	A	309	GLU	CA
S protein	1	A	309	GLU	CB
S protein	1	A	309	GLU	CG
S protein	1	A	309	GLU	CD
S protein	1	A	309	GLU	OE1
S protein	1	A	309	GLU	OE2
S protein	1	A	310	LYS	N
S protein	1	A	310	LYS	C
S protein	1	A	310	LYS	O
S protein	1	A	310	LYS	CB
S protein	1	A	310	LYS	CG
S protein	1	A	310	LYS	CD
S protein	1	A	310	LYS	CE
S protein	1	A	310	LYS	NZ
S protein	1	A	311	GLY	CA
S protein	1	A	312	ILE	N
S protein	1	A	312	ILE	O
S protein	1	A	312	ILE	CG1
S protein	1	A	312	ILE	CG2
S protein	1	A	312	ILE	CD1
S protein	1	A	313	TYR	CA
S protein	1	A	313	TYR	CB
S protein	1	A	313	TYR	CG
S protein	1	A	313	TYR	CD1
S protein	1	A	313	TYR	CD2
S protein	1	A	313	TYR	CE1
S protein	1	A	313	TYR	CE2
S protein	1	A	313	TYR	CZ
S protein	1	A	313	TYR	OH
S protein	1	A	314	GLN	N
S protein	1	A	314	GLN	O
S protein	1	A	314	GLN	CB
S protein	1	A	314	GLN	CG
S protein	1	A	314	GLN	CD
S protein	1	A	314	GLN	OE1
S protein	1	A	314	GLN	NE2
S protein	1	A	315	THR	CA
S protein	1	A	315	THR	C
S protein	1	A	315	THR	O
S protein	1	A	315	THR	OG1
S protein	1	A	316	SER	N
S protein	1	A	316	SER	CA
S protein	1	A	316	SER	C
S protein	1	A	316	SER	CB
S protein	1	A	316	SER	OG
S protein	1	A	317	ASN	N
S protein	1	A	317	ASN	CA
S protein	1	A	317	ASN	C
S protein	1	A	317	ASN	O
S protein	1	A	317	ASN	CB
S protein	1	A	317	ASN	OD1
S protein	1	A	317	ASN	ND2
S protein	1	A	318	PHE	CA
S protein	1	A	319	ARG	N
S protein	1	A	319	ARG	CB
S protein	1	A	319	ARG	CG
S protein	1	A	319	ARG	CD
S protein	1	A	319	ARG	NE
S protein	1	A	319	ARG	CZ
S protein	1	A	319	ARG	NH1
S protein	1	A	319	ARG	NH2
S protein	1	A	320	VAL	O
S protein	1	A	321	GLN	OE1
S protein	1	A	321	GLN	NE2
S protein	1	A	322	PRO	CD
S protein	1	A	326	ILE	CD1
S protein	1	A	327	VAL	CG1
S protein	1	A	328	ARG	C
S protein	1	A	328	ARG	O
S protein	1	A	328	ARG	CG
S protein	1	A	328	ARG	CD
S protein	1	A	335	LEU	N
S protein	1	A	355	ARG	NE
S protein	1	A	355	ARG	NH1
S protein	1	A	355	ARG	NH2
S protein	1	A	360	ASN	CA
S protein	1	A	360	ASN	C
S protein	1	A	360	ASN	O
S protein	1	A	360	ASN	CB
S protein	1	A	360	ASN	CG
S protein	1	A	360	ASN	ND2
S protein	1	A	361	CYS	N
S protein	1	A	361	CYS	CA
S protein	1	A	361	CYS	C
S protein	1	A	361	CYS	O
S protein	1	A	361	CYS	CB
S protein	1	A	362	VAL	N
S protein	1	A	362	VAL	CA
S protein	1	A	362	VAL	CB
S protein	1	A	362	VAL	CG1
S protein	1	A	362	VAL	CG2
S protein	1	A	368	LEU	O
S protein	1	A	369	TYR	CA
S protein	1	A	369	TYR	O
S protein	1	A	369	TYR	CD1
S protein	1	A	369	TYR	CE1
S protein	1	A	369	TYR	OH
S protein	1	A	370	ASN	C
S protein	1	A	371	SER	N
S protein	1	A	371	SER	CA
S protein	1	A	371	SER	C
S protein	1	A	371	SER	O
S protein	1	A	372	ALA	CA
S protein	1	A	374	PHE	N
S protein	1	A	374	PHE	O
S protein	1	A	374	PHE	CB
S protein	1	A	374	PHE	CD2
S protein	1	A	375	SER	C
S protein	1	A	375	SER	O
S protein	1	A	376	THR	N
S protein	1	A	376	THR	CA
S protein	1	A	376	THR	C
S protein	1	A	376	THR	OG1
S protein	1	A	376	THR	CG2
S protein	1	A	377	PHE	N
S protein	1	A	377	PHE	C
S protein	1	A	377	PHE	O
S protein	1	A	377	PHE	CB
S protein	1	A	377	PHE	CG
S protein	1	A	377	PHE	CD1
S protein	1	A	377	PHE	CD2
S protein	1	A	378	LYS	CA
S protein	1	A	378	LYS	CB
S protein	1	A	378	LYS	CD
S protein	1	A	378	LYS	NZ
S protein	1	A	379	CYS	N
S protein	1	A	379	CYS	O
S protein	1	A	380	TYR	CA
S protein	1	A	380	TYR	O
S protein	1	A	380	TYR	CB
S protein	1	A	380	TYR	CG
S protein	1	A	380	TYR	CD1
S protein	1	A	380	TYR	CD2
S protein	1	A	380	TYR	CE2
S protein	1	A	381	GLY	N
S protein	1	A	381	GLY	CA
S protein	1	A	381	GLY	C
S protein	1	A	381	GLY	O
S protein	1	A	382	VAL	N
S protein	1	A	382	VAL	CA
S protein	1	A	382	VAL	C
S protein	1	A	382	VAL	O
S protein	1	A	382	VAL	CB
S protein	1	A	382	VAL	CG1
S protein	1	A	382	VAL	CG2
S protein	1	A	383	SER	N
S protein	1	A	383	SER	CA
S protein	1	A	383	SER	CB
S protein	1	A	383	SER	OG
S protein	1	A	384	PRO	CG
S protein	1	A	384	PRO	CD
S protein	1	A	385	THR	CG2
S protein	1	A	386	LYS	CB
S protein	1	A	386	LYS	CD
S protein	1	A	386	LYS	CE
S protein	1	A	386	LYS	NZ
S protein	1	A	388	ASN	O
S protein	1	A	389	ASP	CA
S protein	1	A	389	ASP	C
S protein	1	A	389	ASP	O
S protein	1	A	389	ASP	CB
S protein	1	A	389	ASP	CG
S protein	1	A	389	ASP	OD1
S protein	1	A	389	ASP	OD2
S protein	1	A	390	LEU	CA
S protein	1	A	390	LEU	C
S protein	1	A	390	LEU	CG
S protein	1	A	390	LEU	CD1
S protein	1	A	390	LEU	CD2
S protein	1	A	391	CYS	N
S protein	1	A	391	CYS	O
S protein	1	A	391	CYS	CB
S protein	1	A	391	CYS	SG
S protein	1	A	392	PHE	CA
S protein	1	A	392	PHE	CE1
S protein	1	A	392	PHE	CZ
S protein	1	A	393	THR	N
S protein	1	A	393	THR	OG1
S protein	1	A	396	TYR	C
S protein	1	A	396	TYR	CB
S protein	1	A	396	TYR	CD1
S protein	1	A	396	TYR	CD2
S protein	1	A	396	TYR	CE1
S protein	1	A	396	TYR	CE2
S protein	1	A	397	ALA	CA
S protein	1	A	398	ASP	N
S protein	1	A	398	ASP	CB
S protein	1	A	408	ARG	CD
S protein	1	A	408	ARG	NE
S protein	1	A	408	ARG	CZ
S protein	1	A	408	ARG	NH1
S protein	1	A	408	ARG	NH2
S protein	1	A	409	GLN	O
S protein	1	A	410	ILE	CA
S protein	1	A	410	ILE	CG2
S protein	1	A	411	ALA	N
S protein	1	A	411	ALA	O
S protein	1	A	412	PRO	CA
S protein	1	A	412	PRO	C
S protein	1	A	412	PRO	O
S protein	1	A	412	PRO	CB
S protein	1	A	412	PRO	CG
S protein	1	A	412	PRO	CD
S protein	1	A	413	GLY	N
S protein	1	A	413	GLY	CA
S protein	1	A	413	GLY	C
S protein	1	A	413	GLY	O
S protein	1	A	414	GLN	N
S protein	1	A	414	GLN	CA
S protein	1	A	414	GLN	C
S protein	1	A	414	GLN	O
S protein	1	A	414	GLN	CB
S protein	1	A	415	THR	N
S protein	1	A	415	THR	CA
S protein	1	A	415	THR	CB
S protein	1	A	419	ALA	CA
S protein	1	A	419	ALA	C
S protein	1	A	419	ALA	O
S protein	1	A	419	ALA	CB
S protein	1	A	420	ASP	CA
S protein	1	A	420	ASP	CB
S protein	1	A	421	TYR	OH
S protein	1	A	423	TYR	O
S protein	1	A	423	TYR	CD2
S protein	1	A	423	TYR	CE2
S protein	1	A	423	TYR	OH
S protein	1	A	424	LYS	CA
S protein	1	A	424	LYS	CB
S protein	1	A	425	LEU	N
S protein	1	A	425	LEU	O
S protein	1	A	425	LEU	CB
S protein	1	A	425	LEU	CG
S protein	1	A	425	LEU	CD1
S protein	1	A	426	PRO	C
S protein	1	A	426	PRO	O
S protein	1	A	426	PRO	CB
S protein	1	A	426	PRO	CG
S protein	1	A	426	PRO	CD
S protein	1	A	427	ASP	N
S protein	1	A	427	ASP	CA
S protein	1	A	427	ASP	C
S protein	1	A	427	ASP	O
S protein	1	A	427	ASP	CB
S protein	1	A	428	ASP	N
S protein	1	A	428	ASP	CA
S protein	1	A	428	ASP	C
S protein	1	A	428	ASP	O
S protein	1	A	428	ASP	CB
S protein	1	A	429	PHE	N
S protein	1	A	429	PHE	CA
S protein	1	A	429	PHE	O
S protein	1	A	429	PHE	CB
S protein	1	A	429	PHE	CG
S protein	1	A	429	PHE	CD1
S protein	1	A	429	PHE	CD2
S protein	1	A	429	PHE	CE1
S protein	1	A	429	PHE	CE2
S protein	1	A	429	PHE	CZ
S protein	1	A	430	THR	N
S protein	1	A	430	THR	CA
S protein	1	A	430	THR	CB
S protein	1	A	430	THR	OG1
S protein	1	A	430	THR	CG2
S protein	1	A	431	GLY	N
S protein	1	A	431	GLY	CA
S protein	1	A	512	VAL	O
S protein	1	A	512	VAL	CG1
S protein	1	A	514	SER	CA
S protein	1	A	514	SER	CB
S protein	1	A	514	SER	OG
S protein	1	A	515	PHE	N
S protein	1	A	515	PHE	C
S protein	1	A	515	PHE	O
S protein	1	A	515	PHE	CB
S protein	1	A	515	PHE	CD2
S protein	1	A	516	GLU	N
S protein	1	A	516	GLU	CA
S protein	1	A	516	GLU	CB
S protein	1	A	517	LEU	N
S protein	1	A	517	LEU	CA
S protein	1	A	517	LEU	O
S protein	1	A	517	LEU	CB
S protein	1	A	517	LEU	CG
S protein	1	A	517	LEU	CD1
S protein	1	A	517	LEU	CD2
S protein	1	A	518	LEU	N
S protein	1	A	518	LEU	CA
S protein	1	A	518	LEU	C
S protein	1	A	518	LEU	O
S protein	1	A	518	LEU	CB
S protein	1	A	518	LEU	CG
S protein	1	A	518	LEU	CD1
S protein	1	A	518	LEU	CD2
S protein	1	A	519	HIS	CA
S protein	1	A	519	HIS	O
S protein	1	A	519	HIS	CB
S protein	1	A	520	ALA	CA
S protein	1	A	520	ALA	C
S protein	1	A	520	ALA	O
S protein	1	A	521	PRO	N
S protein	1	A	521	PRO	CA
S protein	1	A	521	PRO	CB
S protein	1	A	521	PRO	CG
S protein	1	A	521	PRO	CD
S protein	1	A	522	ALA	N
S protein	1	A	522	ALA	CA
S protein	1	A	522	ALA	C
S protein	1	A	522	ALA	O
S protein	1	A	522	ALA	CB
S protein	1	A	523	THR	CA
S protein	1	A	523	THR	C
S protein	1	A	523	THR	O
S protein	1	A	524	VAL	N
S protein	1	A	524	VAL	CA
S protein	1	A	525	CYS	N
S protein	1	A	525	CYS	CB
S protein	1	A	525	CYS	SG
S protein	1	A	526	GLY	N
S protein	1	A	526	GLY	O
S protein	1	A	527	PRO	C
S protein	1	A	527	PRO	O
S protein	1	A	528	LYS	N
S protein	1	A	528	LYS	CA
S protein	1	A	528	LYS	CB
S protein	1	A	533	LEU	CB
S protein	1	A	533	LEU	CD2
S protein	1	A	538	CYS	SG
S protein	1	A	540	ASN	OD1
S protein	1	A	540	ASN	ND2
S protein	1	A	541	PHE	CB
S protein	1	A	541	PHE	CG
S protein	1	A	541	PHE	CD1
S protein	1	A	541	PHE	CD2
S protein	1	A	541	PHE	CE1
S protein	1	A	541	PHE	CZ
S protein	1	A	542	ASN	O
S protein	1	A	542	ASN	OD1
S protein	1	A	542	ASN	ND2
S protein	1	A	543	PHE	O
S protein	1	A	543	PHE	CB
S protein	1	A	543	PHE	CD1
S protein	1	A	543	PHE	CD2
S protein	1	A	543	PHE	CE1
S protein	1	A	543	PHE	CE2
S protein	1	A	544	ASN	N
S protein	1	A	544	ASN	CA
S protein	1	A	544	ASN	C
S protein	1	A	544	ASN	O
S protein	1	A	544	ASN	CB
S protein	1	A	544	ASN	CG
S protein	1	A	544	ASN	OD1
S protein	1	A	544	ASN	ND2
S protein	1	A	545	GLY	N
S protein	1	A	545	GLY	CA
S protein	1	A	545	GLY	C
S protein	1	A	545	GLY	O
S protein	1	A	546	LEU	CA
S protein	1	A	546	LEU	CB
S protein	1	A	546	LEU	CG
S protein	1	A	546	LEU	CD1
S protein	1	A	546	LEU	CD2
S protein	1	A	547	THR	N
S protein	1	A	547	THR	C
S protein	1	A	547	THR	O
S protein	1	A	547	THR	OG1
S protein	1	A	547	THR	CG2
S protein	1	A	548	GLY	N
S protein	1	A	548	GLY	CA
S protein	1	A	548	GLY	O
S protein	1	A	549	THR	N
S protein	1	A	549	THR	O
S protein	1	A	549	THR	CB
S protein	1	A	549	THR	OG1
S protein	1	A	549	THR	CG2
S protein	1	A	550	GLY	CA
S protein	1	A	552	LEU	CD1
S protein	1	A	552	LEU	CD2
S protein	1	A	560	LEU	CG
S protein	1	A	560	LEU	CD1
S protein	1	A	561	PRO	O
S protein	1	A	562	PHE	CA
S protein	1	A	562	PHE	C
S protein	1	A	562	PHE	O
S protein	1	A	562	PHE	CB
S protein	1	A	562	PHE	CD2
S protein	1	A	562	PHE	CE2
S protein	1	A	562	PHE	CZ
S protein	1	A	563	GLN	CG
S protein	1	A	563	GLN	CD
S protein	1	A	563	GLN	OE1
S protein	1	A	563	GLN	NE2
S protein	1	A	564	GLN	CB
S protein	1	A	564	GLN	CG
S protein	1	A	564	GLN	CD
S protein	1	A	564	GLN	OE1
S protein	1	A	564	GLN	NE2
S protein	1	A	565	PHE	CD2
S protein	1	A	565	PHE	CE1
S protein	1	A	565	PHE	CE2
S protein	1	A	565	PHE	CZ
S protein	1	A	567	ARG	CG
S protein	1	A	567	ARG	CD
S protein	1	A	567	ARG	NH1
S protein	1	A	567	ARG	NH2
S protein	1	A	568	ASP	CA
S protein	1	A	568	ASP	C
S protein	1	A	568	ASP	O
S protein	1	A	568	ASP	CB
S protein	1	A	568	ASP	CG
S protein	1	A	568	ASP	OD1
S protein	1	A	568	ASP	OD2
S protein	1	A	569	ILE	CA
S protein	1	A	569	ILE	CB
S protein	1	A	569	ILE	CG1
S protein	1	A	569	ILE	CG2
S protein	1	A	569	ILE	CD1
S protein	1	A	570	ALA	N
S protein	1	A	570	ALA	CA
S protein	1	A	570	ALA	O
S protein	1	A	570	ALA	CB
S protein	1	A	571	ASP	N
S protein	1	A	571	ASP	C
S protein	1	A	571	ASP	O
S protein	1	A	571	ASP	CB
S protein	1	A	571	ASP	CG
S protein	1	A	571	ASP	OD1
S protein	1	A	571	ASP	OD2
S protein	1	A	572	THR	CA
S protein	1	A	572	THR	O
S protein	1	A	572	THR	CB
S protein	1	A	572	THR	OG1
S protein	1	A	572	THR	CG2
S protein	1	A	573	THR	N
S protein	1	A	573	THR	O
S protein	1	A	573	THR	CB
S protein	1	A	573	THR	OG1
S protein	1	A	573	THR	CG2
S protein	1	A	574	ASP	CA
S protein	1	A	574	ASP	CB
S protein	1	A	574	ASP	OD2
S protein	1	A	576	VAL	CG1
S protein	1	A	576	VAL	CG2
S protein	1	A	577	ARG	O
S protein	1	A	577	ARG	NH1
S protein	1	A	577	ARG	NH2
S protein	1	A	578	ASP	CB
S protein	1	A	579	PRO	CA
S protein	1	A	579	PRO	O
S protein	1	A	579	PRO	CB
S protein	1	A	579	PRO	CG
S protein	1	A	579	PRO	CD
S protein	1	A	580	GLN	CG
S protein	1	A	580	GLN	NE2
S protein	1	A	582	LEU	CD2
S protein	1	A	585	LEU	CB
S protein	1	A	585	LEU	CD1
S protein	1	A	585	LEU	CD2
S protein	1	A	587	ILE	O
S protein	1	A	587	ILE	CG2
S protein	1	A	587	ILE	CD1
S protein	1	A	588	THR	CA
S protein	1	A	588	THR	CB
S protein	1	A	588	THR	OG1
S protein	1	A	588	THR	CG2
S protein	1	A	589	PRO	CA
S protein	1	A	589	PRO	CB
S protein	1	A	589	PRO	CG
S protein	1	A	589	PRO	CD
S protein	1	A	590	CYS	N
S protein	1	A	590	CYS	O
S protein	1	A	590	CYS	SG
S protein	1	A	592	PHE	O
S protein	1	A	592	PHE	CB
S protein	1	A	592	PHE	CD1
S protein	1	A	592	PHE	CD2
S protein	1	A	592	PHE	CE1
S protein	1	A	592	PHE	CE2
S protein	1	A	592	PHE	CZ
S protein	1	A	593	GLY	CA
S protein	1	A	594	GLY	N
S protein	1	A	594	GLY	CA
S protein	1	A	596	SER	CB
S protein	1	A	596	SER	OG
S protein	1	A	600	PRO	O
S protein	1	A	601	GLY	CA
S protein	1	A	603	ASN	OD1
S protein	1	A	603	ASN	ND2
S protein	1	A	604	THR	OG1
S protein	1	A	611	LEU	CD2
S protein	1	A	613	GLN	CB
S protein	1	A	613	GLN	CG
S protein	1	A	613	GLN	OE1
S protein	1	A	613	GLN	NE2
S protein	1	A	614	ASP	N
S protein	1	A	614	ASP	CA
S protein	1	A	614	ASP	CB
S protein	1	A	614	ASP	CG
S protein	1	A	614	ASP	OD1
S protein	1	A	614	ASP	OD2
S protein	1	A	646	ARG	O
S protein	1	A	646	ARG	CG
S protein	1	A	646	ARG	NE
S protein	1	A	646	ARG	CZ
S protein	1	A	646	ARG	NH1
S protein	1	A	646	ARG	NH2
S protein	1	A	647	ALA	CA
S protein	1	A	647	ALA	O
S protein	1	A	647	ALA	CB
S protein	1	A	661	GLU	CG
S protein	1	A	661	GLU	CD
S protein	1	A	661	GLU	OE1
S protein	1	A	661	GLU	OE2
S protein	1	A	662	CYS	O
S protein	1	A	662	CYS	CB
S protein	1	A	662	CYS	SG
S protein	1	A	663	ASP	CA
S protein	1	A	663	ASP	O
S protein	1	A	663	ASP	OD1
S protein	1	A	664	ILE	CA
S protein	1	A	664	ILE	CG1
S protein	1	A	665	PRO	C
S protein	1	A	665	PRO	O
S protein	1	A	665	PRO	CB
S protein	1	A	665	PRO	CG
S protein	1	A	665	PRO	CD
S protein	1	A	666	ILE	CA
S protein	1	A	666	ILE	C
S protein	1	A	666	ILE	O
S protein	1	A	667	GLY	CA
S protein	1	A	668	ALA	CA
S protein	1	A	668	ALA	CB
S protein	1	A	697	MET	CE
S protein	1	A	698	SER	O
S protein	1	A	699	LEU	CA
S protein	1	A	699	LEU	O
S protein	1	A	723	THR	CA
S protein	1	A	723	THR	CG2
S protein	1	A	724	THR	N
S protein	1	A	724	THR	O
S protein	1	A	724	THR	OG1
S protein	1	A	724	THR	CG2
S protein	1	A	725	GLU	CA
S protein	1	A	725	GLU	CB
S protein	1	A	725	GLU	CG
S protein	1	A	725	GLU	CD
S protein	1	A	725	GLU	OE2
S protein	1	A	726	ILE	N
S protein	1	A	726	ILE	CB
S protein	1	A	726	ILE	CD1
S protein	1	A	727	LEU	CD2
S protein	1	A	728	PRO	CG
S protein	1	A	728	PRO	CD
S protein	1	A	729	VAL	CG2
S protein	1	A	730	SER	CB
S protein	1	A	730	SER	OG
S protein	1	A	731	MET	C
S protein	1	A	731	MET	O
S protein	1	A	732	THR	CA
S protein	1	A	732	THR	CB
S protein	1	A	732	THR	CG2
S protein	1	A	733	LYS	N
S protein	1	A	733	LYS	CG
S protein	1	A	733	LYS	CD
S protein	1	A	733	LYS	CE
S protein	1	A	733	LYS	NZ
S protein	1	A	734	THR	O
S protein	1	A	735	SER	CA
S protein	1	A	735	SER	C
S protein	1	A	735	SER	O
S protein	1	A	735	SER	CB
S protein	1	A	735	SER	OG
S protein	1	A	736	VAL	N
S protein	1	A	736	VAL	CA
S protein	1	A	736	VAL	C
S protein	1	A	736	VAL	O
S protein	1	A	737	ASP	N
S protein	1	A	737	ASP	CA
S protein	1	A	737	ASP	CB
S protein	1	A	737	ASP	CG
S protein	1	A	737	ASP	OD1
S protein	1	A	737	ASP	OD2
S protein	1	A	738	CYS	N
S protein	1	A	738	CYS	CB
S protein	1	A	739	THR	N
S protein	1	A	739	THR	C
S protein	1	A	739	THR	O
S protein	1	A	739	THR	CB
S protein	1	A	739	THR	OG1
S protein	1	A	739	THR	CG2
S protein	1	A	740	MET	CA
S protein	1	A	740	MET	O
S protein	1	A	740	MET	CB
S protein	1	A	740	MET	CG
S protein	1	A	740	MET	SD
S protein	1	A	740	MET	CE
S protein	1	A	741	TYR	CA
S protein	1	A	741	TYR	O
S protein	1	A	742	ILE	O
S protein	1	A	743	CYS	O
S protein	1	A	743	CYS	CB
S protein	1	A	744	GLY	N
S protein	1	A	744	GLY	CA
S protein	1	A	744	GLY	O
S protein	1	A	745	ASP	N
S protein	1	A	745	ASP	CA
S protein	1	A	745	ASP	C
S protein	1	A	745	ASP	CB
S protein	1	A	745	ASP	CG
S protein	1	A	745	ASP	OD1
S protein	1	A	745	ASP	OD2
S protein	1	A	746	SER	N
S protein	1	A	746	SER	C
S protein	1	A	746	SER	O
S protein	1	A	746	SER	CB
S protein	1	A	747	THR	CA
S protein	1	A	747	THR	O
S protein	1	A	747	THR	CB
S protein	1	A	747	THR	OG1
S protein	1	A	747	THR	CG2
S protein	1	A	748	GLU	CA
S protein	1	A	748	GLU	CB
S protein	1	A	748	GLU	CG
S protein	1	A	748	GLU	OE2
S protein	1	A	750	SER	C
S protein	1	A	750	SER	O
S protein	1	A	750	SER	CB
S protein	1	A	750	SER	OG
S protein	1	A	751	ASN	N
S protein	1	A	751	ASN	CA
S protein	1	A	751	ASN	C
S protein	1	A	751	ASN	O
S protein	1	A	751	ASN	CB
S protein	1	A	751	ASN	CG
S protein	1	A	751	ASN	OD1
S protein	1	A	751	ASN	ND2
S protein	1	A	752	LEU	CA
S protein	1	A	752	LEU	CG
S protein	1	A	752	LEU	CD1
S protein	1	A	752	LEU	CD2
S protein	1	A	753	LEU	O
S protein	1	A	753	LEU	CB
S protein	1	A	753	LEU	CG
S protein	1	A	753	LEU	CD1
S protein	1	A	753	LEU	CD2
S protein	1	A	754	LEU	CA
S protein	1	A	754	LEU	C
S protein	1	A	754	LEU	O
S protein	1	A	754	LEU	CB
S protein	1	A	754	LEU	CG
S protein	1	A	754	LEU	CD1
S protein	1	A	754	LEU	CD2
S protein	1	A	755	GLN	CA
S protein	1	A	755	GLN	CG
S protein	1	A	755	GLN	CD
S protein	1	A	755	GLN	OE1
S protein	1	A	755	GLN	NE2
S protein	1	A	756	TYR	O
S protein	1	A	756	TYR	CB
S protein	1	A	756	TYR	CD2
S protein	1	A	756	TYR	CE2
S protein	1	A	756	TYR	OH
S protein	1	A	757	GLY	CA
S protein	1	A	757	GLY	C
S protein	1	A	757	GLY	O
S protein	1	A	758	SER	N
S protein	1	A	758	SER	CA
S protein	1	A	758	SER	CB
S protein	1	A	758	SER	OG
S protein	1	A	759	PHE	N
S protein	1	A	759	PHE	CB
S protein	1	A	759	PHE	CE1
S protein	1	A	759	PHE	CE2
S protein	1	A	760	CYS	N
S protein	1	A	760	CYS	C
S protein	1	A	760	CYS	CB
S protein	1	A	760	CYS	SG
S protein	1	A	761	THR	N
S protein	1	A	761	THR	CA
S protein	1	A	761	THR	O
S protein	1	A	761	THR	CB
S protein	1	A	761	THR	OG1
S protein	1	A	761	THR	CG2
S protein	1	A	762	GLN	CA
S protein	1	A	762	GLN	C
S protein	1	A	762	GLN	O
S protein	1	A	762	GLN	CB
S protein	1	A	762	GLN	CG
S protein	1	A	762	GLN	OE1
S protein	1	A	762	GLN	NE2
S protein	1	A	763	LEU	CD2
S protein	1	A	764	ASN	CA
S protein	1	A	764	ASN	O
S protein	1	A	764	ASN	CB
S protein	1	A	764	ASN	CG
S protein	1	A	764	ASN	OD1
S protein	1	A	764	ASN	ND2
S protein	1	A	765	ARG	N
S protein	1	A	765	ARG	CA
S protein	1	A	765	ARG	O
S protein	1	A	765	ARG	CB
S protein	1	A	765	ARG	CG
S protein	1	A	765	ARG	CD
S protein	1	A	765	ARG	NE
S protein	1	A	765	ARG	NH1
S protein	1	A	765	ARG	NH2
S protein	1	A	766	ALA	CA
S protein	1	A	766	ALA	O
S protein	1	A	766	ALA	CB
S protein	1	A	767	LEU	CB
S protein	1	A	767	LEU	CD1
S protein	1	A	768	THR	N
S protein	1	A	768	THR	CA
S protein	1	A	768	THR	CB
S protein	1	A	768	THR	OG1
S protein	1	A	768	THR	CG2
S protein	1	A	769	GLY	N
S protein	1	A	769	GLY	CA
S protein	1	A	769	GLY	C
S protein	1	A	769	GLY	O
S protein	1	A	770	ILE	CG2
S protein	1	A	771	ALA	CB
S protein	1	A	772	VAL	N
S protein	1	A	772	VAL	CA
S protein	1	A	772	VAL	O
S protein	1	A	772	VAL	CB
S protein	1	A	772	VAL	CG1
S protein	1	A	772	VAL	CG2
S protein	1	A	773	GLU	N
S protein	1	A	773	GLU	CA
S protein	1	A	773	GLU	CB
S protein	1	A	773	GLU	CD
S protein	1	A	773	GLU	OE1
S protein	1	A	773	GLU	OE2
S protein	1	A	774	GLN	C
S protein	1	A	774	GLN	O
S protein	1	A	774	GLN	CB
S protein	1	A	775	ASP	CA
S protein	1	A	775	ASP	C
S protein	1	A	775	ASP	O
S protein	1	A	775	ASP	CB
S protein	1	A	775	ASP	OD1
S protein	1	A	775	ASP	OD2
S protein	1	A	776	LYS	N
S protein	1	A	776	LYS	CA
S protein	1	A	776	LYS	O
S protein	1	A	776	LYS	CB
S protein	1	A	776	LYS	CG
S protein	1	A	776	LYS	CD
S protein	1	A	776	LYS	CE
S protein	1	A	776	LYS	NZ
S protein	1	A	778	THR	CB
S protein	1	A	778	THR	OG1
S protein	1	A	778	THR	CG2
S protein	1	A	779	GLN	O
S protein	1	A	779	GLN	CB
S protein	1	A	779	GLN	CG
S protein	1	A	779	GLN	CD
S protein	1	A	779	GLN	OE1
S protein	1	A	779	GLN	NE2
S protein	1	A	780	GLU	N
S protein	1	A	780	GLU	CA
S protein	1	A	780	GLU	O
S protein	1	A	780	GLU	CB
S protein	1	A	780	GLU	CG
S protein	1	A	780	GLU	CD
S protein	1	A	780	GLU	OE1
S protein	1	A	780	GLU	OE2
S protein	1	A	782	PHE	CE2
S protein	1	A	783	ALA	CA
S protein	1	A	783	ALA	C
S protein	1	A	783	ALA	O
S protein	1	A	783	ALA	CB
S protein	1	A	784	GLN	CA
S protein	1	A	784	GLN	C
S protein	1	A	784	GLN	O
S protein	1	A	784	GLN	CB
S protein	1	A	784	GLN	CG
S protein	1	A	784	GLN	NE2
S protein	1	A	785	VAL	N
S protein	1	A	785	VAL	CA
S protein	1	A	785	VAL	C
S protein	1	A	785	VAL	O
S protein	1	A	785	VAL	CB
S protein	1	A	785	VAL	CG1
S protein	1	A	786	LYS	N
S protein	1	A	786	LYS	CA
S protein	1	A	786	LYS	O
S protein	1	A	786	LYS	CG
S protein	1	A	786	LYS	NZ
S protein	1	A	789	TYR	CE2
S protein	1	A	789	TYR	OH
S protein	1	A	825	LYS	O
S protein	1	A	825	LYS	CG
S protein	1	A	825	LYS	CD
S protein	1	A	826	VAL	CA
S protein	1	A	826	VAL	CG1
S protein	1	A	827	THR	O
S protein	1	A	827	THR	CB
S protein	1	A	827	THR	OG1
S protein	1	A	827	THR	CG2
S protein	1	A	828	LEU	CA
S protein	1	A	828	LEU	C
S protein	1	A	828	LEU	O
S protein	1	A	828	LEU	CB
S protein	1	A	828	LEU	CG
S protein	1	A	828	LEU	CD2
S protein	1	A	853	GLN	N
S protein	1	A	853	GLN	CA
S protein	1	A	853	GLN	CB
S protein	1	A	853	GLN	CG
S protein	1	A	853	GLN	CD
S protein	1	A	853	GLN	OE1
S protein	1	A	853	GLN	NE2
S protein	1	A	854	LYS	N
S protein	1	A	854	LYS	CA
S protein	1	A	854	LYS	CE
S protein	1	A	854	LYS	NZ
S protein	1	A	855	PHE	N
S protein	1	A	855	PHE	O
S protein	1	A	855	PHE	CB
S protein	1	A	855	PHE	CG
S protein	1	A	855	PHE	CD1
S protein	1	A	855	PHE	CD2
S protein	1	A	855	PHE	CE1
S protein	1	A	855	PHE	CE2
S protein	1	A	855	PHE	CZ
S protein	1	A	856	ASN	N
S protein	1	A	856	ASN	CA
S protein	1	A	856	ASN	O
S protein	1	A	856	ASN	CB
S protein	1	A	856	ASN	CG
S protein	1	A	856	ASN	OD1
S protein	1	A	856	ASN	ND2
S protein	1	A	857	GLY	CA
S protein	1	A	857	GLY	C
S protein	1	A	857	GLY	O
S protein	1	A	858	LEU	C
S protein	1	A	858	LEU	O
S protein	1	A	859	THR	CB
S protein	1	A	859	THR	OG1
S protein	1	A	859	THR	CG2
S protein	1	A	860	VAL	O
S protein	1	A	860	VAL	CB
S protein	1	A	860	VAL	CG1
S protein	1	A	860	VAL	CG2
S protein	1	A	861	LEU	C
S protein	1	A	861	LEU	O
S protein	1	A	861	LEU	CB
S protein	1	A	861	LEU	CD1
S protein	1	A	861	LEU	CD2
S protein	1	A	862	PRO	N
S protein	1	A	862	PRO	CA
S protein	1	A	862	PRO	O
S protein	1	A	862	PRO	CB
S protein	1	A	862	PRO	CG
S protein	1	A	862	PRO	CD
S protein	1	A	863	PRO	N
S protein	1	A	863	PRO	CA
S protein	1	A	863	PRO	CB
S protein	1	A	863	PRO	CG
S protein	1	A	863	PRO	CD
S protein	1	A	864	LEU	N
S protein	1	A	864	LEU	CA
S protein	1	A	864	LEU	CB
S protein	1	A	864	LEU	CD1
S protein	1	A	864	LEU	CD2
S protein	1	A	865	LEU	N
S protein	1	A	865	LEU	O
S protein	1	A	865	LEU	CB
S protein	1	A	865	LEU	CG
S protein	1	A	865	LEU	CD1
S protein	1	A	865	LEU	CD2
S protein	1	A	866	THR	CA
S protein	1	A	866	THR	CB
S protein	1	A	866	THR	CG2
S protein	1	A	867	ASP	N
S protein	1	A	867	ASP	CG
S protein	1	A	867	ASP	OD1
S protein	1	A	867	ASP	OD2
S protein	1	A	870	ILE	CG2
S protein	1	A	870	ILE	CD1
S protein	1	A	873	TYR	CE1
S protein	1	A	873	TYR	CE2
S protein	1	A	873	TYR	OH
S protein	1	A	888	PHE	O
S protein	1	A	888	PHE	CD2
S protein	1	A	888	PHE	CE2
S protein	1	A	889	GLY	CA
S protein	1	A	889	GLY	C
S protein	1	A	889	GLY	O
S protein	1	A	890	ALA	N
S protein	1	A	890	ALA	C
S protein	1	A	934	ILE	CD1
S protein	1	A	937	SER	O
S protein	1	A	937	SER	CB
S protein	1	A	937	SER	OG
S protein	1	A	938	LEU	CG
S protein	1	A	938	LEU	CD2
S protein	1	A	941	THR	CB
S protein	1	A	941	THR	CG2
S protein	1	A	942	ALA	CA
S protein	1	A	942	ALA	CB
S protein	1	A	943	SER	N
S protein	1	A	943	SER	CA
S protein	1	A	943	SER	O
S protein	1	A	943	SER	CB
S protein	1	A	943	SER	OG
S protein	1	A	944	ALA	N
S protein	1	A	944	ALA	CA
S protein	1	A	944	ALA	O
S protein	1	A	944	ALA	CB
S protein	1	A	945	LEU	N
S protein	1	A	945	LEU	CA
S protein	1	A	945	LEU	C
S protein	1	A	945	LEU	CB
S protein	1	A	946	GLY	N
S protein	1	A	946	GLY	CA
S protein	1	A	946	GLY	C
S protein	1	A	946	GLY	O
S protein	1	A	947	LYS	N
S protein	1	A	947	LYS	CA
S protein	1	A	947	LYS	O
S protein	1	A	947	LYS	CB
S protein	1	A	947	LYS	CG
S protein	1	A	947	LYS	CD
S protein	1	A	947	LYS	CE
S protein	1	A	947	LYS	NZ
S protein	1	A	949	GLN	CB
S protein	1	A	949	GLN	CG
S protein	1	A	949	GLN	CD
S protein	1	A	949	GLN	OE1
S protein	1	A	949	GLN	NE2
S protein	1	A	950	ASP	CA
S protein	1	A	950	ASP	O
S protein	1	A	950	ASP	CB
S protein	1	A	950	ASP	CG
S protein	1	A	950	ASP	OD1
S protein	1	A	950	ASP	OD2
S protein	1	A	951	VAL	N
S protein	1	A	951	VAL	CA
S protein	1	A	951	VAL	CB
S protein	1	A	951	VAL	CG2
S protein	1	A	952	VAL	CA
S protein	1	A	952	VAL	O
S protein	1	A	952	VAL	CG1
S protein	1	A	953	ASN	CA
S protein	1	A	953	ASN	C
S protein	1	A	953	ASN	O
S protein	1	A	953	ASN	CB
S protein	1	A	953	ASN	CG
S protein	1	A	953	ASN	OD1
S protein	1	A	953	ASN	ND2
S protein	1	A	954	GLN	N
S protein	1	A	954	GLN	CA
S protein	1	A	954	GLN	O
S protein	1	A	954	GLN	CB
S protein	1	A	954	GLN	CG
S protein	1	A	954	GLN	CD
S protein	1	A	954	GLN	OE1
S protein	1	A	954	GLN	NE2
S protein	1	A	955	ASN	CB
S protein	1	A	955	ASN	CG
S protein	1	A	956	ALA	N
S protein	1	A	956	ALA	CA
S protein	1	A	956	ALA	C
S protein	1	A	956	ALA	O
S protein	1	A	956	ALA	CB
S protein	1	A	957	GLN	N
S protein	1	A	957	GLN	CA
S protein	1	A	957	GLN	CB
S protein	1	A	957	GLN	CG
S protein	1	A	957	GLN	CD
S protein	1	A	957	GLN	OE1
S protein	1	A	957	GLN	NE2
S protein	1	A	958	ALA	N
S protein	1	A	958	ALA	CA
S protein	1	A	958	ALA	CB
S protein	1	A	959	LEU	CB
S protein	1	A	959	LEU	CD1
S protein	1	A	960	ASN	N
S protein	1	A	960	ASN	CA
S protein	1	A	960	ASN	O
S protein	1	A	960	ASN	CB
S protein	1	A	960	ASN	CG
S protein	1	A	960	ASN	OD1
S protein	1	A	960	ASN	ND2
S protein	1	A	961	THR	CA
S protein	1	A	961	THR	CB
S protein	1	A	961	THR	OG1
S protein	1	A	961	THR	CG2
S protein	1	A	962	LEU	CA
S protein	1	A	962	LEU	CB
S protein	1	A	962	LEU	CD1
S protein	1	A	963	VAL	CB
S protein	1	A	963	VAL	CG1
S protein	1	A	963	VAL	CG2
S protein	1	A	964	LYS	O
S protein	1	A	964	LYS	CB
S protein	1	A	964	LYS	CG
S protein	1	A	964	LYS	CD
S protein	1	A	964	LYS	CE
S protein	1	A	964	LYS	NZ
S protein	1	A	965	GLN	CA
S protein	1	A	965	GLN	CG
S protein	1	A	965	GLN	NE2
S protein	1	A	966	LEU	O
S protein	1	A	966	LEU	CB
S protein	1	A	966	LEU	CD2
S protein	1	A	967	SER	CA
S protein	1	A	967	SER	O
S protein	1	A	967	SER	CB
S protein	1	A	967	SER	OG
S protein	1	A	968	SER	CA
S protein	1	A	968	SER	OG
S protein	1	A	969	ASN	N
S protein	1	A	969	ASN	CB
S protein	1	A	969	ASN	CG
S protein	1	A	969	ASN	OD1
S protein	1	A	969	ASN	ND2
S protein	1	A	970	PHE	CA
S protein	1	A	970	PHE	O
S protein	1	A	970	PHE	CB
S protein	1	A	970	PHE	CD1
S protein	1	A	971	GLY	CA
S protein	1	A	971	GLY	C
S protein	1	A	971	GLY	O
S protein	1	A	972	ALA	C
S protein	1	A	972	ALA	O
S protein	1	A	973	ILE	N
S protein	1	A	973	ILE	CA
S protein	1	A	973	ILE	C
S protein	1	A	973	ILE	O
S protein	1	A	973	ILE	CB
S protein	1	A	973	ILE	CG2
S protein	1	A	973	ILE	CD1
S protein	1	A	974	SER	CA
S protein	1	A	974	SER	CB
S protein	1	A	974	SER	OG
S protein	1	A	975	SER	N
S protein	1	A	975	SER	O
S protein	1	A	975	SER	CB
S protein	1	A	975	SER	OG
S protein	1	A	976	VAL	CA
S protein	1	A	976	VAL	CB
S protein	1	A	976	VAL	CG1
S protein	1	A	976	VAL	CG2
S protein	1	A	977	LEU	N
S protein	1	A	977	LEU	CB
S protein	1	A	977	LEU	CD2
S protein	1	A	978	ASN	N
S protein	1	A	978	ASN	CB
S protein	1	A	978	ASN	CG
S protein	1	A	978	ASN	OD1
S protein	1	A	978	ASN	ND2
S protein	1	A	979	ASP	CA
S protein	1	A	979	ASP	O
S protein	1	A	979	ASP	CB
S protein	1	A	979	ASP	CG
S protein	1	A	979	ASP	OD1
S protein	1	A	979	ASP	OD2
S protein	1	A	982	SER	O
S protein	1	A	982	SER	CB
S protein	1	A	982	SER	OG
S protein	1	A	983	ARG	CB
S protein	1	A	983	ARG	CD
S protein	1	A	983	ARG	NE
S protein	1	A	983	ARG	CZ
S protein	1	A	983	ARG	NH1
S protein	1	A	983	ARG	NH2
S protein	1	A	984	LEU	CD1
S protein	1	A	984	LEU	CD2
S protein	1	A	985	ASP	CB
S protein	1	A	985	ASP	CG
S protein	1	A	985	ASP	OD1
S protein	1	A	985	ASP	OD2
S protein	1	A	986	PRO	C
S protein	1	A	986	PRO	O
S protein	1	A	986	PRO	CB
S protein	1	A	986	PRO	CG
S protein	1	A	986	PRO	CD
S protein	1	A	987	PRO	N
S protein	1	A	987	PRO	CA
S protein	1	A	987	PRO	C
S protein	1	A	987	PRO	O
S protein	1	A	987	PRO	CB
S protein	1	A	987	PRO	CG
S protein	1	A	987	PRO	CD
S protein	1	A	988	GLU	N
S protein	1	A	988	GLU	CA
S protein	1	A	988	GLU	O
S protein	1	A	988	GLU	CB
S protein	1	A	988	GLU	CG
S protein	1	A	988	GLU	CD
S protein	1	A	988	GLU	OE1
S protein	1	A	988	GLU	OE2
S protein	1	A	990	GLU	CB
S protein	1	A	990	GLU	CG
S protein	1	A	990	GLU	CD
S protein	1	A	990	GLU	OE1
S protein	1	A	990	GLU	OE2
S protein	1	A	991	VAL	CA
S protein	1	A	991	VAL	O
S protein	1	A	991	VAL	CB
S protein	1	A	991	VAL	CG1
S protein	1	A	991	VAL	CG2
S protein	1	A	992	GLN	CG
S protein	1	A	992	GLN	OE1
S protein	1	A	992	GLN	NE2
S protein	1	A	994	ASP	CB
S protein	1	A	994	ASP	CG
S protein	1	A	994	ASP	OD1
S protein	1	A	994	ASP	OD2
S protein	1	A	995	ARG	N
S protein	1	A	995	ARG	CA
S protein	1	A	995	ARG	O
S protein	1	A	995	ARG	CB
S protein	1	A	995	ARG	CG
S protein	1	A	995	ARG	CD
S protein	1	A	995	ARG	NE
S protein	1	A	995	ARG	CZ
S protein	1	A	995	ARG	NH1
S protein	1	A	995	ARG	NH2
S protein	1	A	998	THR	CA
S protein	1	A	998	THR	O
S protein	1	A	998	THR	CB
S protein	1	A	998	THR	OG1
S protein	1	A	998	THR	CG2
S protein	1	A	999	GLY	N
S protein	1	A	999	GLY	CA
S protein	1	A	1000	ARG	NH1
S protein	1	A	1000	ARG	NH2
S protein	1	A	1001	LEU	CB
S protein	1	A	1001	LEU	CD1
S protein	1	A	1001	LEU	CD2
S protein	1	A	1002	GLN	N
S protein	1	A	1002	GLN	CB
S protein	1	A	1002	GLN	CD
S protein	1	A	1002	GLN	OE1
S protein	1	A	1002	GLN	NE2
S protein	1	A	1003	SER	CA
S protein	1	A	1003	SER	O
S protein	1	A	1003	SER	CB
S protein	1	A	1005	GLN	NE2
S protein	1	A	1006	THR	CB
S protein	1	A	1006	THR	CG2
S protein	1	A	1007	TYR	N
S protein	1	A	1007	TYR	CA
S protein	1	A	1007	TYR	O
S protein	1	A	1007	TYR	CB
S protein	1	A	1007	TYR	CD1
S protein	1	A	1010	GLN	CA
S protein	1	A	1010	GLN	O
S protein	1	A	1010	GLN	CB
S protein	1	A	1010	GLN	CG
S protein	1	A	1010	GLN	CD
S protein	1	A	1010	GLN	OE1
S protein	1	A	1010	GLN	NE2
S protein	1	A	1011	GLN	CG
S protein	1	A	1012	LEU	O
S protein	1	A	1012	LEU	CD1
S protein	1	A	1012	LEU	CD2
S protein	1	A	1013	ILE	CA
S protein	1	A	1013	ILE	O
S protein	1	A	1013	ILE	CB
S protein	1	A	1013	ILE	CG1
S protein	1	A	1013	ILE	CG2
S protein	1	A	1014	ARG	N
S protein	1	A	1014	ARG	CA
S protein	1	A	1014	ARG	CB
S protein	1	A	1014	ARG	CG
S protein	1	A	1014	ARG	CD
S protein	1	A	1014	ARG	NE
S protein	1	A	1014	ARG	CZ
S protein	1	A	1014	ARG	NH1
S protein	1	A	1014	ARG	NH2
S protein	1	A	1015	ALA	O
S protein	1	A	1015	ALA	CB
S protein	1	A	1016	ALA	N
S protein	1	A	1016	ALA	CA
S protein	1	A	1016	ALA	C
S protein	1	A	1016	ALA	O
S protein	1	A	1016	ALA	CB
S protein	1	A	1017	GLU	N
S protein	1	A	1017	GLU	CA
S protein	1	A	1017	GLU	O
S protein	1	A	1017	GLU	CB
S protein	1	A	1017	GLU	CG
S protein	1	A	1017	GLU	CD
S protein	1	A	1017	GLU	OE1
S protein	1	A	1017	GLU	OE2
S protein	1	A	1018	ILE	CD1
S protein	1	A	1019	ARG	CB
S protein	1	A	1019	ARG	CG
S protein	1	A	1019	ARG	CZ
S protein	1	A	1019	ARG	NH1
S protein	1	A	1019	ARG	NH2
S protein	1	A	1020	ALA	N
S protein	1	A	1020	ALA	CA
S protein	1	A	1020	ALA	C
S protein	1	A	1020	ALA	O
S protein	1	A	1020	ALA	CB
S protein	1	A	1021	SER	N
S protein	1	A	1021	SER	CA
S protein	1	A	1021	SER	CB
S protein	1	A	1021	SER	OG
S protein	1	A	1023	ASN	CA
S protein	1	A	1023	ASN	C
S protein	1	A	1023	ASN	O
S protein	1	A	1023	ASN	CB
S protein	1	A	1023	ASN	CG
S protein	1	A	1023	ASN	OD1
S protein	1	A	1023	ASN	ND2
S protein	1	A	1024	LEU	N
S protein	1	A	1024	LEU	CA
S protein	1	A	1024	LEU	CB
S protein	1	A	1024	LEU	CD1
S protein	1	A	1024	LEU	CD2
S protein	1	A	1026	ALA	C
S protein	1	A	1026	ALA	O
S protein	1	A	1026	ALA	CB
S protein	1	A	1027	THR	N
S protein	1	A	1027	THR	CA
S protein	1	A	1027	THR	CB
S protein	1	A	1027	THR	OG1
S protein	1	A	1027	THR	CG2
S protein	1	A	1028	LYS	CE
S protein	1	A	1028	LYS	NZ
S protein	1	A	1030	SER	CB
S protein	1	A	1030	SER	OG
S protein	1	A	1031	GLU	OE2
S protein	1	A	1034	LEU	CD1
S protein	1	A	1034	LEU	CD2
S protein	1	A	1039	ARG	NH1
S protein	1	A	1039	ARG	NH2
S protein	1	A	1041	ASP	CA
S protein	1	A	1041	ASP	C
S protein	1	A	1041	ASP	O
S protein	1	A	1041	ASP	CB
S protein	1	A	1041	ASP	CG
S protein	1	A	1041	ASP	OD1
S protein	1	A	1041	ASP	OD2
S protein	1	A	1042	PHE	CA
S protein	1	A	1042	PHE	C
S protein	1	A	1042	PHE	O
S protein	1	A	1042	PHE	CD1
S protein	1	A	1042	PHE	CE1
S protein	1	A	1042	PHE	CZ
S protein	1	A	1044	GLY	N
S protein	1	A	1044	GLY	CA
S protein	1	A	1044	GLY	C
S protein	1	A	1045	LYS	N
S protein	1	A	1045	LYS	CA
S protein	1	A	1045	LYS	CB
S protein	1	A	1045	LYS	CG
S protein	1	A	1045	LYS	CD
S protein	1	A	1045	LYS	CE
S protein	1	A	1045	LYS	NZ
S protein	1	A	1056	ALA	O
S protein	1	A	1057	PRO	CA
S protein	1	A	1057	PRO	O
S protein	1	A	1057	PRO	CB
S protein	1	A	1058	HIS	CA
S protein	1	A	1058	HIS	CD2
S protein	1	A	1058	HIS	CE1
S protein	1	A	1058	HIS	NE2
S protein	1	A	1059	GLY	N
S protein	1	A	1059	GLY	O
S protein	1	B	37	TYR	CE1
S protein	1	B	37	TYR	OH
S protein	1	B	38	TYR	O
S protein	1	B	38	TYR	CB
S protein	1	B	38	TYR	CD1
S protein	1	B	38	TYR	CE1
S protein	1	B	39	PRO	CA
S protein	1	B	39	PRO	C
S protein	1	B	39	PRO	O
S protein	1	B	39	PRO	CB
S protein	1	B	39	PRO	CG
S protein	1	B	39	PRO	CD
S protein	1	B	40	ASP	N
S protein	1	B	40	ASP	CA
S protein	1	B	40	ASP	C
S protein	1	B	40	ASP	O
S protein	1	B	40	ASP	CB
S protein	1	B	40	ASP	CG
S protein	1	B	40	ASP	OD1
S protein	1	B	40	ASP	OD2
S protein	1	B	41	LYS	N
S protein	1	B	41	LYS	CA
S protein	1	B	41	LYS	C
S protein	1	B	41	LYS	CB
S protein	1	B	42	VAL	O
S protein	1	B	42	VAL	CB
S protein	1	B	42	VAL	CG2
S protein	1	B	43	PHE	CA
S protein	1	B	43	PHE	CD1
S protein	1	B	44	ARG	CA
S protein	1	B	44	ARG	CG
S protein	1	B	44	ARG	CD
S protein	1	B	44	ARG	NE
S protein	1	B	44	ARG	NH1
S protein	1	B	44	ARG	NH2
S protein	1	B	45	SER	N
S protein	1	B	45	SER	O
S protein	1	B	46	SER	O
S protein	1	B	47	VAL	CA
S protein	1	B	47	VAL	CB
S protein	1	B	47	VAL	CG1
S protein	1	B	47	VAL	CG2
S protein	1	B	48	LEU	N
S protein	1	B	48	LEU	O
S protein	1	B	48	LEU	CB
S protein	1	B	48	LEU	CG
S protein	1	B	48	LEU	CD1
S protein	1	B	49	HIS	CA
S protein	1	B	49	HIS	CB
S protein	1	B	49	HIS	ND1
S protein	1	B	49	HIS	CD2
S protein	1	B	49	HIS	CE1
S protein	1	B	49	HIS	NE2
S protein	1	B	50	SER	N
S protein	1	B	50	SER	O
S protein	1	B	50	SER	CB
S protein	1	B	50	SER	OG
S protein	1	B	51	THR	CA
S protein	1	B	51	THR	C
S protein	1	B	51	THR	CB
S protein	1	B	51	THR	OG1
S protein	1	B	52	GLN	N
S protein	1	B	52	GLN	O
S protein	1	B	52	GLN	CB
S protein	1	B	52	GLN	CG
S protein	1	B	52	GLN	CD
S protein	1	B	52	GLN	OE1
S protein	1	B	52	GLN	NE2
S protein	1	B	53	ASP	CA
S protein	1	B	53	ASP	CB
S protein	1	B	53	ASP	CG
S protein	1	B	53	ASP	OD1
S protein	1	B	53	ASP	OD2
S protein	1	B	54	LEU	CB
S protein	1	B	54	LEU	CG
S protein	1	B	54	LEU	CD1
S protein	1	B	54	LEU	CD2
S protein	1	B	85	PRO	CA
S protein	1	B	85	PRO	CB
S protein	1	B	85	PRO	CG
S protein	1	B	86	PHE	N
S protein	1	B	86	PHE	CD2
S protein	1	B	86	PHE	CE2
S protein	1	B	87	ASN	N
S protein	1	B	87	ASN	CA
S protein	1	B	87	ASN	CB
S protein	1	B	87	ASN	CG
S protein	1	B	87	ASN	OD1
S protein	1	B	87	ASN	ND2
S protein	1	B	88	ASP	N
S protein	1	B	88	ASP	CA
S protein	1	B	88	ASP	C
S protein	1	B	88	ASP	CB
S protein	1	B	88	ASP	CG
S protein	1	B	88	ASP	OD1
S protein	1	B	88	ASP	OD2
S protein	1	B	89	GLY	N
S protein	1	B	89	GLY	CA
S protein	1	B	108	THR	O
S protein	1	B	108	THR	CG2
S protein	1	B	168	PHE	CE2
S protein	1	B	168	PHE	CZ
S protein	1	B	170	TYR	CB
S protein	1	B	170	TYR	CD2
S protein	1	B	170	TYR	CE2
S protein	1	B	170	TYR	CZ
S protein	1	B	170	TYR	OH
S protein	1	B	195	LYS	O
S protein	1	B	195	LYS	CB
S protein	1	B	196	ASN	N
S protein	1	B	196	ASN	CA
S protein	1	B	196	ASN	C
S protein	1	B	196	ASN	O
S protein	1	B	196	ASN	CB
S protein	1	B	197	ILE	N
S protein	1	B	197	ILE	CA
S protein	1	B	197	ILE	O
S protein	1	B	197	ILE	CB
S protein	1	B	198	ASP	N
S protein	1	B	198	ASP	CA
S protein	1	B	198	ASP	O
S protein	1	B	198	ASP	CB
S protein	1	B	199	GLY	N
S protein	1	B	199	GLY	CA
S protein	1	B	199	GLY	C
S protein	1	B	199	GLY	O
S protein	1	B	200	TYR	C
S protein	1	B	200	TYR	O
S protein	1	B	200	TYR	CB
S protein	1	B	201	PHE	CA
S protein	1	B	201	PHE	CB
S protein	1	B	201	PHE	CD1
S protein	1	B	202	LYS	CB
S protein	1	B	202	LYS	CG
S protein	1	B	202	LYS	CD
S protein	1	B	202	LYS	CE
S protein	1	B	202	LYS	NZ
S protein	1	B	203	ILE	N
S protein	1	B	203	ILE	O
S protein	1	B	204	TYR	CE1
S protein	1	B	204	TYR	CE2
S protein	1	B	204	TYR	OH
S protein	1	B	225	PRO	C
S protein	1	B	225	PRO	O
S protein	1	B	225	PRO	CB
S protein	1	B	225	PRO	CG
S protein	1	B	226	LEU	CA
S protein	1	B	226	LEU	C
S protein	1	B	226	LEU	O
S protein	1	B	227	VAL	N
S protein	1	B	227	VAL	CA
S protein	1	B	227	VAL	C
S protein	1	B	227	VAL	O
S protein	1	B	227	VAL	CB
S protein	1	B	227	VAL	CG1
S protein	1	B	228	ASP	N
S protein	1	B	228	ASP	O
S protein	1	B	228	ASP	CB
S protein	1	B	228	ASP	CG
S protein	1	B	228	ASP	OD2
S protein	1	B	229	LEU	CD2
S protein	1	B	230	PRO	CB
S protein	1	B	230	PRO	CG
S protein	1	B	230	PRO	CD
S protein	1	B	231	ILE	CB
S protein	1	B	232	GLY	N
S protein	1	B	232	GLY	CA
S protein	1	B	233	ILE	N
S protein	1	B	233	ILE	O
S protein	1	B	233	ILE	CG2
S protein	1	B	234	ASN	CA
S protein	1	B	234	ASN	CB
S protein	1	B	234	ASN	CG
S protein	1	B	234	ASN	OD1
S protein	1	B	234	ASN	ND2
S protein	1	B	235	ILE	N
S protein	1	B	235	ILE	O
S protein	1	B	235	ILE	CB
S protein	1	B	235	ILE	CG1
S protein	1	B	235	ILE	CD1
S protein	1	B	236	THR	CA
S protein	1	B	236	THR	O
S protein	1	B	236	THR	CB
S protein	1	B	236	THR	OG1
S protein	1	B	236	THR	CG2
S protein	1	B	237	ARG	CG
S protein	1	B	237	ARG	NE
S protein	1	B	237	ARG	NH2
S protein	1	B	271	GLN	CB
S protein	1	B	272	PRO	O
S protein	1	B	272	PRO	CB
S protein	1	B	272	PRO	CG
S protein	1	B	272	PRO	CD
S protein	1	B	273	ARG	CA
S protein	1	B	273	ARG	CB
S protein	1	B	273	ARG	CG
S protein	1	B	273	ARG	NE
S protein	1	B	273	ARG	CZ
S protein	1	B	273	ARG	NH1
S protein	1	B	273	ARG	NH2
S protein	1	B	274	THR	N
S protein	1	B	274	THR	O
S protein	1	B	274	THR	CB
S protein	1	B	274	THR	OG1
S protein	1	B	274	THR	CG2
S protein	1	B	279	TYR	CE1
S protein	1	B	279	TYR	OH
S protein	1	B	283	GLY	O
S protein	1	B	290	ASP	OD1
S protein	1	B	291	CYS	N
S protein	1	B	291	CYS	O
S protein	1	B	291	CYS	CB
S protein	1	B	291	CYS	SG
S protein	1	B	292	ALA	N
S protein	1	B	292	ALA	CB
S protein	1	B	298	GLU	CA
S protein	1	B	298	GLU	O
S protein	1	B	298	GLU	CB
S protein	1	B	298	GLU	CG
S protein	1	B	298	GLU	CD
S protein	1	B	298	GLU	OE2
S protein	1	B	301	CYS	C
S protein	1	B	301	CYS	O
S protein	1	B	301	CYS	CB
S protein	1	B	302	THR	CA
S protein	1	B	302	THR	O
S protein	1	B	302	THR	CB
S protein	1	B	302	THR	OG1
S protein	1	B	302	THR	CG2
S protein	1	B	303	LEU	CA
S protein	1	B	303	LEU	C
S protein	1	B	303	LEU	O
S protein	1	B	303	LEU	CB
S protein	1	B	303	LEU	CD1
S protein	1	B	303	LEU	CD2
S protein	1	B	304	LYS	O
S protein	1	B	304	LYS	CB
S protein	1	B	304	LYS	CG
S protein	1	B	304	LYS	CD
S protein	1	B	304	LYS	CE
S protein	1	B	304	LYS	NZ
S protein	1	B	305	SER	CB
S protein	1	B	305	SER	OG
S protein	1	B	307	THR	O
S protein	1	B	308	VAL	CA
S protein	1	B	309	GLU	N
S protein	1	B	309	GLU	CB
S protein	1	B	309	GLU	CG
S protein	1	B	309	GLU	CD
S protein	1	B	309	GLU	OE1
S protein	1	B	310	LYS	N
S protein	1	B	310	LYS	C
S protein	1	B	310	LYS	O
S protein	1	B	310	LYS	CB
S protein	1	B	310	LYS	CG
S protein	1	B	310	LYS	CD
S protein	1	B	310	LYS	NZ
S protein	1	B	311	GLY	CA
S protein	1	B	312	ILE	N
S protein	1	B	312	ILE	O
S protein	1	B	312	ILE	CG1
S protein	1	B	312	ILE	CG2
S protein	1	B	312	ILE	CD1
S protein	1	B	313	TYR	CA
S protein	1	B	313	TYR	C
S protein	1	B	313	TYR	CB
S protein	1	B	313	TYR	CD2
S protein	1	B	313	TYR	CE2
S protein	1	B	313	TYR	CZ
S protein	1	B	313	TYR	OH
S protein	1	B	314	GLN	N
S protein	1	B	314	GLN	C
S protein	1	B	314	GLN	O
S protein	1	B	314	GLN	CB
S protein	1	B	314	GLN	CG
S protein	1	B	314	GLN	CD
S protein	1	B	314	GLN	OE1
S protein	1	B	314	GLN	NE2
S protein	1	B	315	THR	CA
S protein	1	B	315	THR	C
S protein	1	B	315	THR	O
S protein	1	B	315	THR	CB
S protein	1	B	315	THR	CG2
S protein	1	B	316	SER	N
S protein	1	B	316	SER	CA
S protein	1	B	316	SER	C
S protein	1	B	316	SER	CB
S protein	1	B	316	SER	OG
S protein	1	B	317	ASN	N
S protein	1	B	317	ASN	CA
S protein	1	B	317	ASN	C
S protein	1	B	317	ASN	O
S protein	1	B	317	ASN	CB
S protein	1	B	317	ASN	OD1
S protein	1	B	317	ASN	ND2
S protein	1	B	318	PHE	N
S protein	1	B	318	PHE	CA
S protein	1	B	318	PHE	C
S protein	1	B	318	PHE	O
S protein	1	B	319	ARG	N
S protein	1	B	319	ARG	O
S protein	1	B	319	ARG	CB
S protein	1	B	319	ARG	CG
S protein	1	B	319	ARG	CD
S protein	1	B	319	ARG	NE
S protein	1	B	319	ARG	NH1
S protein	1	B	319	ARG	NH2
S protein	1	B	320	VAL	O
S protein	1	B	321	GLN	CG
S protein	1	B	321	GLN	NE2
S protein	1	B	322	PRO	CG
S protein	1	B	322	PRO	CD
S protein	1	B	325	SER	CB
S protein	1	B	325	SER	OG
S protein	1	B	326	ILE	O
S protein	1	B	327	VAL	CB
S protein	1	B	327	VAL	CG2
S protein	1	B	330	PRO	CG
S protein	1	B	348	ALA	CB
S protein	1	B	352	ALA	O
S protein	1	B	352	ALA	CB
S protein	1	B	353	TRP	O
S protein	1	B	353	TRP	CZ2
S protein	1	B	353	TRP	CZ3
S protein	1	B	353	TRP	CH2
S protein	1	B	354	ASN	CA
S protein	1	B	354	ASN	CB
S protein	1	B	354	ASN	CG
S protein	1	B	354	ASN	OD1
S protein	1	B	354	ASN	ND2
S protein	1	B	355	ARG	N
S protein	1	B	355	ARG	O
S protein	1	B	355	ARG	CB
S protein	1	B	355	ARG	CG
S protein	1	B	355	ARG	CD
S protein	1	B	355	ARG	CZ
S protein	1	B	355	ARG	NH1
S protein	1	B	355	ARG	NH2
S protein	1	B	356	LYS	CA
S protein	1	B	357	ARG	N
S protein	1	B	357	ARG	CB
S protein	1	B	357	ARG	CD
S protein	1	B	357	ARG	NE
S protein	1	B	357	ARG	CZ
S protein	1	B	357	ARG	NH1
S protein	1	B	357	ARG	NH2
S protein	1	B	359	SER	CB
S protein	1	B	359	SER	OG
S protein	1	B	360	ASN	OD1
S protein	1	B	360	ASN	ND2
S protein	1	B	364	ASP	OD1
S protein	1	B	365	TYR	C
S protein	1	B	365	TYR	O
S protein	1	B	365	TYR	CB
S protein	1	B	366	SER	CA
S protein	1	B	366	SER	O
S protein	1	B	366	SER	CB
S protein	1	B	366	SER	OG
S protein	1	B	369	TYR	C
S protein	1	B	369	TYR	O
S protein	1	B	369	TYR	CB
S protein	1	B	370	ASN	CA
S protein	1	B	370	ASN	C
S protein	1	B	370	ASN	O
S protein	1	B	370	ASN	CB
S protein	1	B	370	ASN	ND2
S protein	1	B	371	SER	C
S protein	1	B	371	SER	O
S protein	1	B	372	ALA	N
S protein	1	B	372	ALA	CA
S protein	1	B	372	ALA	O
S protein	1	B	372	ALA	CB
S protein	1	B	374	PHE	O
S protein	1	B	374	PHE	CB
S protein	1	B	374	PHE	CD2
S protein	1	B	375	SER	C
S protein	1	B	375	SER	O
S protein	1	B	375	SER	CB
S protein	1	B	375	SER	OG
S protein	1	B	376	THR	N
S protein	1	B	376	THR	CA
S protein	1	B	376	THR	C
S protein	1	B	376	THR	CB
S protein	1	B	376	THR	OG1
S protein	1	B	376	THR	CG2
S protein	1	B	377	PHE	N
S protein	1	B	377	PHE	O
S protein	1	B	377	PHE	CB
S protein	1	B	377	PHE	CD2
S protein	1	B	377	PHE	CE2
S protein	1	B	378	LYS	CA
S protein	1	B	378	LYS	CB
S protein	1	B	378	LYS	CG
S protein	1	B	378	LYS	CD
S protein	1	B	378	LYS	CE
S protein	1	B	378	LYS	NZ
S protein	1	B	379	CYS	N
S protein	1	B	379	CYS	O
S protein	1	B	379	CYS	CB
S protein	1	B	380	TYR	CA
S protein	1	B	380	TYR	C
S protein	1	B	380	TYR	O
S protein	1	B	380	TYR	CB
S protein	1	B	380	TYR	CG
S protein	1	B	380	TYR	CD1
S protein	1	B	380	TYR	CE1
S protein	1	B	380	TYR	CE2
S protein	1	B	380	TYR	CZ
S protein	1	B	380	TYR	OH
S protein	1	B	381	GLY	N
S protein	1	B	381	GLY	CA
S protein	1	B	381	GLY	C
S protein	1	B	381	GLY	O
S protein	1	B	382	VAL	N
S protein	1	B	382	VAL	O
S protein	1	B	382	VAL	CG1
S protein	1	B	382	VAL	CG2
S protein	1	B	383	SER	CA
S protein	1	B	383	SER	CB
S protein	1	B	384	PRO	C
S protein	1	B	384	PRO	O
S protein	1	B	384	PRO	CB
S protein	1	B	384	PRO	CG
S protein	1	B	384	PRO	CD
S protein	1	B	385	THR	CA
S protein	1	B	385	THR	O
S protein	1	B	385	THR	CB
S protein	1	B	385	THR	OG1
S protein	1	B	385	THR	CG2
S protein	1	B	386	LYS	CA
S protein	1	B	386	LYS	CB
S protein	1	B	386	LYS	CG
S protein	1	B	386	LYS	CD
S protein	1	B	386	LYS	CE
S protein	1	B	386	LYS	NZ
S protein	1	B	387	LEU	CB
S protein	1	B	388	ASN	O
S protein	1	B	388	ASN	CB
S protein	1	B	388	ASN	ND2
S protein	1	B	389	ASP	O
S protein	1	B	389	ASP	CB
S protein	1	B	389	ASP	CG
S protein	1	B	389	ASP	OD1
S protein	1	B	389	ASP	OD2
S protein	1	B	390	LEU	CB
S protein	1	B	390	LEU	CG
S protein	1	B	390	LEU	CD1
S protein	1	B	390	LEU	CD2
S protein	1	B	391	CYS	N
S protein	1	B	391	CYS	C
S protein	1	B	391	CYS	O
S protein	1	B	391	CYS	CB
S protein	1	B	392	PHE	CA
S protein	1	B	392	PHE	C
S protein	1	B	392	PHE	CE1
S protein	1	B	393	THR	N
S protein	1	B	393	THR	C
S protein	1	B	393	THR	O
S protein	1	B	393	THR	CB
S protein	1	B	393	THR	OG1
S protein	1	B	393	THR	CG2
S protein	1	B	394	ASN	CB
S protein	1	B	394	ASN	OD1
S protein	1	B	394	ASN	ND2
S protein	1	B	396	TYR	CB
S protein	1	B	396	TYR	CG
S protein	1	B	396	TYR	CD1
S protein	1	B	396	TYR	CD2
S protein	1	B	396	TYR	CE1
S protein	1	B	396	TYR	CE2
S protein	1	B	396	TYR	CZ
S protein	1	B	396	TYR	OH
S protein	1	B	401	VAL	O
S protein	1	B	401	VAL	CG1
S protein	1	B	401	VAL	CG2
S protein	1	B	402	ILE	CA
S protein	1	B	402	ILE	C
S protein	1	B	402	ILE	CD1
S protein	1	B	403	ARG	N
S protein	1	B	403	ARG	CA
S protein	1	B	403	ARG	CB
S protein	1	B	404	GLY	CA
S protein	1	B	404	GLY	C
S protein	1	B	404	GLY	O
S protein	1	B	405	ASP	N
S protein	1	B	405	ASP	CA
S protein	1	B	405	ASP	C
S protein	1	B	405	ASP	O
S protein	1	B	405	ASP	CB
S protein	1	B	406	GLU	CA
S protein	1	B	406	GLU	CB
S protein	1	B	407	VAL	CA
S protein	1	B	407	VAL	C
S protein	1	B	407	VAL	O
S protein	1	B	407	VAL	CB
S protein	1	B	408	ARG	N
S protein	1	B	408	ARG	CA
S protein	1	B	408	ARG	O
S protein	1	B	408	ARG	CB
S protein	1	B	409	GLN	O
S protein	1	B	409	GLN	CG
S protein	1	B	409	GLN	CD
S protein	1	B	409	GLN	OE1
S protein	1	B	409	GLN	NE2
S protein	1	B	410	ILE	CA
S protein	1	B	410	ILE	O
S protein	1	B	410	ILE	CB
S protein	1	B	410	ILE	CG1
S protein	1	B	410	ILE	CD1
S protein	1	B	411	ALA	N
S protein	1	B	411	ALA	O
S protein	1	B	411	ALA	CB
S protein	1	B	412	PRO	CA
S protein	1	B	412	PRO	C
S protein	1	B	412	PRO	O
[truncated: 2,714 more rows]
