# Supplementary material for: Structure-based drug designing and immunoinformatics approach for SARS-CoV-2
Source: Sci Adv. 2020 Jul 10;6(28):eabb8097. doi: 10.1126/sciadv.abb8097 (PMC7319274; doi:10.1126/sciadv.abb8097)
Supplement: abb8097_Data_file_S1.xlsx [file abb8097_Data_file_S1.xlsx]

## Sheet: Total drugs for screening
ChEMBL ID	Name	Synonyms	Type	Max Phase	Molecular Weight	Targets	Bioactivities	AlogP	PSA	HBA	HBD	#RO5 Violations	#Rotatable Bonds	Passes Ro3	QED Weighted	CX ApKa	CX BpKa	CX LogP	CX LogD	Aromatic Rings	Structure Type	Inorganic Flag	Heavy Atoms	HBA Lipinski	HBD Lipinski	#RO5 Violations (Lipinski)	Molecular Weight (Monoisotopic)	Molecular Species	Molecular Formula	Smiles
CHEMBL606	MISOPROSTOL	CYTOTEC|MISOPROSTOL|MYSODELLE|SC-29333|TOPOGYNE	Small molecule	4	382.54	23	107	3.95	83.83	5	2	0	13	N	0.29			3.86	3.86	0	MOL	0	27	5	2	0	382.272		C22H38O5	CCCCC(C)(O)C/C=C/[C@H]1[C@H](O)CC(=O)[C@@H]1CCCCCCC(=O)OC
CHEMBL408	TROGLITAZONE	CI-991|CS-045|GR-92132X|GR92132X|PRELAY|REZULIN|ROMOZIN|Rezulin|TROGLITAZONE	Small molecule	4	441.55	194	858	4.37	84.86	6	2	0	5	N	0.72	6.61		5.5	4.67	2	MOL	0	31	6	2	0	441.161	NEUTRAL	C24H27NO5S	Cc1c(C)c2c(c(C)c1O)CCC(C)(COc1ccc(CC3SC(=O)NC3=O)cc1)O2
CHEMBL15891	LINDANE	BENZENE HEXACHLORIDE, GAMMA|ESODERM|GAMENE|Gamma Benzene Hydrochloride|Gammallin|Gammaxene|Gexane|HEXACHLORANE|HEXICIDE|KWELL|LINDANE|LOREXANE|LOREXANE NO 3|QUELLADA|SCABENE|gamma-Hexachlorocyclohexane	Small molecule	4	290.83	32	86	3.64	0	0	0	0	0	N	0.6			4.35	4.35	0	MOL	0	12	0	0	0	287.86		C6H6Cl6	Cl[C@H]1[C@H](Cl)[C@@H](Cl)[C@@H](Cl)[C@H](Cl)[C@H]1Cl
CHEMBL141	LAMIVUDINE	BCH 189, (-)-|EPIVIR|EPIVIR-HBV|Epivir|GR 109714X|LAMIVUDINE|ZEFFIX	Small molecule	4	229.26	175	1965	-0.59	90.37	7	2	0	2	N	0.7			-1.1	-1.1	1	MOL	0	15	6	3	0	229.052		C8H11N3O3S	Nc1ccn([C@@H]2CS[C@H](CO)O2)c(=O)n1
CHEMBL9967	PIRENZEPINE	GASTRI P|GASTROZEPIN|PIRENZEPINE	Small molecule	4	351.41	49	295	1.56	68.78	5	1	0	2	N	0.89		7.2	0.97	0.76	2	MOL	0	26	7	1	0	351.17	NEUTRAL	C19H21N5O2	CN1CCN(CC(=O)N2c3ccccc3C(=O)Nc3cccnc32)CC1
CHEMBL716	QUETIAPINE	ATROLAK XL|BIQUELLE XL|BRANCICO XL|EBESQUE XL|MINTRELEQ XL|PSYQUET XL|QUETIAPINE|Quetiapine|SEOTIAPIM XL|SEROQUEL|SEROQUEL XL|SONDATE XL|TENPROLIDE XL|ZALURON XL	Small molecule	4	383.52	153	738	2.86	48.3	6	1	0	5	N	0.8		7.06	2.81	2.64	2	MOL	0	27	5	1	0	383.167	NEUTRAL	C21H25N3O2S	OCCOCCN1CCN(C2=Nc3ccccc3Sc3ccccc32)CC1
CHEMBL659	GALANTAMINE	ACUMOR XL|CONSION XL|ELMINO XL|GALANTAMINE|GALANTHAMINE|GALSYA XL|GALZEMIC XL|GATALIN XL|GAZYLAN XL|Galantamine|LOTPROSIN XL|LUVENTA XL|NSC-100058|REMINYL|REMINYL XL|Razadyne|ZEEBRAL XL	Small molecule	4	287.36	154	1324	1.85	41.93	4	1	0	1	N	0.8		8.58	1.16	-0.04	1	MOL	0	21	4	1	0	287.152	BASE	C17H21NO3	COc1ccc2c3c1O[C@H]1C[C@@H](O)C=C[C@@]31CCN(C)C2
CHEMBL660	AMANTADINE	AMANTADINE|Amantadine|NSC-341865|Symadine|Symmetrel|TCMDC-125869	Small molecule	4	151.25	179	1331	1.91	26.02	1	1	0	0	Y	0.56		10.71	1.47	-1.38	0	MOL	0	11	1	2	0	151.136	BASE	C10H17N	NC12CC3CC(CC(C3)C1)C2
CHEMBL661	ALPRAZOLAM	ALPRAZOLAM|ALPRAZOLAM CIV|NIRAVAM|U 31,889|U-31,889|XANAX|XANAX XR	Small molecule	4	308.77	152	797	3.58	43.07	4	0	0	1	N	0.69		5.01	3.02	3.02	3	MOL	0	22	4	0	0	308.083	NEUTRAL	C17H13ClN4	Cc1nnc2n1-c1ccc(Cl)cc1C(c1ccccc1)=NC2
CHEMBL24778	SILODOSIN	KAD-3213|KMD-3213|RAPAFLO|SILODOSIN	Small molecule	4	495.54	17	42	3.07	97.05	6	3	0	13	N	0.37		9.66	3.05	0.83	2	MOL	0	35	7	4	0	495.235	BASE	C25H32F3N3O4	C[C@H](Cc1cc2c(c(C(N)=O)c1)N(CCCO)CC2)NCCOc1ccccc1OCC(F)(F)F
CHEMBL21333	PRANLUKAST	CCN 00401|CCN-00401|ONO 1078|ONO-1078|PRANLUKAST|RS 411|RS-411|SB 205312	Small molecule	3	481.51	20	81	4.63	123	7	2	0	9	N	0.29	4.41		4.67	3.14	5	MOL	0	36	9	2	0	481.175	ACID	C27H23N5O4	O=C(Nc1cccc2c(=O)cc(-c3nn[nH]n3)oc12)c1ccc(OCCCCc2ccccc2)cc1
CHEMBL113	CAFFEINE	ANHYDROUS CAFFEINE|CAFFEINE|CAFFEINE MELTING POINT STANDARD|COFFEINE|Cafcit|Caffeine|FEMA NO. 2224|METHYLTHEOBROMINE|NODOZ|NODOZ CAPLETS AND CHEWABLE TABLETS|NSC-5036|PRO-PLUS|THEINE|YEAST-VITE|ZANTHINE	Small molecule	4	194.19	204	2717	-1.03	61.82	6	0	0	0	N	0.54			-0.55	-0.55	2	MOL	0	14	6	0	0	194.08		C8H10N4O2	Cn1c(=O)c2c(ncn2C)n(C)c1=O
CHEMBL121	ROSIGLITAZONE	AVANDIA|Avandamet|Avandaryl|Avandia|BRL-49653|ROSIGLITAZONE|Rosiglitazone|TDZ-01	Small molecule	4	357.44	227	2182	2.49	71.53	6	1	0	7	N	0.82	6.84	6.23	2.45	2.21	2	MOL	0	25	6	1	0	357.115	NEUTRAL	C18H19N3O3S	CN(CCOc1ccc(CC2SC(=O)NC2=O)cc1)c1ccccn1
CHEMBL713	ENTECAVIR	BARACLUDE|BMS-200475-01|Baraclude|ENTECAVIR|ENTECAVIR HYDRATE|ENTECAVIR MONOHYDRATE|SQ34676	Small molecule	4	277.28	22	249	-0.83	130.05	7	4	0	2	N	0.53	10.17	0.74	-1.96	-1.96	2	MOL	0	20	8	5	0	277.118	NEUTRAL	C12H15N5O3	C=C1[C@@H](n2cnc3c(=O)[nH]c(N)nc32)C[C@H](O)[C@H]1CO
CHEMBL593	DELAVIRDINE	DELAVIRDINE|Delavirdine|U-90152	Small molecule	4	456.57	48	606	2.72	110.43	6	3	0	6	N	0.53	9.39	6.82	1.02	0.92	3	MOL	0	32	9	3	0	456.194	NEUTRAL	C22H28N6O3S	CC(C)Nc1cccnc1N1CCN(C(=O)c2cc3cc(NS(C)(=O)=O)ccc3[nH]2)CC1
CHEMBL447	SECOBARBITAL	MEBALLYMAL|SECOBARBITAL|SECONAL|Secobarbital	Small molecule	4	238.29	114	703	1.35	75.27	3	2	0	5	N	0.56	7.48		2.03	1.77	0	MOL	0	17	5	2	0	238.132	NEUTRAL	C12H18N2O3	C=CCC1(C(C)CCC)C(=O)NC(=O)NC1=O
CHEMBL23550	LOBUCAVIR	BMS-180194|LOBUCAVIR|SQ 34,514	Small molecule	0	265.27	1	5	-0.72	130.31	8	4	0	3	N	0.58	11.58	0.89	-1.12	-1.12	2	MOL	0	19	8	5	0	265.118	NEUTRAL	C11H15N5O3	Nc1nc(O)c2ncn([C@@H]3C[C@H](CO)[C@H]3CO)c2n1
CHEMBL545	ALCOHOL	ABLYSINOL|ALCOHOL|ALCOHOL DETERMINATION--ALCOHOL|ALCOHOL, DILUTED|ALCOHOL, RUBBING|ANHYDROUS ETHANOL|Alcohol|Alcohol, Diluted|Alcohol, Rubbing|B3324|E1510|ETHANOL|ETHYL ALCOHOL|Ethanol|Ethyl Alcohol|FEMA NO. 2419|METHYLATED MINERAL|NCI-C03134|NSC-85228|PM-6193-200|SPIRIGEL|SURG|VODKA	Small molecule	4	46.07	137	2759	0	20.23	1	1	0	0	Y	0.41			-0.16	-0.16	0	MOL	0	3	1	1	0	46.0419		C2H6O	CCO
CHEMBL70972	SERATRODAST	A-73001|AA-2414|ABBOTT-73001|ABT-001|SERATRODAST	Small molecule	0	354.45	13	48	4.61	71.44	3	1	0	8	N	0.55	4.3		5.37	2.41	1	MOL	0	26	4	1	0	354.183	ACID	C22H26O4	CC1=C(C)C(=O)C(C(CCCCCC(=O)O)c2ccccc2)=C(C)C1=O
CHEMBL316561	PROGLUMIDE	MILID|NULSA|PROGLUMIDE|W-5219	Small molecule	4	334.42	122	563	2.3	86.71	3	2	0	10	N	0.69	4.42		2.14	-0.73	1	MOL	0	24	6	2	0	334.189	ACID	C18H26N2O4	CCCN(CCC)C(=O)C(CCC(=O)O)NC(=O)c1ccccc1
CHEMBL1018	DIENESTROL	DIENESTROL|Dienestrol|Dv|ESTRAGUARD|HORMOFEMIN	Small molecule	4	266.34	42	67	4.6	40.46	2	2	0	3	N	0.8	9.1		4.83	4.82	2	MOL	0	20	2	2	0	266.131	NEUTRAL	C18H18O2	C/C=C(C(=C/C)/c1ccc(O)cc1)\c1ccc(O)cc1
CHEMBL334491	BUDIPINE	BUDIPINE	Small molecule	0	293.45	2	2	4.87	3.24	1	0	0	2	N	0.76		9.99	4.95	2.41	2	MOL	0	22	1	0	0	293.214	BASE	C21H27N	CC(C)(C)N1CCC(c2ccccc2)(c2ccccc2)CC1
CHEMBL170	QUININE	NSC-192949|QUININE|Quinine|WR297608	Small molecule	4	324.42	80	769	3.17	45.59	4	1	0	4	N	0.88	13.89	9.05	2.51	0.86	2	MOL	0	24	4	1	0	324.184	BASE	C20H24N2O2	C=C[C@H]1CN2CC[C@H]1C[C@H]2[C@H](O)c1ccnc2ccc(OC)cc12
CHEMBL160519	PROCATEROL	PROCATEROL	Small molecule	3	290.36	11	27	2.04	85.35	4	4	0	5	N	0.68	8.52	9.88	0.88	-0.08	2	MOL	0	21	5	4	0	290.163	BASE	C16H22N2O3	CCC(NC(C)C)C(O)c1ccc(O)c2[nH]c(=O)ccc12
CHEMBL190044	TRIMEBUTINE	TRIMEBUTINE|TRIMEBUTINE MALEATE	Small molecule	3	387.48	7	27	3.74	57.23	6	0	0	9	N	0.61		8.68	4.11	2.81	2	MOL	0	28	6	0	0	387.205	BASE	C22H29NO5	CCC(COC(=O)c1cc(OC)c(OC)c(OC)c1)(c1ccccc1)N(C)C
CHEMBL376897	METHSCOPOLAMINE	METHYLSCOPOLAMINE|Methylscopolamine	Small molecule	4	318.39	22	73	1.06	59.06	4	1	0	4	N	0.51			-3.27	-3.27	1	MOL	0	23	5	1	0	318.17		C18H24NO4+	C[N+]1(C)[C@H]2C[C@H](OC(=O)[C@H](CO)c3ccccc3)C[C@@H]1[C@H]1O[C@@H]21
CHEMBL427216	GLICLAZIDE	BILXONA|DACADIS MR|DIAGLYK|DIAMICRON|DIAMICRON MR|EDICIL|GLICLAZIDE|GLIMIL|J3.151H|NAZDOL MR|S-1702|S-852|SE 1702|VAMJU|VITILE XL|ZICLASEG|ZICRON|ZICRON PR	Small molecule	4	323.42	130	695	1.63	78.51	4	2	0	3	N	0.89	4.07	1.38	1.73	0.79	1	MOL	0	22	6	2	0	323.13	ACID	C15H21N3O3S	Cc1ccc(S(=O)(=O)NC(=O)NN2CC3CCCC3C2)cc1
CHEMBL1314	TIOPRONIN	ACADIONE|CAPTIMER|THIOLA|THIOLA EC|TIOPRONIN|Tiopronin	Small molecule	4	163.2	25	1522	-0.49	66.4	3	3	0	3	N	0.49	3.86		-0.53	-3.77	0	MOL	0	10	4	2	0	163.03	ACID	C5H9NO3S	CC(S)C(=O)NCC(=O)O
CHEMBL1324	TOLCAPONE	RO 40-7592|RO-40-7592|TASMAR|TOLCAPONE	Small molecule	4	273.24	38	217	2.55	100.67	5	2	0	3	N	0.39	5.59		3.28	1.69	2	MOL	0	20	6	2	0	273.064	ACID	C14H11NO5	Cc1ccc(C(=O)c2cc(O)c(O)c([N+](=O)[O-])c2)cc1
CHEMBL370753	OPIPRAMOL	NSC-169867|OPIPRAMOL	Small molecule	3	363.5	14	39	3.31	29.95	4	1	0	6	N	0.85		7.86	3.24	2.65	2	MOL	0	27	4	1	0	363.231	NEUTRAL	C23H29N3O	OCCN1CCN(CCCN2c3ccccc3C=Cc3ccccc32)CC1
CHEMBL175691	RILPIVIRINE	EDURANT|R 278474|RILPIVIRINE|TMC-278|TMC278	Small molecule	4	366.43	25	578	4.99	97.42	6	2	0	5	N	0.62	11.43	4.44	5.47	5.47	3	MOL	0	28	6	2	0	366.159	NEUTRAL	C22H18N6	Cc1cc(/C=C/C#N)cc(C)c1Nc1ccnc(Nc2ccc(C#N)cc2)n1
CHEMBL1370	BUDESONIDE	AIRCORT|BUDEFLAM AQUANASE|BUDELIN NOVOLIZER|BUDENOFALK|BUDESONIDE|CORTIMENT|DUORESP SPIROMAX|ENTOCORT|ENTOCORT CR|ENTOCORT EC|MAP-0010|MAP0010|ORTIKOS|PREFERID|PULMAXAN|PULMICORT|PULMICORT FLEXHALER|PULMICORT L.S.|PULMICORT RESPULES|R01AD05|RHINOCORT|RHINOCORT ALLERGY|RHINOCORT AQUA|RHINOCORT AQUA 64|S-1320|SYMBICORT|UCERIS	Small molecule	4	430.54	150	524	2.72	93.06	6	2	0	4	N	0.71	13.75		2.73	2.73	0	MOL	0	31	6	2	0	430.236	NEUTRAL	C25H34O6	CCCC1O[C@@H]2C[C@H]3[C@@H]4CCC5=CC(=O)C=C[C@]5(C)[C@H]4[C@@H](O)C[C@]3(C)[C@]2(C(=O)CO)O1
CHEMBL1349	VALACYCLOVIR	VALACICLOVIR|VALACYCLOVIR|VALTREX|Valacyclovir|ZELITREX	Small molecule	4	324.34	135	799	-0.8	151.14	9	3	0	7	N	0.44	11.99	7.48	-0.06	-0.4	2	MOL	0	23	10	5	0	324.155	NEUTRAL	C13H20N6O4	CC(C)[C@H](N)C(=O)OCCOCn1cnc2c(=O)nc(N)[nH]c21
CHEMBL1282	IMIQUIMOD	ALDARA|Aldara|IMIQUIMOD|R-837|S26308|ZYCLARA	Small molecule	4	240.31	130	575	2.82	56.73	4	1	0	2	N	0.75		5.01	2.65	2.65	3	MOL	0	18	4	2	0	240.137	NEUTRAL	C14H16N4	CC(C)Cn1cnc2c(N)nc3ccccc3c21
CHEMBL656	OXYCODONE	IDS-NO-002|N02AA05|NSC-19043|OXICONE|OXYCODONE|OXYCODONE CII|OxyContin|PF-00345439|PROLADONE|PTI-821|XTAMPZA ER	Small molecule	4	315.37	29	89	1.05	59	5	1	0	1	N	0.84	13.57	8.21	1.03	0.16	1	MOL	0	23	5	1	0	315.147	NEUTRAL	C18H21NO4	COc1ccc2c3c1O[C@H]1C(=O)CC[C@@]4(O)[C@@H](C2)N(C)CC[C@]314
CHEMBL32800	FENOTEROL	BERODUAL|BERODUAL N|BEROTEC|BEROTEC 100|BEROTEC 200|BEROTEC [AS HYDROBROMIDE]|DUOVENT|FENOTEROL|FENOTEROL HYDROBROMIDE|TH 1165A FREE BASE|TH 1165A [AS HYDROBROMIDE SALT]|TH-1165|TH-1165A FREE BASE	Small molecule	4	303.36	40	83	2.06	92.95	5	5	0	6	N	0.56	8.85	9.63	1.47	0.33	2	MOL	0	22	5	5	0	303.147	BASE	C17H21NO4	CC(Cc1ccc(O)cc1)NCC(O)c1cc(O)cc(O)c1
CHEMBL746	NEDOCROMIL	FPL 59002|NEDOCROMIL|Nedocromil	Small molecule	4	371.35	10	52	2.48	126.81	6	2	0	5	N	0.66	2.06		2.5	-4.52	3	MOL	0	27	8	2	0	371.101	ACID	C19H17NO7	CCCc1c2oc(C(=O)O)cc(=O)c2cc2c(=O)cc(C(=O)O)n(CC)c12
CHEMBL807	MEMANTINE	D-145|DRG-0267|MEMANTINE|Memantine|Namenda	Small molecule	4	179.31	41	183	2.69	26.02	1	1	0	0	Y	0.61		10.7	2.07	-0.78	0	MOL	0	13	1	2	0	179.167	BASE	C12H21N	CC12CC3CC(C)(C1)CC(N)(C3)C2
CHEMBL283403	ENVIROXIME	ENVIROXIME|VIROXIME COMPONENT B|Zinviroxime	Small molecule	0	358.42	100	177	2.43	110.57	7	2	0	4	N	0.42	6.69	4.4	2.48	1.69	3	MOL	0	25	7	3	0	358.11	NEUTRAL	C17H18N4O3S	CC(C)S(=O)(=O)n1c(N)nc2ccc(/C(=N/O)c3ccccc3)cc21
CHEMBL980	GUAIFENESIN	Amonidron|CVT-2534|FAMEL|FRANOLYN CHESTY|GLYCERYL GUAIACOLATE|GUAIACOL GLYCERYL ETHER|GUAIFENESIN|GUAIPHENESIN|Gecolate|Glycerol Guaiacolate|Guaiphenesin|Humabid|LIQUFRUTA|METHPHENOXYDIOL|MUCINEX|NIROLEX FOR CHESTY COUGH DECONGESTANT|NSC-62112|Robitussin|TIXYLIX CHESTY COUGH	Small molecule	4	198.22	121	311	0.43	58.92	4	2	0	5	N	0.72	13.62		0.34	0.34	1	MOL	0	14	4	2	0	198.089	NEUTRAL	C10H14O4	COc1ccccc1OCC(O)CO
CHEMBL49943	FENPIPRANE	FENPIPRANE	Small molecule	0	279.43	2	2	4.69	3.24	1	0	0	5	N	0.77		9.85	4.92	2.51	2	MOL	0	21	1	0	0	279.199	BASE	C20H25N	c1ccc(C(CCN2CCCCC2)c2ccccc2)cc1
CHEMBL46102	ROXATIDINE ACETATE	ROXATIDINE|ROXATIDINE ACETATE	Small molecule	0	348.44	7	27	2.12	67.87	5	1	0	9	N	0.55		8.74	1.31	-0.05	1	MOL	0	25	6	1	0	348.205	BASE	C19H28N2O4	CC(=O)OCC(=O)NCCCOc1cccc(CN2CCCCC2)c1
CHEMBL301370	OPAVIRALINE	OPAVIRALINE|Opaviraline	Small molecule	0	280.3	3	10	2.91	58.64	3	1	0	2	Y	0.91	12.28		2.64	2.64	1	MOL	0	20	5	1	0	280.122	NEUTRAL	C14H17FN2O3	CC[C@H]1C(=O)Nc2ccc(F)cc2N1C(=O)OC(C)C
CHEMBL923	RISEDRONIC ACID	Actonel|M05BA07|NE-58095|RISEDRONIC ACID|Risedronate	Small molecule	4	283.11	148	481	-0.37	148.18	4	5	0	4	N	0.47	0.68	4.91	-3.32	-6.73	1	MOL	0	17	8	5	0	283.001	ACID	C7H11NO7P2	O=P(O)(O)C(O)(Cc1cccnc1)P(=O)(O)O
CHEMBL871	ETIDRONIC ACID	Didronel|ETIDRONIC ACID|Etidronate|M05BA01|NSC-227995	Small molecule	4	206.03	123	717	-0.99	135.29	3	5	0	2	N	0.37	0.7		-2.28	-7.2	0	MOL	0	11	7	5	0	205.975	ACID	C2H8O7P2	CC(O)(P(=O)(O)O)P(=O)(O)O
CHEMBL1256958	EPINEPHRINE BITARTRATE	(-)-Epinephrine Bitartrate|ADRENALINE BITARTRATE|BRONITIN|BRONITIN MIST|EPINEPHRINE BITARTRATE|MEDIHALER-EPI	Small molecule	4	333.29	44	78	0.35	72.72	4	4	0	3	N	0.51	9.69	8.91	-0.43	-1.63	1	MOL	0	13	4	4	0	183.089	BASE	C13H19NO9	CNC[C@H](O)c1ccc(O)c(O)c1.O=C(O)C(O)C(O)C(=O)O
CHEMBL1178103	SUDEXANOX	SUDEXANOX	Small molecule	0	401.48	0		4.8	108.43	5	2	0	7	N	0.44	4.15	2.63	4.02	1.13	3	MOL	0	28	6	2	0	401.13	ACID	C21H23NO5S	CCCCCCc1cc(S(C)(=N)=O)cc2c(=O)c3cc(C(=O)O)ccc3oc12
CHEMBL1043	DAPSONE	ACZONE|DAPSONE|DIAMINODIPHENYLSULFONE|DIAPHENYLSULFONE|Diaphenylsulfone|J04BA02|NSC-6091|NSC-6091D	Small molecule	4	248.31	57	184	1.68	86.18	4	2	0	2	N	0.79		2.39	1.27	1.27	2	MOL	0	17	4	4	0	248.062	NEUTRAL	C12H12N2O2S	Nc1ccc(S(=O)(=O)c2ccc(N)cc2)cc1
CHEMBL42055	E-FLUPENTIXOL	E-FLUPENTIXOL|Flupenthixol|Flupentixole	Small molecule	2	434.53	28	56	4.6	26.71	4	1	0	5	N	0.63		8.03	4.5	3.78	2	MOL	0	30	3	1	0	434.164	NEUTRAL	C23H25F3N2OS	OCCN1CCN(CC/C=C2\c3ccccc3Sc3ccc(C(F)(F)F)cc32)CC1
CHEMBL929	DELAVIRDINE MESYLATE	DELAVIRDINE MESILATE|DELAVIRDINE MESYLATE|DELAVIRDINE METHANESULFONATE|RESCRIPTOR|Rescriptor|U-90152S|U-90152T	Small molecule	4	552.68	11	111	2.72	110.43	6	3	0	6	N	0.53	9.39	6.82	1.02	0.92	3	MOL	0	32	9	3	0	456.194	NEUTRAL	C23H32N6O6S2	CC(C)Nc1cccnc1N1CCN(C(=O)c2cc3cc(NS(C)(=O)=O)ccc3[nH]2)CC1.CS(=O)(=O)O
CHEMBL887	RASAGILINE	AGN-1135|Azilect|RASAGILINE|TV-1030	Small molecule	4	171.24	18	131	1.9	12.03	1	1	0	2	Y	0.67		8.4	2.3	1.27	1	MOL	0	13	1	1	0	171.105	NEUTRAL	C12H13N	C#CCN[C@@H]1CCc2ccccc21
CHEMBL46917	CARBARIL	CARBARIL|CARBARYL|CARYLDERM|CLINICIDE|Carbaril|DERBAC|DERBAC-C|ENT-23969|SULEO-C	Small molecule	4	201.22	45	121	2.56	38.33	2	1	0	1	Y	0.77			2.46	2.46	2	MOL	0	15	3	1	0	201.079		C12H11NO2	CNC(=O)Oc1cccc2ccccc12
CHEMBL576127	FENSPIRIDE	FENSPIRIDE	Small molecule	0	260.34	15	34	1.8	41.57	3	1	0	3	Y	0.9	13.29	8.97	1.6	0.03	1	MOL	0	19	4	1	0	260.152	BASE	C15H20N2O2	O=C1NCC2(CCN(CCc3ccccc3)CC2)O1
CHEMBL862	GUANFACINE	GUANFACINE|Guanfacine|INTUNIV|Tenex	Small molecule	4	246.1	127	363	1.55	78.97	2	3	0	2	N	0.55	11.64	8.65	1.74	0.49	1	MOL	0	15	4	4	0	245.012	BASE	C9H9Cl2N3O	N=C(N)NC(=O)Cc1c(Cl)cccc1Cl
CHEMBL816	ETHYLENEDIAMINE	EDAMINE|ETHYLENEDIAMINE	Small molecule	3	60.1	13	28	-1.1	52.04	2	2	0	1	Y	0.4		9.69	-1.42	-3.78	0	MOL	0	4	2	4	0	60.0687	BASE	C2H8N2	NCCN
CHEMBL49080	CLENBUTEROL	CLENBUTEROL|CLENBUTEROL HYDROCHLORIDE|NAB 365	Small molecule	4	277.2	134	321	3	58.28	3	3	0	3	Y	0.74		9.63	2.33	0.14	1	MOL	0	17	3	4	0	276.08	BASE	C12H18Cl2N2O	CC(C)(C)NCC(O)c1cc(Cl)c(N)c(Cl)c1
CHEMBL651	METHADONE	Amidone|Dolophine|Heptadon|IDS-NM-002|METHADONE|Methadone|Methadose|Phy|Physeptone|Symoron|Westadone	Small molecule	4	309.45	23	121	4.29	20.31	2	0	0	7	N	0.76		9.12	5.01	3.29	2	MOL	0	23	2	0	0	309.209	BASE	C21H27NO	CCC(=O)C(CC(C)N(C)C)(c1ccccc1)c1ccccc1
CHEMBL600	ACETYLCYSTEINE	5052|A-CYS|ACC-600|ACETADOTE|ACETYLCYSTEINE|AIRBRON|CETYLEV|EN-CYS|FABROL|FLUIMUCIL|FLUIMUCIL 600|FLUIMUCIL LONG|FLUIMUCIL N|ILUBE|MUCOMYST|MUCOSIL|MUCOSIL-10|MUCOSIL-20|N-ACETYL-L-CYSTEINE|N-Acetyl-L-Cysteine|NSC-111180|ORONAC 600|PARVOLEX|RESPI-NAC|SIRAN|SOLMUCOL|YOURNAC	Small molecule	4	163.2	66	301	-0.49	66.4	3	3	0	3	N	0.49	3.82		-0.71	-3.97	0	MOL	0	10	4	2	0	163.03	ACID	C5H9NO3S	CC(=O)N[C@@H](CS)C(=O)O
CHEMBL483	TENOFOVIR	Atripla|GS-1275|PMP-A|Tenofovir|Truvada	Small molecule	3	287.22	53	495	-0.05	136.38	7	3	0	5	N	0.65	1.35	3.74	-3.44	-3.55	2	MOL	0	19	9	4	0	287.078	ACID	C9H14N5O4P	C[C@H](Cn1cnc2c(N)ncnc21)OCP(=O)(O)O
CHEMBL43048	MIDOMAFETAMINE	3,4-Methylenedioxymethamphetamine|MDMA|METHYLENEDIOXYMETHAMPHETAMINE|MIDOMAFETAMINE|Methylenedioxy Methamphetamine	Small molecule	3	193.25	14	90	1.57	30.49	3	1	0	3	Y	0.79		10.14	1.86	-0.76	1	MOL	0	14	3	1	0	193.11	BASE	C11H15NO2	CNC(C)Cc1ccc2c(c1)OCO2
CHEMBL458876	AMDOXOVIR	(-)-DAPD|AMDOXOVIR|DAPD	Small molecule	2	252.23	11	42	-1.15	134.33	9	3	0	2	N	0.61	13.85	5.83	-0.76	-0.77	2	MOL	0	18	9	5	0	252.097	NEUTRAL	C9H12N6O3	Nc1nc(N)c2ncn([C@H]3CO[C@@H](CO)O3)c2n1
CHEMBL1773	CAPECITABINE	CAPECITABINE|RO 09-1978/000|RO-09-1978000|XELODA|Xeloda	Small molecule	4	359.35	18	110	0.76	122.91	8	3	0	6	N	0.64	8.63		0.77	0.75	1	MOL	0	25	9	3	0	359.149	NEUTRAL	C15H22FN3O6	CCCCCOC(=O)Nc1nc(=O)n([C@@H]2O[C@H](C)[C@@H](O)[C@H]2O)cc1F
CHEMBL1095607	REPROTEROL	D-1959|REPROTEROL	Small molecule	4	389.41	2	2	-0.44	134.54	10	4	0	7	N	0.4	8.84	9.66	-1.19	-2.34	3	MOL	0	28	10	4	0	389.17	BASE	C18H23N5O5	Cn1c(=O)c2c(ncn2CCCNCC(O)c2cc(O)cc(O)c2)n(C)c1=O
CHEMBL86304	MOCLOBEMIDE	GNF-PF-695|MANERIX|MOCLOBEMIDE|RO 11-1163/000	Small molecule	4	268.74	145	818	1.4	41.57	3	1	0	4	N	0.9		6.02	1.45	1.43	1	MOL	0	18	4	1	0	268.098	NEUTRAL	C13H17ClN2O2	O=C(NCCN1CCOCC1)c1ccc(Cl)cc1
CHEMBL121883	ZINVIROXIME	VIROXIME COMPONENT A|ZINVIROXIME	Small molecule	0	358.42	6	35	2.43	110.57	7	2	0	4	N	0.42	6.69	4.4	2.48	1.69	3	MOL	0	25	7	3	0	358.11	NEUTRAL	C17H18N4O3S	CC(C)S(=O)(=O)n1c(N)nc2ccc(/C(=N\O)c3ccccc3)cc21
CHEMBL117287	PRUCALOPRIDE	PRUCALOPRIDE|R-093877|RESOLOR	Small molecule	4	367.88	8	53	2.09	76.82	5	2	0	6	N	0.59		8.98	0.74	-0.84	1	MOL	0	25	6	3	0	367.166	BASE	C18H26ClN3O3	COCCCN1CCC(NC(=O)c2cc(Cl)c(N)c3c2OCC3)CC1
CHEMBL375492	AMITHIOZONE	AMITHIOZONE|NSC-3550|SQ-2321|TB I-698|THIACETAZONE|THIOACETAZONE	Small molecule	2	236.3	16	48	0.81	79.51	3	3	0	3	N	0.41	11.71	2.49	0.9	0.9	1	MOL	0	16	5	4	0	236.073	NEUTRAL	C10H12N4OS	CC(=O)Nc1ccc(/C=N/NC(N)=S)cc1
CHEMBL1729	CISAPRIDE	ALIMIX|CISAPRIDE|CISAPRIDE MONOHYDRATE|Cisapride|PREPULSID|PREPULSID QUICKLET|PROPULSID|PROPULSID QUICKSOLV|Propulsid|R-51,619	Small molecule	4	465.95	153	989	3.36	86.05	6	2	0	9	N	0.44		8.24	2.49	1.59	2	MOL	0	32	7	3	0	465.183	NEUTRAL	C23H29ClFN3O4	COc1cc(N)c(Cl)cc1C(=O)NC1CCN(CCCOc2ccc(F)cc2)CC1OC
CHEMBL283639	DISOXARIL	DISOXARIL|Disoxaril|WIN 51,711	Small molecule	0	342.44	14	56	4.33	56.85	5	0	0	10	N	0.6		3.99	4.15	4.15	2	MOL	0	25	5	0	0	342.194	NEUTRAL	C20H26N2O3	Cc1cc(CCCCCCCOc2ccc(C3=NCCO3)cc2)on1
CHEMBL130	CHLORAMPHENICOL	AMPHICOL|BROCHLOR|BROLENE ANTIBIOTIC|CHLORAMPHENICOL|CHLOROFAIR|CHLOROMYCETIN|CHLOROPTIC|CHLOROPTIC S.O.P.|Chloramex|Chloramphenicol|Chlorbiotic|ECONOCHLOR|GOLDEN EYE ANTIBIOTIC|KEMICETINE|KLORAFECT|Kernispray|MYCHEL|Mychel-S|NSC-16331|NSC-3069|OPHTHOCHLOR|OPTOMYCIN|SNO PHENICOL|TUBILUX INFECTED EYES|Tevcocin	Small molecule	4	323.13	417	5751	0.91	112.7	5	3	0	6	N	0.41	8.69		0.88	0.86	1	MOL	0	20	7	3	0	322.012	NEUTRAL	C11H12Cl2N2O5	O=C(N[C@H](CO)[C@H](O)c1ccc([N+](=O)[O-])cc1)C(Cl)Cl
CHEMBL1201235	METHYLHOMATROPINE		Small molecule	4	290.38	0		2.03	46.53	3	1	0	3	Y	0.68	11.99		-2.57	-2.57	1	MOL	0	21	4	1	0	290.175	NEUTRAL	C17H24NO3+	C[N+]1(C)[C@H]2CC[C@@H]1C[C@H](OC(=O)C(O)c1ccccc1)C2
CHEMBL1201340	DIPHEMANIL	DIPHEMANIL|Diphemanil	Small molecule	4	278.42	8	10	4.36	0	0	0	0	2	N	0.72			-0.15	-0.15	2	MOL	0	21	1	0	0	278.19		C20H24N+	C[N+]1(C)CCC(=C(c2ccccc2)c2ccccc2)CC1
CHEMBL715	OLANZAPINE	ARKOLAMYL|LY-170053|LY170053|OLANZAPINE|ZALASTA|ZYPREXA|ZYPREXA ZYDIS	Small molecule	4	312.44	175	1209	3.44	30.87	5	1	0	0	N	0.81	13.17	7.24	3.39	3.16	2	MOL	0	22	4	1	0	312.141	NEUTRAL	C17H20N4S	Cc1cc2c(s1)Nc1ccccc1N=C2N1CCN(C)CC1
CHEMBL17860	LOFEXIDINE	LOFEXIDINE	Small molecule	4	259.14	13	28	2.76	33.62	3	1	0	3	Y	0.91		9.27	2.66	0.9	1	MOL	0	16	3	1	0	258.033	BASE	C11H12Cl2N2O	CC(Oc1c(Cl)cccc1Cl)C1=NCCN1
CHEMBL80	NALOXONE	NALOXONE|NSC-70413|Nalone|Naloxone|Narcan|Narcanti|Suboxone	Small molecule	4	327.38	182	1220	1.3	70	5	2	0	2	N	0.8	10.07	7.84	1.62	1.04	1	MOL	0	24	5	2	0	327.147	NEUTRAL	C19H21NO4	C=CCN1CC[C@]23c4c5ccc(O)c4O[C@H]2C(=O)CC[C@@]3(O)[C@H]1C5
CHEMBL632	BETAMETHASONE	ALPHATREX|BETA-VAL|BETAMETHASONE|BETNELAN|Betasolan|Betatrex|CELESTONE|Dermabet|FLUBENISOLONE|Lotrisone|NSC-39470|SCH 4831|Taclonex|Uticort|VISUBETA	Small molecule	4	392.47	148	810	1.9	94.83	5	3	0	2	N	0.67	12.42		1.68	1.68	0	MOL	0	28	5	3	0	392.2	NEUTRAL	C22H29FO5	C[C@H]1C[C@H]2[C@@H]3CCC4=CC(=O)C=C[C@]4(C)[C@@]3(F)[C@@H](O)C[C@]2(C)[C@@]1(O)C(=O)CO
CHEMBL1200376	BETAMETHASONE BENZOATE	BETAMETHASONE BENZOATE|UTICORT|W 5975	Small molecule	4	496.58	1	18	3.76	100.9	6	2	0	4	N	0.62	13.41		4.18	4.18	1	MOL	0	36	6	2	0	496.226	NEUTRAL	C29H33FO6	C[C@H]1C[C@H]2[C@@H]3CCC4=CC(=O)C=C[C@]4(C)[C@@]3(F)[C@@H](O)C[C@]2(C)[C@@]1(OC(=O)c1ccccc1)C(=O)CO
CHEMBL1236475	TETRAHYDROURIDINE	NSC-112907|NSC-112907-D|TETRAHYDROURIDINE|U-23284	Small molecule	2	248.24	3	6	-2.84	122.49	6	5	0	2	N	0.36	11.47		-2.74	-2.74	0	MOL	0	17	8	5	0	248.101	NEUTRAL	C9H16N2O6	O=C1N[C@H](O)CCN1[C@@H]1O[C@H](CO)[C@@H](O)[C@H]1O
CHEMBL518520	RALTEGRAVIR POTASSIUM	ISENTRESS|ISENTRESS HD|MK-0518|MK-0518 POTASSIUM|MK0518 POTASSIUM|RALTEGRAVIR MONOPOTASSIUM SALT|RALTEGRAVIR POTASSIUM	Small molecule	4	482.51	9	100	0.91	152.24	9	3	0	6	N	0.51	7.02		-0.39	-0.92	3	MOL	0	32	11	3	1	444.156	NEUTRAL	C20H20FKN6O5	Cc1nnc(C(=O)NC(C)(C)c2nc(C(=O)NCc3ccc(F)cc3)c([O-])c(=O)n2C)o1.[K+]
CHEMBL360328	LORCASERIN	LORCASERIN	Small molecule	4	195.69	10	108	2.59	12.03	1	1	0	0	Y	0.67		10.12	2.83	0.22	1	MOL	0	13	1	1	0	195.082	BASE	C11H14ClN	C[C@H]1CNCCc2ccc(Cl)cc21
CHEMBL192	SILDENAFIL	HIP-0908|HIP0908|NIPATRA|REVATIO|SILDENAFIL|Sildenafil|UK-92480|VIAGRA|VIZARSIN	Small molecule	4	474.59	182	1483	1.61	113.42	8	1	0	7	N	0.55	7.63	5.98	1.23	1.16	3	MOL	0	33	10	1	0	474.205	NEUTRAL	C22H30N6O4S	CCCc1nn(C)c2c(=O)[nH]c(-c3cc(S(=O)(=O)N4CCN(C)CC4)ccc3OCC)nc12
CHEMBL270190	ALVIMOPAN	ADL 8-2698|ADL-8-2698|ALVIMOPAN|ALVIMOPAN DIHYDRATE|ENTEREG|LY-246736|LY-246736 DIHYDRATE|LY246736	Small molecule	4	424.54	19	35	3.05	89.87	4	3	0	8	N	0.61	3.71	10.66	0.82	0.82	2	MOL	0	31	6	3	0	424.236	ZWITTERION	C25H32N2O4	C[C@H]1CN(C[C@H](Cc2ccccc2)C(=O)NCC(=O)O)CC[C@@]1(C)c1cccc(O)c1
CHEMBL1699	MEMANTINE HYDROCHLORIDE	AKATINOL|EBIXA|FP-01|MARIXINO|MEMANTINE|MEMANTINE HYDROCHLORIDE|NAMENDA|NAMENDA XR|NEMDATINE|NSC-102290|SUN-Y7017|VALIOS	Small molecule	4	215.77	19	35	2.69	26.02	1	1	0	0	Y	0.61		10.7	2.07	-0.78	0	MOL	0	13	1	2	0	179.167	BASE	C12H22ClN	CC12CC3CC(C)(C1)CC(N)(C3)C2.Cl
CHEMBL1395	METHYLTESTOSTERONE	17-METHYLTESTOSTERONE|ANDROID 10|ANDROID 25|ANDROID 5|CDB-110|L 589.372|L-589.372|L-589372|METANDREN|METHYLTESTOSTERONE|METHYLTESTOSTERONE CIII|Methitest|Methyltestosterone|NSC-139965|NSC-9701|ORETON|ORETON METHYL|PERANDREN|PLEX HORMONE|POTENSAN FTE|RU 24400|RU-24400|TESTOVIS|TESTRED|U-2842|VIRILON	Small molecule	4	302.46	127	2032	4.27	37.3	2	1	0	0	N	0.73			3.65	3.65	0	MOL	0	22	2	1	0	302.225		C20H30O2	C[C@]1(O)CC[C@H]2[C@@H]3CCC4=CC(=O)CC[C@]4(C)[C@H]3CC[C@@]21C
CHEMBL511142	BUPRENORPHINE	ALKS-5461 COMPONENT BUPRENORPHINE|BUPEAZE|BUPLAST|BUPRENORPHINE|BUTEC|BUTRANS|HAPOCTASIN|PANITAZ|PRENOTRIX|RELETRANS|SEVODYNE|SUBLOCADE|TEMGESIC|TEPHINE|TRANSTEC	Small molecule	4	467.65	47	264	4.41	62.16	5	2	0	4	N	0.69	10.42	9.63	3.55	1.61	1	MOL	0	34	5	2	0	467.304	BASE	C29H41NO4	CO[C@@]12CC[C@@]3(C[C@@H]1[C@](C)(O)C(C)(C)C)[C@H]1Cc4ccc(O)c5c4[C@@]3(CCN1CC1CC1)[C@H]2O5
CHEMBL1637	GEMCITABINE HYDROCHLORIDE	GEMCITABINE HYDROCHLORIDE|GEMZAR|Gemzar|INFUGEM|LY-188011|LY-188011 HYDROCHLORIDE|LY188011 HYDROCHLORIDE	Small molecule	4	299.66	13	26	-1.29	110.6	7	3	0	2	N	0.61	11.52		-1.47	-1.47	1	MOL	0	18	7	4	0	263.072	NEUTRAL	C9H12ClF2N3O4	Cl.Nc1ccn([C@@H]2O[C@H](CO)[C@@H](O)C2(F)F)c(=O)n1
CHEMBL182	GANCICLOVIR	BW 759U|CYMEVENE|CYTOVENE|Cymevene|GANCICLOVIR|RS-21592|VIRGAN|VITRASERT|ZIRGAN	Small molecule	4	255.23	225	2226	-1.56	139.54	9	4	0	5	N	0.5	11.58	1.01	-1.19	-1.19	2	MOL	0	18	9	5	0	255.097	NEUTRAL	C9H13N5O4	Nc1nc(O)c2ncn(COC(CO)CO)c2n1
CHEMBL1422	SITAGLIPTIN	JANUVIA|LEZ-763|LEZ763|MK-0431|SITAGLIPTIN	Small molecule	4	407.32	39	267	2.02	77.04	5	1	0	4	N	0.62		8.78	1.26	-0.14	2	MOL	0	28	6	2	0	407.118	BASE	C16H15F6N5O	N[C@@H](CC(=O)N1CCn2c(nnc2C(F)(F)F)C1)Cc1cc(F)c(F)cc1F
CHEMBL1089318	OPICAPONE	BIA 9-1067|BIA-9-1067|BIA-91067|OPICAPONE|Opicapone	Small molecule	4	413.17	5	20	3.28	149.46	8	2	0	3	N	0.17	6.12		3.05	1.79	3	MOL	0	27	10	2	0	411.998	ACID	C15H10Cl2N4O6	Cc1c(Cl)c(C)[n+]([O-])c(Cl)c1-c1noc(-c2cc(O)c(O)c([N+](=O)[O-])c2)n1
CHEMBL462605	PITOLISANT	BF-2.649|BF-2649|BF2.649|HBS-101|PITOLISANT|Pitolisant|Tiprolisant|Wakix|Wakix, Europe	Small molecule	4	295.85	8	33	4.17	12.47	2	0	0	8	N	0.67		9.67	4.12	1.87	1	MOL	0	20	2	0	0	295.17	BASE	C17H26ClNO	Clc1ccc(CCCOCCCN2CCCCC2)cc1
CHEMBL448570	CARBUTAMIDE	BZ 55|CA 1022|CARBUTAMIDE|GLYBUTAMIDE|U-6987	Small molecule	0	271.34	6	29	1.06	101.29	4	3	0	5	N	0.55	4.35	2.11	0.95	0.01	1	MOL	0	18	6	4	0	271.099	ACID	C11H17N3O3S	CCCCNC(=O)NS(=O)(=O)c1ccc(N)cc1
CHEMBL1589	ACETOHEXAMIDE	33006|ACETOHEXAMIDE|DIMELOR|DYMELOR	Small molecule	4	324.4	33	70	2.21	92.34	4	2	0	4	N	0.83	4.31		1.81	0.87	1	MOL	0	22	6	2	0	324.114	ACID	C15H20N2O4S	CC(=O)c1ccc(S(=O)(=O)NC(=O)NC2CCCCC2)cc1
CHEMBL517231	ISLATRAVIR	ISLATRAVIR|MK-8591	Small molecule	2	293.26	7	48	-0.81	119.31	8	3	0	2	N	0.49	13.32	0.79	-0.42	-0.42	2	MOL	0	21	8	4	0	293.092	NEUTRAL	C12H12FN5O3	C#C[C@]1(CO)O[C@@H](n2cnc3c(N)nc(F)nc32)C[C@@H]1O
CHEMBL484	ADEFOVIR	ADEFOVIR|Adefovir|GS 0393|GS-0393	Small molecule	3	273.19	76	391	-0.44	136.38	7	3	0	5	N	0.49	1.35	3.75	-3.85	-3.96	2	MOL	0	18	9	4	0	273.063	ACID	C8H12N5O4P	Nc1ncnc2c1ncn2CCOCP(=O)(O)O
CHEMBL707	DOXAZOSIN	C02CA04|Cardura|DOXAZOSIN|Doxazosin|UK-33274	Small molecule	4	451.48	144	965	1.72	112.27	9	1	0	4	N	0.63	12.67	7.24	2.14	1.91	3	MOL	0	33	10	2	0	451.186	NEUTRAL	C23H25N5O5	COc1cc2nc(N3CCN(C(=O)C4COc5ccccc5O4)CC3)nc(N)c2cc1OC
CHEMBL435	HYDROCHLOROTHIAZIDE	APO-HYDRO|ESIDREX|ESIDRIX|HCTZ|HYDRO-D|HYDROCHLOROTHIAZIDE|HYDROCHLOROTHIAZIDE INTENSOL|HYDRODIURIL|HYDROSALURIC|Hydrochlorothiazide|MICROZIDE|NSC-53477|ORETIC|SU-5879|ZIDE	Small molecule	4	297.75	224	1260	-0.35	118.36	5	3	0	1	N	0.65	9.09		-0.58	-0.58	1	MOL	0	17	7	4	0	296.964	NEUTRAL	C7H8ClN3O4S2	NS(=O)(=O)c1cc2c(cc1Cl)NCNS2(=O)=O
CHEMBL411	DIETHYLSTILBESTROL	APSTIL|CYREN A|DIETHYLSTILBESTROL|DISTILBENE|Diethylstilbestrol|ESTROBENE|ESTROGENINE|ESTROMENIN|FONATOL|NEW-ESTRANOL 1|NSC-3070|PALESTROL|STILBESTROFORM|STILBESTROL|STILBETIN|STILBOESTROL|SYNESTRIN|SYNTHESTRIN|Stilboesterol|TAMPOVAGAN	Small molecule	4	268.36	192	1082	4.83	40.46	2	2	0	4	N	0.78	8.63		5.19	5.17	2	MOL	0	20	2	2	0	268.146	NEUTRAL	C18H20O2	CC/C(=C(/CC)c1ccc(O)cc1)c1ccc(O)cc1
CHEMBL434	ISOPROTERENOL	A-21|ISOPRENALINE|ISOPROTERENOL|ISOPROTERENOL DL-FORM|Isoproterenol|NSC-33791|NSC-9975	Small molecule	4	211.26	166	1893	1.13	72.72	4	4	0	4	N	0.56	9.81	8.96	0.24	-0.99	1	MOL	0	15	4	4	0	211.121	BASE	C11H17NO3	CC(C)NCC(O)c1ccc(O)c(O)c1
CHEMBL15245	YOHIMBINE	YOHIMBINE|Yohimbine	Small molecule	4	354.45	159	531	2.65	65.56	4	2	0	1	N	0.77		7.22	2.1	1.88	2	MOL	0	26	5	2	0	354.194	NEUTRAL	C21H26N2O3	COC(=O)[C@H]1[C@@H](O)CC[C@H]2CN3CCc4c([nH]c5ccccc45)[C@@H]3C[C@@H]21
CHEMBL742	KETAMINE	KETALAR|KETAMINE|Ketamine|NSC-70151	Small molecule	4	237.73	149	726	2.9	29.1	2	1	0	2	Y	0.86		7.16	3.35	3.15	1	MOL	0	16	2	1	0	237.092	NEUTRAL	C13H16ClNO	CNC1(c2ccccc2Cl)CCCCC1=O
CHEMBL744	RILUZOLE	BHV-0223|RILUTEK|RILUZOLE|RP 54274|TEGLUTIK|TIGLUTIK KIT	Small molecule	4	234.2	183	542	2.78	48.14	4	1	0	1	N	0.82		4.57	3.4	3.4	2	MOL	0	15	3	2	0	234.007	NEUTRAL	C8H5F3N2OS	Nc1nc2ccc(OC(F)(F)F)cc2s1
CHEMBL1094966	PIRBUTEROL	PIRBUTEROL|Pirbuterol	Small molecule	4	240.3	4	38	0.7	85.61	5	4	0	4	N	0.62	8.79	9.59	-0.66	-1.78	1	MOL	0	17	5	4	0	240.147	BASE	C12H20N2O3	CC(C)(C)NCC(O)c1ccc(O)c(CO)n1
CHEMBL605846	OLODATEROL	BI 1744|OLODATEROL|STRIVERDI RESPIMAT	Small molecule	4	386.45	7	12	2.38	100.05	6	4	0	7	N	0.58	9.22	9.84	1.19	-0.18	2	MOL	0	28	7	4	0	386.184	BASE	C21H26N2O5	COc1ccc(CC(C)(C)NC[C@H](O)c2cc(O)cc3c2OCC(=O)N3)cc1
CHEMBL1098659	WATER	B1217|NSC-147337|PUR-WASH|PURIFIED WATER|R-718|STERILE WATER|STERILE WATER FOR INJECTION|STERILE WATER FOR IRRIGATION|WATER|WATER FOR INJECTION|WATER PURIFIED|WATER, PURIFIED	Small molecule	4	18.02	3	3	-0.82	31.5	0	0	0	0	Y	0.33			-0.65	-0.65	0	MOL	0	1	1	2	0	18.0106		H2O	O
CHEMBL666	FOSCARNET	Dihydroxyphosphinecarboxylic Acid Oxide|FOSCARNET|Foscarnet|J05AD01	Small molecule	4	126	149	805	-0.16	94.83	2	3	0	1	N	0.42	-0.1		-0.83	-7.58	0	MOL	0	7	5	3	0	125.972	ACID	CH3O5P	O=C(O)P(=O)(O)O
CHEMBL12208	HYMECROMONE	CANTABILINE|HYMECROMONE|LM-94|NSC-19026|NSC-9408	Small molecule	1	176.17	140	263	1.81	50.44	3	1	0	0	Y	0.62	7.8		1.78	1.63	2	MOL	0	13	3	1	0	176.047	NEUTRAL	C10H8O3	Cc1cc(=O)oc2cc(O)ccc12
CHEMBL853	ZALCITABINE	DDC (DDC)|DIDEOXYCYTIDINE|HIVID|Hivid|NSC-606170|RO 24-2027/000|RO-24-2027000|ZALCITABINE	Small molecule	4	211.22	71	718	-0.5	90.37	6	2	0	2	N	0.69			-1.19	-1.19	1	MOL	0	15	6	3	0	211.096		C9H13N3O3	Nc1ccn([C@H]2CC[C@@H](CO)O2)c(=O)n1
CHEMBL38700	ELVUCITABINE	ACH-126,443|ELVUCITABINE	Small molecule	2	227.19	24	121	-0.59	90.37	6	2	0	2	N	0.66			-0.81	-0.81	1	MOL	0	16	6	3	0	227.071		C9H10FN3O3	Nc1nc(=O)n([C@@H]2C=C[C@H](CO)O2)cc1F
CHEMBL495	ALPROSTADIL	ALPROSTADIL|CAVERJECT|CAVERJECT IMPULSE|EDEX|NSC-165559|ONO-1608|PGE1|PROSTAGLANDIN E1|PROSTIN|PROSTIN VR|PROSTIN VR PEDIATRIC|U-10,136|VIRIDAL 10|VIRIDAL 20|VIRIDAL 5|VIRIDAL DUO|VITAROS	Small molecule	4	354.49	56	180	3.48	94.83	4	3	0	13	N	0.35	4.35		3.59	0.66	0	MOL	0	25	5	3	0	354.241	ACID	C20H34O5	CCCCC[C@H](O)/C=C/[C@H]1[C@H](O)CC(=O)[C@@H]1CCCCCCC(=O)O
CHEMBL24441	BETAHISTINE	BETAHISTINE	Small molecule	4	136.2	109	482	0.84	24.92	2	1	0	3	Y	0.67		9.77	0.63	-1.68	1	MOL	0	10	2	1	0	136.1	BASE	C8H12N2	CNCCc1ccccn1
CHEMBL803	CYTARABINE	ALEXAN|ALEXAN 100|ARA-CYTIDINE|ARABINOSYL CYTOSINE|CYTARABINE|CYTOSAR|CYTOSAR-U|DEPOCYT|DEPOCYTE|NSC-287459|Tarabine PFS|U-19,920	Small molecule	4	243.22	833	2256	-2.56	130.83	8	4	0	2	N	0.45	12.55		-2.8	-2.8	1	MOL	0	17	8	5	0	243.085	NEUTRAL	C9H13N3O5	Nc1ccn([C@@H]2O[C@H](CO)[C@@H](O)[C@@H]2O)c(=O)n1
CHEMBL1643	RIBAVIRIN	COPEGUS|NSC-163039|REBETOL|RIBASPHERE|RIBAVARIN|RIBAVIRIN|RibaPak|Ribofluranosyl Carboxamide|SCH 18908|SCH-18908|TRIBAVIRIN|Tribavirin|VIRAZID|VIRAZOLE|Viramid	Small molecule	4	244.21	291	3181	-3.01	143.72	8	4	0	3	N	0.44	11.88		-2.77	-2.77	1	MOL	0	17	9	5	0	244.081	NEUTRAL	C8H12N4O5	NC(=O)c1ncn([C@@H]2O[C@H](CO)[C@@H](O)[C@H]2O)n1
CHEMBL12318	CLODRONIC ACID	CLODRONIC ACID	Small molecule	3	244.89	20	99	0.43	115.06	2	4	0	2	N	0.41	0.62		-0.07	-5.03	0	MOL	0	11	6	4	0	243.886	ACID	CH4Cl2O6P2	O=P(O)(O)C(Cl)(Cl)P(=O)(O)O
CHEMBL23	DILTIAZEM	Cardizem|DILTIAZEM|Dilt-CD|Diltiazem|Diltzac|Tiamate|Tiazac	Small molecule	4	414.53	185	2259	3.37	59.08	6	0	0	6	N	0.68	12.86	8.18	2.73	1.89	2	MOL	0	29	6	0	0	414.161	NEUTRAL	C22H26N2O4S	COc1ccc([C@@H]2Sc3ccccc3N(CCN(C)C)C(=O)[C@@H]2OC(C)=O)cc1
CHEMBL61	PODOFILOX	CONDYLINE|CONDYLOX|NSC-24818|PODOFILOX|PODOPHYLLOTOXIN|Podophyllotoxin|WARTICON	Small molecule	4	414.41	304	1827	2.41	92.68	8	1	0	4	N	0.76			1.62	1.62	2	MOL	0	30	8	1	0	414.132		C22H22O8	COc1cc([C@@H]2c3cc4c(cc3[C@H](O)[C@H]3COC(=O)[C@H]23)OCO4)cc(OC)c1OC
CHEMBL428880	CROMOLYN	CROMOGLICIC ACID|CROMOLYN|R03BC01	Small molecule	4	468.37	121	589	2.11	173.71	9	3	0	8	N	0.35	1.55		1.48	-5.57	4	MOL	0	34	11	3	1	468.069	ACID	C23H16O11	O=C(O)c1cc(=O)c2c(OCC(O)COc3cccc4oc(C(=O)O)cc(=O)c34)cccc2o1
CHEMBL1508	ESCITALOPRAM	CIPRALEX|ESCITALOPRAM|Escitalopram|LU-26-054	Small molecule	4	324.4	25	89	3.81	36.26	3	0	0	5	N	0.84		9.78	3.76	1.41	2	MOL	0	24	3	0	0	324.164	BASE	C20H21FN2O	CN(C)CCC[C@@]1(c2ccc(F)cc2)OCc2cc(C#N)ccc21
CHEMBL253371	ALVERINE	ALVERINE	Small molecule	4	281.44	4	26	4.57	3.24	1	0	0	9	N	0.65		10.44	5.46	2.55	2	MOL	0	21	1	0	0	281.214	BASE	C20H27N	CCN(CCCc1ccccc1)CCCc1ccccc1
CHEMBL400599	BENFLUOREX	BENFLUOREX	Small molecule	4	351.37	6	6	4.08	38.33	3	1	0	7	N	0.6		9.14	4.92	3.18	2	MOL	0	25	3	1	0	351.145	BASE	C19H20F3NO2	CC(Cc1cccc(C(F)(F)F)c1)NCCOC(=O)c1ccccc1
CHEMBL1493	FLAVOXATE	FLAVOXATE|Flavoxate	Small molecule	4	391.47	117	784	4.41	59.75	5	0	0	5	N	0.6		7.29	4.24	3.98	3	MOL	0	29	5	0	0	391.178	NEUTRAL	C24H25NO4	Cc1c(-c2ccccc2)oc2c(C(=O)OCCN3CCCCC3)cccc2c1=O
CHEMBL66092	LAQUINIMOD	ABR-215062|ABR-215062 FREE ACID|LAQUINIMOD|TV-5600 FREE ACID	Small molecule	3	356.81	4	9	3.56	62.54	4	1	0	3	N	0.78	5.02		2.55	0.3	3	MOL	0	25	5	1	0	356.093	ACID	C19H17ClN2O3	CCN(C(=O)c1c(O)c2c(Cl)cccc2n(C)c1=O)c1ccccc1
CHEMBL888	GEMCITABINE	GEMCITABINE|GEMZAR|Gemcitabine|Gemzar|LY-188011|LY188011|NSC-613327	Small molecule	4	263.2	828	1884	-1.29	110.6	7	3	0	2	N	0.61	11.52		-1.47	-1.47	1	MOL	0	18	7	4	0	263.072	NEUTRAL	C9H11F2N3O4	Nc1ccn([C@@H]2O[C@H](CO)[C@@H](O)C2(F)F)c(=O)n1
CHEMBL959	RIMANTADINE	RIMANTADINE|Rimantadin	Small molecule	4	179.31	127	614	2.55	26.02	1	1	0	1	Y	0.66		10.14	2.22	-0.35	0	MOL	0	13	1	2	0	179.167	BASE	C12H21N	CC(N)C12CC3CC(CC(C3)C1)C2
CHEMBL109831	DEXELVUCITABINE	DEXELVUCITABINE|DPC-817|INCB-8721|REVERSET|YZ-817	Small molecule	2	227.19	19	32	-0.59	90.37	6	2	0	2	N	0.66			-0.81	-0.81	1	MOL	0	16	6	3	0	227.071		C9H10FN3O3	Nc1nc(=O)n([C@H]2C=C[C@@H](CO)O2)cc1F
CHEMBL1009	LEVODOPA	BENDOPA|BROCADOPA|Bendopa|DOPAR|INBRIJA|LARODOPA|LEVODOPA|NSC-118381|V-1512	Small molecule	4	197.19	204	1119	0.05	103.78	4	4	0	3	N	0.51	1.65	9.06	-1.79	-1.8	1	MOL	0	14	5	5	0	197.069	ZWITTERION	C9H11NO4	N[C@@H](Cc1ccc(O)c(O)c1)C(=O)O
CHEMBL1090	VIDARABINE	ARA-A|Arabinosyladenine|CI 673|NSC-247519|NSC-404241|VIDARABINE|VIDARABINE MONOHYDRATE|VIRA-A	Small molecule	4	267.25	63	380	-1.98	139.54	9	4	0	2	N	0.49	12.45	3.94	-2.09	-2.09	2	MOL	0	19	9	5	0	267.097	NEUTRAL	C10H13N5O4	Nc1ncnc2c1ncn2[C@@H]1O[C@H](CO)[C@@H](O)[C@@H]1O
CHEMBL1123	DICYCLOMINE	Bentyl|DICYCLOMINE|DICYCLOVERINE|Dicyclomine	Small molecule	4	309.49	129	631	4.4	29.54	3	0	0	7	N	0.65		8.96	4.93	3.36	0	MOL	0	22	3	0	0	309.267	BASE	C19H35NO2	CCN(CC)CCOC(=O)C1(C2CCCCC2)CCCCC1
CHEMBL1650	CORTISONE ACETATE	CORTATE|CORTELAN|CORTISONE|CORTISONE 21-ACETATE|CORTISONE ACETATE|CORTISTAB|CORTISYL|CORTONE|Cortisone Acetate|NSC-49420	Small molecule	4	402.49	119	290	2.56	97.74	6	1	0	3	N	0.73	12.6		2.1	2.1	0	MOL	0	29	6	1	0	402.204	NEUTRAL	C23H30O6	CC(=O)OCC(=O)[C@@]1(O)CC[C@H]2[C@@H]3CCC4=CC(=O)CC[C@]4(C)[C@H]3C(=O)C[C@@]21C
CHEMBL521589	BAMBUTEROL	BAMBUTEROL	Small molecule	3	367.45	134	368	2.23	91.34	6	2	0	5	N	0.83	13.91	9.52	1.4	-0.7	1	MOL	0	26	8	2	0	367.211	BASE	C18H29N3O5	CN(C)C(=O)Oc1cc(OC(=O)N(C)C)cc(C(O)CNC(C)(C)C)c1
CHEMBL524004	MEPENZOLATE	MEPENZOLATE	Small molecule	4	340.44	1	2	2.7	46.53	3	1	0	4	N	0.69	11.05		-0.97	-0.97	2	MOL	0	25	4	1	0	340.191	NEUTRAL	C21H26NO3+	C[N+]1(C)CCCC(OC(=O)C(O)(c2ccccc2)c2ccccc2)C1
CHEMBL1169	AMINOSALICYLIC ACID	4-AMINOSALICYLIC ACID|AMINOSALICYLIC ACID|AMINOSALICYLIC ACID RESIN COMPLEX|Aminosalicylic Acid|GRANUPAS|NSC-2083|P-AMINOSALICYLIC ACID|PARA-AMINOSALICYLIC ACID|PARASAL|PAS|PASER|Paskalium|REZIPAS|Teebacin	Small molecule	4	153.14	157	786	0.67	83.55	3	3	0	1	N	0.52	3.68	2.19	0.83	-2.23	1	MOL	0	11	4	4	0	153.043	ACID	C7H7NO3	Nc1ccc(C(=O)O)c(O)c1
CHEMBL1497	BETAMETHASONE VALERATE	AUDAVATE|AUDAVATE RD|BETA-VAL|BETACAP|BETADERM|BETAMETH VAL 0.1% 50% IN EMULSIF|BETAMETH VAL IN COAL TAR|BETAMETH VAL OINT 0.1% 25%COAL TAR|BETAMETH VAL OINT 0.1% 50% COALTAR|BETAMETH VAL OINT0.025% 50%COALTAR|BETAMETHASONE 17-VALERATE|BETAMETHASONE VALERATE|BETATREX|BETESIL|BETNOVATE RD|BETNOVATE-C|BETNOVATE-N|BETTAMOUSSE|BEXTASOL|DERMABET|FUCIBET|LUXIQ|VALISONE|VALNAC|XEMACORT	Small molecule	4	476.59	9	42	3.64	100.9	6	2	0	6	N	0.57	13.41		3.71	3.71	0	MOL	0	34	6	2	0	476.257	NEUTRAL	C27H37FO6	CCCCC(=O)O[C@]1(C(=O)CO)[C@@H](C)C[C@H]2[C@@H]3CCC4=CC(=O)C=C[C@]4(C)[C@@]3(F)[C@@H](O)C[C@@]21C
CHEMBL1218	RAMELTEON	RAMELTEON|ROZEREM|TAK-375|TAK375	Small molecule	4	259.35	19	28	2.57	38.33	2	1	0	4	N	0.9			2.57	2.57	1	MOL	0	19	3	1	0	259.157		C16H21NO2	CCC(=O)NCC[C@@H]1CCc2ccc3c(c21)CCO3
CHEMBL1110	ALOSETRON	A03AE01|ALOSETRON|Alosetron|Lotronex	Small molecule	4	294.36	115	315	2.41	53.92	3	1	0	2	Y	0.79	13.32	6.81	1.21	1.12	3	MOL	0	22	5	1	0	294.148	NEUTRAL	C17H18N4O	Cc1[nH]cnc1CN1CCc2c(c3ccccc3n2C)C1=O
CHEMBL88055	RIMITEROL	RIMITEROL	Small molecule	4	223.27	3	6	1.27	72.72	4	4	0	2	N	0.57	9.74	8.93	0.44	-0.78	1	MOL	0	16	4	4	0	223.121	BASE	C12H17NO3	Oc1ccc(C(O)C2CCCCN2)cc1O
CHEMBL1101	BIPERIDEN	Akineton|BIPERIDEN|Biperiden|KL 373	Small molecule	4	311.47	24	71	3.96	23.47	2	1	0	5	N	0.83	13.82	9.3	3.54	1.64	1	MOL	0	23	2	1	0	311.225	BASE	C21H29NO	OC(CCN1CCCCC1)(c1ccccc1)C1CC2C=CC1C2
CHEMBL256997	ATALUREN	ATALUREN|PTC-124|PTC124	Small molecule	4	284.25	20	74	3.24	76.22	4	1	0	3	N	0.8	3.9		3.92	0.68	3	MOL	0	21	5	1	0	284.06	ACID	C15H9FN2O3	O=C(O)c1cccc(-c2noc(-c3ccccc3F)n2)c1
CHEMBL1503	OMEPRAZOLE	Antra|H 168/68|H-168/68|LOSEC|LOSEC MUPS|MEZZOPRAM|MOPRAL|OMEPRAZOLE|OMERAN|PRILOSEC|ZANPROL	Small molecule	4	345.42	192	2865	2.9	77.1	5	1	0	5	N	0.77	9.68	4.77	2.43	2.43	3	MOL	0	24	6	1	0	345.115	NEUTRAL	C17H19N3O3S	COc1ccc2[nH]c([S+]([O-])Cc3ncc(C)c(OC)c3C)nc2c1
CHEMBL1096	AMLEXANOX	AA-673|AMLEXANOX|APHTHASOL|CHX 3673	Small molecule	4	298.3	31	72	2.75	106.42	5	2	0	2	N	0.7	4.31	1.87	3.65	0.69	3	MOL	0	22	6	3	0	298.095	ACID	C16H14N2O4	CC(C)c1ccc2oc3nc(N)c(C(=O)O)cc3c(=O)c2c1
CHEMBL159659	LEVOMETHADONE	LEVOMETHADONE|Levomethadone	Small molecule	0	309.45	3	10	4.29	20.31	2	0	0	7	N	0.76		9.12	5.01	3.29	2	MOL	0	23	2	0	0	309.209	BASE	C21H27NO	CCC(=O)C(C[C@@H](C)N(C)C)(c1ccccc1)c1ccccc1
CHEMBL210651	APRICITABINE	APRICITABINE	Small molecule	3	229.26	4	63	-0.59	90.37	7	2	0	2	N	0.7			-0.99	-0.99	1	MOL	0	15	6	3	0	229.052		C8H11N3O3S	Nc1ccn([C@H]2CO[C@@H](CO)S2)c(=O)n1
CHEMBL458875	CLEVUDINE	CLEVUDINE|L-FMAU|LEVOVIR	Small molecule	3	260.22	5	28	-1.57	104.55	6	3	0	2	N	0.6	10.1		-1.13	-1.13	1	MOL	0	18	7	3	0	260.081	NEUTRAL	C10H13FN2O5	Cc1cn([C@H]2O[C@@H](CO)[C@H](O)[C@H]2F)c(=O)[nH]c1=O
CHEMBL1514	LEVOMETHADYL ACETATE	LAA-M|LAAM|LEVACETYLMETHADOL|LEVOMETHADYL ACETATE|Levomethadyl acetate	Small molecule	4	353.51	6	9	4.65	29.54	3	0	0	8	N	0.65		9.87	4.88	2.45	2	MOL	0	26	3	0	0	353.236	BASE	C23H31NO2	CC[C@H](OC(C)=O)C(C[C@H](C)N(C)C)(c1ccccc1)c1ccccc1
CHEMBL1521	ZALEPLON	CL 284,846|L-846|L846|LJC 10846|LJC-10846|SKP-1041|SONATA|ZAL-846|ZALEPLON|ZALEPLON CIV	Small molecule	4	305.34	129	755	2.64	74.29	5	0	0	3	N	0.75		0.28	1.53	1.53	3	MOL	0	23	6	0	0	305.128	NEUTRAL	C17H15N5O	CCN(C(C)=O)c1cccc(-c2ccnc3c(C#N)cnn23)c1
CHEMBL237500	LINAGLIPTIN	BI 1356|BI 1356 BS|BI-1356|BI-1356BS|BS 1356 BS|LINAGLIPTIN|TRADJENTA|TRAJENTA	Small molecule	4	472.55	35	139	1.15	116.86	10	1	0	4	N	0.44		9.86	2.8	0.41	4	MOL	0	35	10	2	0	472.233	BASE	C25H28N8O2	CC#CCn1c(N2CCC[C@@H](N)C2)nc2c1c(=O)n(Cc1nc(C)c3ccccc3n1)c(=O)n2C
CHEMBL376359	ALOGLIPTIN	ALOGLIPTIN|VIPIDIA	Small molecule	4	339.4	19	68	0.39	97.05	7	1	0	3	N	0.87		9.47	1.16	-0.87	2	MOL	0	25	7	2	0	339.17	BASE	C18H21N5O2	Cn1c(=O)cc(N2CCC[C@@H](N)C2)n(Cc2ccccc2C#N)c1=O
CHEMBL396778	SAFINAMIDE	EMD 1195686|SAFINAMIDE|XADAGO	Small molecule	4	302.35	8	68	2.37	64.35	3	2	0	7	N	0.83		7.93	2.48	1.84	2	MOL	0	22	4	3	0	302.143	NEUTRAL	C17H19FN2O2	C[C@H](NCc1ccc(OCc2cccc(F)c2)cc1)C(N)=O
CHEMBL1286	LEVETIRACETAM	AGB-101|DESITREND|ELEPSIA XR|KEPPRA|KEPPRA XR|LEVETIRACETAM|LEVETIRACETAM IN SODIUM CHLORIDE|MATEVER|N03AX14|SPRITAM|UCB 22059|UCB L059	Small molecule	4	170.21	18	103	-0.13	63.4	2	1	0	3	N	0.64			-0.59	-0.59	0	MOL	0	12	4	2	0	170.106		C8H14N2O2	CC[C@@H](C(N)=O)N1CCCC1=O
CHEMBL159226	MOXISYLYTE	ACETOXYTHYMOXAMINE|ERECNOS|MOXISYLYTE|MOXISYLYTE HYDROCHLORIDE|MOXIVIG|THYMOXAMINE	Small molecule	4	279.38	20	1431	2.98	38.77	4	0	0	6	N	0.59		8.79	3.2	1.79	1	MOL	0	20	4	0	0	279.183	BASE	C16H25NO3	CC(=O)Oc1cc(C(C)C)c(OCCN(C)C)cc1C
CHEMBL1350	TILUDRONIC ACID	SKELID|SR 41319|Skelid|TILUDRONIC ACID|Tiludronate|Tiludronic Acid	Small molecule	4	318.61	11	63	2.07	115.06	3	4	0	4	N	0.5	1.03		1.32	-3.47	1	MOL	0	17	6	4	0	317.928	ACID	C7H9ClO6P2S	O=P(O)(O)C(Sc1ccc(Cl)cc1)P(=O)(O)O
CHEMBL374731	TELBIVUDINE	LDT-600|LDT600|NV-02B|SEBIVO|TELBIVUDINE|TYZEKA	Small molecule	4	242.23	18	129	-1.51	104.55	6	3	0	2	N	0.58	9.96		-1.12	-1.12	1	MOL	0	17	7	3	0	242.09	NEUTRAL	C10H14N2O5	Cc1cn([C@@H]2C[C@@H](O)[C@H](CO)O2)c(=O)[nH]c1=O
CHEMBL1405	ESTRONE	ESTROGENIC SUBSTANCE|ESTRONE|Estrone|NATURAL ESTROGENIC SUBSTANCE-ESTRONE|NSC-9699|OESTRONE|Oestrone|THEELIN|Theelin|WAY 164397	Small molecule	4	270.37	179	570	3.82	37.3	2	1	0	0	N	0.78	10.33		4.31	4.31	1	MOL	0	20	2	1	0	270.162	NEUTRAL	C18H22O2	C[C@]12CC[C@@H]3c4ccc(O)cc4CC[C@H]3[C@@H]1CCC2=O
CHEMBL1396	VARENICLINE	CP-526,555|CP-526555|Chantix|VARENICLINE	Small molecule	4	211.27	26	195	1.8	37.81	3	1	0	0	Y	0.72		9.73	1.01	-1.27	2	MOL	0	16	3	1	0	211.111	BASE	C13H13N3	c1cnc2cc3c(cc2n1)C1CNCC3C1
CHEMBL168815	CEVIMELINE	CEVIMELINE	Small molecule	4	199.32	6	7	1.56	12.47	3	0	0	0	Y	0.59		8.59	1	-0.22	0	MOL	0	13	2	0	0	199.103	BASE	C10H17NOS	CC1OC2(CS1)CN1CCC2CC1
CHEMBL1412614	ANCITABINE	ANCITABINE|ANCITABINE HYDROCHLORIDE	Small molecule	0	225.2	17	27	-1.63	100.59	7	3	0	1	N	0.53	12.98	4.25	-1.19	-1.19	1	MOL	0	16	7	3	0	225.075	NEUTRAL	C9H11N3O4	N=c1ccn2c(n1)O[C@H]1[C@H](O)[C@@H](CO)O[C@H]12
CHEMBL1502	PANTOPRAZOLE	BY 1023|PANTOLOC CONTROL|PANTOPRAZOLE|PROTIUM|PROTIUM I.V.|Pantoprazole|Protonix|SK&F 96022|SK-96022|SKF-96022	Small molecule	4	383.38	146	672	2.88	86.33	6	1	0	7	N	0.68	9.54	3.55	2.18	2.17	3	MOL	0	26	7	1	0	383.075	NEUTRAL	C16H15F2N3O4S	COc1ccnc(C[S+]([O-])c2nc3cc(OC(F)F)ccc3[nH]2)c1OC
CHEMBL399510	BROMOPRIDE	BROMOPRIDE	Small molecule	3	344.25	23	35	2.11	67.59	4	2	0	7	N	0.74		9.04	1.56	-0.09	1	MOL	0	20	5	3	0	343.089	BASE	C14H22BrN3O2	CCN(CC)CCNC(=O)c1cc(Br)c(N)cc1OC
CHEMBL1522	ESZOPICLONE	(S)-ZOPICLONE|(S)-Zopiclone|ESZOPICLONE|ESZOPICLONE CIV|GSK-1755165|LUNESTA|ZOPICLONE S-FORM	Small molecule	4	388.82	13	65	1.57	91.76	7	0	0	2	N	0.77	8.04	6.86	0.52	0.59	2	MOL	0	27	9	0	0	388.105	NEUTRAL	C17H17ClN6O3	CN1CCN(C(=O)O[C@H]2c3nccnc3C(=O)N2c2ccc(Cl)cn2)CC1
CHEMBL1490434	MOROXYDINE	ABOB|MOROXYDINE|SKF 8898-A	Small molecule	0	171.2	11	15	-1.47	100.72	2	3	0	0	N	0.31		11.9	-1.58	-3.85	0	MOL	0	12	6	5	0	171.112	BASE	C6H13N5O	N=C(N)/N=C(\N)N1CCOCC1
CHEMBL272557	FIACITABINE	FIAC|FIACITABINE	Small molecule	2	371.11	7	29	-0.98	110.6	7	3	0	2	N	0.58	12.72		-0.92	-0.92	1	MOL	0	18	7	4	0	370.978	NEUTRAL	C9H11FIN3O4	Nc1nc(=O)n([C@@H]2O[C@H](CO)[C@@H](O)[C@@H]2F)cc1I
CHEMBL223228	EFAVIRENZ	EFAVIRENZ|Efavirenz|SUSTIVA|SUSTIVA 600|Sustiva	Small molecule	4	315.68	74	2357	4.07	38.33	2	1	0	0	N	0.73	12.52		4.46	4.46	1	MOL	0	21	3	1	0	315.027	NEUTRAL	C14H9ClF3NO2	O=C1Nc2ccc(Cl)cc2[C@@](C#CC2CC2)(C(F)(F)F)O1
CHEMBL1518	PROPYLTHIOURACIL	NSC-6498|NSC-70461|PROPYLTHIOURACIL|Propacil|Propylthiouracil|Prothyran|Thyreostat	Small molecule	4	170.24	139	1973	1.38	48.65	2	2	0	2	Y	0.66	8.09		1.2	1.12	1	MOL	0	11	3	2	0	170.051	NEUTRAL	C7H10N2OS	CCCc1cc(=O)[nH]c(=S)[nH]1
CHEMBL1451	TRIAMCINOLONE	ARISTOCORT|Aristocort A|DELPHICORT|FLUOXIPREDNISOLONE|KENACORT|Kenalog|NSC-13397|TRIAMCINOLONE|Triamcinolone|VOLON	Small molecule	4	394.44	215	439	0.62	115.06	6	4	0	2	N	0.55	11.75		0.24	0.24	0	MOL	0	28	6	4	0	394.179	NEUTRAL	C21H27FO6	C[C@]12C[C@H](O)[C@@]3(F)[C@@H](CCC4=CC(=O)C=C[C@@]43C)[C@@H]1C[C@@H](O)[C@]2(O)C(=O)CO
CHEMBL1263	SALMETEROL	BEGLAN|GR 33343 X|GR-33343X|NEOVENT|SALMATEROL|SALMETEROL|SEREVENT|SN408D|SOLTEL|Salmeterol|Serevent|VERTINE	Small molecule	4	415.57	33	268	4.11	81.95	5	4	0	16	N	0.31	10.12	9.4	3.61	1.95	2	MOL	0	30	5	4	0	415.272	BASE	C25H37NO4	OCc1cc(C(O)CNCCCCCCOCCCCc2ccccc2)ccc1O
CHEMBL1303	ROTIGOTINE	NEUPRO|ROTIGOTINE|SPM 962	Small molecule	4	315.48	15	54	4.27	23.47	3	1	0	6	N	0.86	10.03	10.97	4.34	2.21	2	MOL	0	22	2	1	0	315.166	BASE	C19H25NOS	CCCN(CCc1cccs1)[C@H]1CCc2c(O)cccc2C1
CHEMBL1402684	OXYPHENISATIN ACETATE	ACETPHENOLISATIN|ISOCRIN|LAVEMA|OXYPHENISATIN ACETATE|OXYPHENISATINE|VERIPAQUE	Small molecule	4	401.42	4	16	3.82	81.7	5	1	0	4	N	0.53	12.8		3.65	3.65	3	MOL	0	30	6	1	0	401.126	NEUTRAL	C24H19NO5	CC(=O)Oc1ccc(C2(c3ccc(OC(C)=O)cc3)C(=O)Nc3ccccc32)cc1
CHEMBL430488	TALVIRALINE	HBY 097|HBY-097|TALVIRALINE	Small molecule	2	340.47	1	1	3.53	50.8	5	1	0	4	N	0.85	8.31		3.14	3.1	1	MOL	0	22	5	1	0	340.091	NEUTRAL	C15H20N2O3S2	COc1ccc2c(c1)N(C(=O)OC(C)C)[C@@H](CSC)C(=S)N2
CHEMBL1130	DOXIFLURIDINE	5'-Deoxy-5-Fluorouridine (5'-Dfur)|CAPECITABINE RELATED COMPOUND B|DOXIFLURIDINE|RO 219738|RO-219738	Small molecule	3	246.19	132	803	-1.69	104.55	6	3	0	1	N	0.55	8.07		-1.17	-1.25	1	MOL	0	17	7	3	0	246.065	NEUTRAL	C9H11FN2O5	C[C@H]1O[C@@H](n2cc(F)c(=O)[nH]c2=O)[C@H](O)[C@@H]1O
CHEMBL111232	ROCICLOVIR	HOE-602|ROCICLOVIR|Rociclovir	Small molecule	0	323.4	1	1	1.6	97.31	8	1	0	9	N	0.75		3.83	1.35	1.35	2	MOL	0	23	8	2	0	323.196	NEUTRAL	C15H25N5O3	CC(C)OCC(COC(C)C)OCn1cnc2cnc(N)nc21
CHEMBL498	CHLORPROPAMIDE	CHLORPROPAMIDE|Chlorpropamide|DIABEMIDE|DIABINESE|GLUCAMIDE|GLYMESE|MELITASE	Small molecule	4	276.75	167	2038	1.74	75.27	3	2	0	4	N	0.88	3.33		1.94	1	1	MOL	0	17	5	2	0	276.034	ACID	C10H13ClN2O3S	CCCNC(=O)NS(=O)(=O)c1ccc(Cl)cc1
CHEMBL998	LORATADINE	ALAVERT|CHILDREN'S CLARITIN|CLARITIN|CLARITIN HIVES RELIEF|CLARITIN HIVES RELIEF REDITAB|CLARITIN REDITABS|CLARITYN|CLARITYN RAPIDE|CLARITYNE|Claritin-D|HAY-RITE|LORATADINE|LORATADINE REDIDOSE|ROLETRA|SCH 29851	Small molecule	4	382.89	247	1623	4.89	42.43	3	0	0	1	N	0.7		4.33	4.55	4.55	2	MOL	0	27	4	0	0	382.145	NEUTRAL	C22H23ClN2O2	CCOC(=O)N1CCC(=C2c3ccc(Cl)cc3CCc3cccnc32)CC1
CHEMBL280527	ATEVIRDINE MESYLATE	ATEVIRDINE|ATEVIRDINE MESYLATE|ATEVIRDINE METHANESULFONATE|U-87201|U-87201E	Small molecule	2	379.46	10	43	2.97	73.49	5	2	0	5	N	0.71		6.88	2.08	1.97	3	MOL	0	28	7	2	0	379.201	NEUTRAL	C21H25N5O2	CCNc1cccnc1N1CCN(C(=O)c2cc3cc(OC)ccc3[nH]2)CC1
CHEMBL1200850	GANCICLOVIR SODIUM	CYTOVENE|GANCICLOVIR|GANCICLOVIR SODIUM|GANCICLOVIR SODIUM SALT|RS-21592 SODIUM	Small molecule	4	277.22	0		-1.56	139.54	9	4	0	5	N	0.5	11.58	1.01	-1.19	-1.19	2	MOL	0	18	9	5	0	255.097	NEUTRAL	C9H12N5NaO4	Nc1nc([O-])c2ncn(COC(CO)CO)c2n1.[Na+]
CHEMBL472	GLYBURIDE	CALABREN|DAONIL|DIABETA|DIABETAMIDE 2.5|DIABETAMIDE 5|EUGLUCON|GLIBENCLAMIDE|GLIKEN|GLYBURIDE|GLYBURIDE (MICRONIZED)|GLYNASE|Glynase PresTab|HB 419|HB-419|LEDERGLIB|LIBANIL|MALIX|MICRONASE|SEMI-DAONIL|U-26,45|U-26,452	Small molecule	4	494.01	198	2530	3.64	113.6	5	3	0	8	N	0.52	4.32		3.79	2.85	2	MOL	0	33	8	3	0	493.144	ACID	C23H28ClN3O5S	COc1ccc(Cl)cc1C(=O)NCCc1ccc(S(=O)(=O)NC(=O)NC2CCCCC2)cc1
CHEMBL471498	MITIGLINIDE	MITIGLINIDE	Small molecule	3	315.41	3	12	2.97	57.61	2	1	0	5	N	0.91	4.62		2.92	0.22	1	MOL	0	23	4	1	0	315.183	ACID	C19H25NO3	O=C(O)[C@H](CC(=O)N1C[C@H]2CCCC[C@H]2C1)Cc1ccccc1
CHEMBL501916	LODENOSINE	F-DDA|LODENOSINE	Small molecule	0	253.24	12	76	0.03	99.08	7	2	0	2	N	0.78		3.94	-0.51	-0.51	2	MOL	0	18	7	3	0	253.097	NEUTRAL	C10H12FN5O2	Nc1ncnc2c1ncn2[C@@H]1O[C@H](CO)C[C@@H]1F
CHEMBL515408	MARIBAVIR	1263-W-94|1263W94|MARIBAVIR	Small molecule	3	376.24	5	79	1.77	99.77	7	4	0	4	N	0.65	12.45	6.38	1.84	1.8	2	MOL	0	24	7	4	0	375.075	NEUTRAL	C15H19Cl2N3O4	CC(C)Nc1nc2cc(Cl)c(Cl)cc2n1[C@H]1O[C@@H](CO)[C@H](O)[C@@H]1O
CHEMBL497939	CYTISINICLINE	6039 SOPHARMA|CYTISINE|CYTISINICLINE|NSC-407282|Tabex	Small molecule	3	190.25	95	211	0.55	34.03	3	1	0	0	Y	0.65		9.82	-0.28	-2.64	1	MOL	0	14	3	1	0	190.111	BASE	C11H14N2O	O=c1cccc2n1C[C@@H]1CNC[C@H]2C1
CHEMBL1540	PENCICLOVIR	BRL-39123|DENAVIR|FENISTIL|PENCICLOVIR|VECTAVIR	Small molecule	4	253.26	149	869	-0.9	130.31	8	4	0	5	N	0.54	11.59	0.94	-1.08	-1.08	2	MOL	0	18	8	5	0	253.118	NEUTRAL	C10H15N5O3	Nc1nc(O)c2ncn(CCC(CO)CO)c2n1
CHEMBL1527608	DOXOFYLLINE	ABC 12/3|DOXOFYLLINE|MAXIVENT	Small molecule	0	266.26	111	609	-1.19	80.28	8	0	0	2	N	0.68			-0.49	-0.49	2	MOL	0	19	8	0	0	266.101		C11H14N4O4	Cn1c(=O)c2c(ncn2CC2OCCO2)n(C)c1=O
CHEMBL457299	MACROGOL	1,2-Ethanediol|Ethylene Glycol|MACROGOL	Small molecule	4	62.07	115	680	-1.03	40.46	2	2	0	1	Y	0.41			-1.21	-1.21	0	MOL	0	4	2	2	0	62.0368		C2H6O2	OCCO
CHEMBL219916	DOMPERIDONE	DOMILIUM|DOMPERIDONE|EVOXIN|MOTILIUM|MOTILIUM 10|MOTILIUM INSTANTS|R 33,812|VIVADONE	Small molecule	4	425.92	254	651	3.35	78.82	5	2	0	5	N	0.51	12.52	7.03	2.9	2.75	4	MOL	0	30	7	2	0	425.162	NEUTRAL	C22H24ClN5O2	O=c1[nH]c2ccccc2n1CCCN1CCC(n2c(=O)[nH]c3cc(Cl)ccc32)CC1
CHEMBL204656	ELVITEGRAVIR	ELVITEGRAVIR|GS-9137|JTK-303|VITEKTA	Small molecule	4	447.89	15	302	4.28	88.76	5	2	0	7	N	0.56	5.97		4.67	3.22	3	MOL	0	31	6	2	0	447.125	ACID	C23H23ClFNO5	COc1cc2c(cc1Cc1cccc(Cl)c1F)c(=O)c(C(=O)O)cn2[C@H](CO)C(C)C
CHEMBL1373	MODAFINIL	CEP 1538|CRC-40476|CRL 40476|DEP-1538|MODAFINIL|MODAFINIL CIV|PROVIGIL|THN-102 COMPONENT MODAFINIL|THN102 COMPONENT MODAFINIL	Small molecule	4	273.36	132	823	2.01	60.16	2	1	0	5	N	0.91	8.84		1.53	1.52	2	MOL	0	19	3	2	0	273.082	NEUTRAL	C15H15NO2S	NC(=O)C[S+]([O-])C(c1ccccc1)c1ccccc1
CHEMBL1648	ISRADIPINE	DYNACIRC|DYNACIRC CR|ISRADIPINE|ISRODIPINE|PN 200-110|PRESCAL	Small molecule	4	371.39	37	130	2.58	103.55	8	1	0	4	N	0.82			2	2	2	MOL	0	27	8	1	0	371.148		C19H21N3O5	COC(=O)C1=C(C)NC(C)=C(C(=O)OC(C)C)C1c1cccc2nonc12
CHEMBL1346	DARIFENACIN	DARIFENACIN|Darifenacin|Enablex|UK-88525	Small molecule	4	426.56	31	99	3.96	55.56	3	1	0	7	N	0.62		10.11	4.54	1.9	3	MOL	0	32	4	2	0	426.231	BASE	C28H30N2O2	NC(=O)C(c1ccccc1)(c1ccccc1)[C@@H]1CCN(CCc2ccc3c(c2)CCO3)C1
CHEMBL2107810	VALTORCITABINE DIHYDROCHLORIDE	NM-147|VALTORCITABINE DIHYDROCHLORIDE	Small molecule	0	399.27	0		-1	142.69	9	3	0	5	N	0.58		7.48	-0.92	-1.26	1	MOL	0	23	9	5	0	326.159	NEUTRAL	C14H24Cl2N4O5	CC(C)[C@H](N)C(=O)O[C@@H]1C[C@@H](n2ccc(N)nc2=O)O[C@H]1CO.Cl.Cl
CHEMBL130880	IPIDACRINE	IPIDACRINE|Ipidacrine	Small molecule	0	188.27	7	9	2.03	38.91	2	1	0	0	Y	0.68		9.72	2.13	0.36	1	MOL	0	14	2	2	0	188.131	BASE	C12H16N2	Nc1c2c(nc3c1CCC3)CCCC2
CHEMBL1097615	NETIVUDINE	882C-87|882C87|NETIVUDINE	Small molecule	3	282.25	2	2	-2.48	124.78	7	4	0	2	N	0.45	9.44		-1.55	-1.55	1	MOL	0	20	8	4	0	282.085	NEUTRAL	C12H14N2O6	CC#Cc1cn([C@@H]2O[C@H](CO)[C@@H](O)[C@@H]2O)c(=O)[nH]c1=O
CHEMBL1092581	NESBUVIR	HCV 796|HCV-796|NESBUVIR	Small molecule	2	446.5	9	123	3.23	99.85	5	2	0	7	N	0.58			1.6	1.6	3	MOL	0	31	7	2	0	446.131		C22H23FN2O5S	CNC(=O)c1c(-c2ccc(F)cc2)oc2cc(N(CCO)S(C)(=O)=O)c(C3CC3)cc12
CHEMBL2104273	ETHYBENZTROPINE	ETHYBENZTROPINE|ETYBENZATROPINE|PANOLID|UK-738	Small molecule	0	321.46	0		4.81	12.47	2	0	0	5	N	0.78		9.82	4.54	2.16	2	MOL	0	24	2	0	0	321.209	BASE	C22H27NO	CCN1[C@H]2CC[C@@H]1C[C@H](OC(c1ccccc1)c1ccccc1)C2
CHEMBL2104194	ENPROSTIL	ENPROSTIL|GARDRIN|RS-84135	Small molecule	0	400.47	0		2.6	93.06	6	2	0	10	N	0.36	13.99		2.59	2.59	1	MOL	0	29	6	2	0	400.189	NEUTRAL	C23H28O6	COC(=O)CCC=C=CC[C@H]1C(=O)C[C@@H](O)[C@@H]1/C=C/[C@@H](O)COc1ccccc1
CHEMBL2105503	DETIVICICLOVIR	DETIVICICLOVIR	Small molecule	0	223.24	0		-0.99	110.08	7	3	0	4	N	0.61		3.64	-1.55	-1.55	2	MOL	0	16	7	4	0	223.107	NEUTRAL	C9H13N5O2	Nc1ncc2ncn(CC(CO)CO)c2n1
CHEMBL1297	FENOPROFEN	53858|FENOPROFEN|Fenoprofen|Nalfon|PROGESIC	Small molecule	4	242.27	128	668	3.67	46.53	2	1	0	4	N	0.89	3.96		3.65	0.47	2	MOL	0	18	3	1	0	242.094	ACID	C15H14O3	CC(C(=O)O)c1cccc(Oc2ccccc2)c1
CHEMBL2095212	MIRABEGRON	BETMIGA|MIRABEGRON|MYRBETRIQ|YM178	Small molecule	4	396.52	5	39	2.77	100.27	6	4	0	9	N	0.42	13.84	9.62	2.89	0.7	3	MOL	0	28	6	5	0	396.162	BASE	C21H24N4O2S	Nc1nc(CC(=O)Nc2ccc(CCNC[C@H](O)c3ccccc3)cc2)cs1
CHEMBL2110912	DIHEXYVERINE	DIHEXYVERINE	Small molecule	0	321.51	0		4.55	29.54	3	0	0	5	N	0.7		8.18	5.06	4.22	0	MOL	0	23	3	0	0	321.267	NEUTRAL	C20H35NO2	O=C(OCCN1CCCCC1)C1(C2CCCCC2)CCCCC1
CHEMBL298019	PIRODAVIR	PIRODAVIR|R 77975	Small molecule	0	369.47	27	86	3.65	64.55	6	0	0	7	N	0.69		4.41	3.45	3.45	2	MOL	0	27	6	0	0	369.205	NEUTRAL	C21H27N3O3	CCOC(=O)c1ccc(OCCC2CCN(c3ccc(C)nn3)CC2)cc1
CHEMBL636	RIVASTIGMINE	ALZEST|ELUDEN|ENA-713|ENA-713D|ERASTIG|EXELON|KERSTIPON|NIMVASTID|ONO-2540|PROMETAX|RIVASTIGMINE|SDZ-212-713|SDZ-212713|SDZ-ENA-713|SOMNITON|VOLEZE	Small molecule	4	250.34	34	259	2.76	32.78	3	0	0	4	N	0.82		8.8	2.41	1	1	MOL	0	18	4	0	0	250.168	BASE	C14H22N2O2	CCN(C)C(=O)Oc1cccc([C@H](C)N(C)C)c1
CHEMBL39736	BUFORMIN	BUFORMIN|BUFORMIN HYDROCHLORIDE|DBV|W 37	Small molecule	4	157.22	9	43	-0.63	102.78	1	3	0	3	N	0.29		11.52	-0.35	-4.28	0	MOL	0	11	5	6	1	157.133	BASE	C6H15N5	CCCC/N=C(/N)N=C(N)N
CHEMBL1095777	INDACATEROL	INDACATEROL|QAB-149|QAB149|QABI49	Small molecule	4	392.5	15	57	3.15	85.35	4	4	0	6	N	0.52	8.51	9.71	3.26	2.32	3	MOL	0	29	5	4	0	392.21	BASE	C24H28N2O3	CCc1cc2c(cc1CC)CC(NC[C@H](O)c1ccc(O)c3[nH]c(=O)ccc13)C2
CHEMBL290916	EDARAVONE	ANTIPYRINE RELATED COMPOUND A|EDARAVONE|MCI-186|NORPHENAZONE|NSC-12|NSC-26139|NSC-2629|RADICAVA|Radicut	Small molecule	4	174.2	173	546	1.8	32.67	2	0	0	1	Y	0.64			1.53	1.53	1	MOL	0	13	3	0	0	174.079		C10H10N2O	CC1=NN(c2ccccc2)C(=O)C1
CHEMBL35033	EMIVIRINE	COACTINON|EMIVIRINE|MKC-442	Small molecule	2	302.37	12	119	2.24	64.09	4	1	0	6	N	0.89	10.23		2.77	2.77	2	MOL	0	22	5	1	0	302.163	NEUTRAL	C17H22N2O3	CCOCn1c(Cc2ccccc2)c(C(C)C)c(=O)[nH]c1=O
CHEMBL1734	SOLIFENACIN	SOLIFENACIN|Solifenacin|VESICARE	Small molecule	4	362.47	26	49	3.86	32.78	3	0	0	2	N	0.81		8.88	3.96	2.47	2	MOL	0	27	4	0	0	362.199	BASE	C23H26N2O2	O=C(O[C@H]1CN2CCC1CC2)N1CCc2ccccc2[C@@H]1c1ccccc1
CHEMBL2010507	METHOXYPHENAMINE	METHOXYPHENAMINE	Small molecule	4	179.26	2	7	1.85	21.26	2	1	0	4	N	0.76		10.04	2.08	-0.47	1	MOL	0	13	2	1	0	179.131	BASE	C11H17NO	CNC(C)Cc1ccccc1OC
CHEMBL2107825	TENOFOVIR ALAFENAMIDE	GS-7340|GS-734003|TENOFOVIR ALAFENAMIDE|VEMLIDY	Small molecule	4	476.47	11	31	2.97	143.48	10	2	0	11	N	0.31	11.36	3.74	1.88	1.88	3	MOL	0	33	11	3	1	476.194	NEUTRAL	C21H29N6O5P	CC(C)OC(=O)[C@H](C)N[P@](=O)(CO[C@H](C)Cn1cnc2c(N)ncnc21)Oc1ccccc1
CHEMBL2105375	OMACICLOVIR	2-HMHBG|A-182091.0|ABT-091|H2G|OMACICLOVIR	Small molecule	0	253.26	0		-1.31	130.05	7	4	0	5	N	0.52	10.17	0.54	-2.07	-2.07	2	MOL	0	18	8	5	0	253.118	NEUTRAL	C10H15N5O3	Nc1nc2c(ncn2C[C@H](CO)CCO)c(=O)[nH]1
CHEMBL30	CIMETIDINE	ACID-EZE|ACITAK 200|ACITAK 400|ACITAK 800|Brumetadina|CIMETIDINE|DYSPAMET|GALENAMET|KENTAMET|NSC-335308|PEPTIMAX 200|PEPTIMAX 400|PEPTIMAX 800|SKF-92334|TAGADINE|TAGAMET|TAGAMET 100|TAGAMET HB|TAGAMET HB 200|ULTEC|Valmagen|ZITA	Small molecule	4	252.35	261	2767	0.6	88.89	4	3	0	5	N	0.23	13.38	6.91	-0.11	-0.22	1	MOL	0	17	6	3	0	252.116	NEUTRAL	C10H16N6S	CN/C(=N/CCSCc1nc[nH]c1C)NC#N
CHEMBL64	ISONIAZID	DOW-ISONIAZID|HYZYD|ISONIAZID|ISONICOTINYLHYDRAZINE|Inh|Isoniazid|LANIAZID|NICOTIBINE|NSC-9659|NYDRAZID|RIMIFON|STANOZIDE	Small molecule	4	137.14	251	5627	-0.31	68.01	3	2	0	1	N	0.32	13.61	3.35	-0.69	-0.69	1	MOL	0	10	4	3	0	137.059	NEUTRAL	C6H7N3O	NNC(=O)c1ccncc1
CHEMBL436	TOLRESTAT	ALREDASE|AY-27,773|Alderase|TOLRESTAT	Small molecule	4	357.35	21	220	3.56	49.77	3	1	0	4	N	0.85	3.95		3.35	0.16	2	MOL	0	24	4	1	0	357.065	ACID	C16H14F3NO3S	COc1ccc2c(C(=S)N(C)CC(=O)O)cccc2c1C(F)(F)F
CHEMBL531	PERGOLIDE	PERGOLIDE|Pergolide	Small molecule	4	314.5	129	777	4.27	19.03	2	1	0	4	N	0.91		9.49	4.23	2.15	2	MOL	0	22	2	1	0	314.182	BASE	C19H26N2S	CCCN1C[C@H](CSC)C[C@@H]2c3cccc4[nH]cc(c34)C[C@H]21
CHEMBL611	TERAZOSIN	Hytrin|TERAZOSIN|Terazosin	Small molecule	4	387.44	151	899	1.06	103.04	8	1	0	4	N	0.83		7.24	1.18	0.95	2	MOL	0	28	9	2	0	387.191	NEUTRAL	C19H25N5O4	COc1cc2nc(N3CCN(C(=O)C4CCCO4)CC3)nc(N)c2cc1OC
CHEMBL1567463	CHOLINE ALFOSCERATE	CHOLINE ALFOSCERATE|CHOLINE GLYCEROPHOSPHATE	Small molecule	3	257.22	111	270	-1.45	99.05	6	2	0	8	N	0.41	1.86		-5.73	-3.7	0	MOL	0	16	7	2	0	257.103	ACID	C8H20NO6P	C[N+](C)(C)CCOP(=O)([O-])OC[C@H](O)CO
CHEMBL709	ALFUZOSIN	ALFUZOSIN|Alfuzosin|Uroxatral	Small molecule	4	389.46	36	114	1.35	111.83	8	2	0	8	N	0.65		7.3	1.19	0.94	2	MOL	0	28	9	3	0	389.206	NEUTRAL	C19H27N5O4	COc1cc2nc(N(C)CCCNC(=O)C3CCCO3)nc(N)c2cc1OC
CHEMBL589	ROPINIROLE	REQUIP|ROPINIROLE|Requip|Ropinirole|SK&F 101468	Small molecule	4	260.38	36	128	2.85	32.34	2	1	0	7	N	0.82	12.27	10.17	3.06	0.36	1	MOL	0	19	3	1	0	260.189	BASE	C16H24N2O	CCCN(CCC)CCc1cccc2c1CC(=O)N2
CHEMBL23771	TIXANOX	RS-7337|TIXANOX|TIXANOXUM|Tixanox	Small molecule	0	302.31	2	4	2.38	84.58	4	1	0	2	N	0.73	4.14		1.35	-1.72	3	MOL	0	21	5	1	0	302.025	ACID	C15H10O5S	C[S+]([O-])c1ccc2oc3ccc(C(=O)O)cc3c(=O)c2c1
CHEMBL1752	DYPHYLLINE	DILOR|DILOR-400|DIPROPHYLLINE|DYPHYLLINE|Dyphylline|GLYPHYLLINE|LUFYLLIN|NEOTHYLLINE	Small molecule	4	254.25	120	776	-2.21	102.28	8	2	0	3	N	0.65	13.9		-1.87	-1.87	2	MOL	0	18	8	2	0	254.101	NEUTRAL	C10H14N4O4	Cn1c(=O)c2c(ncn2CC(O)CO)n(C)c1=O
CHEMBL701	BACLOFEN	BA-34,647|BACLOFEN|BACLOSPAS-10|GABLOFEN|KEMSTRO|LIORESAL|LIORESAL INTRATH|LYFLEX	Small molecule	4	213.66	143	973	1.86	63.32	2	2	0	4	N	0.8	3.89	9.79	-0.78	-0.78	1	MOL	0	14	3	3	0	213.056	ZWITTERION	C10H12ClNO2	NCC(CC(=O)O)c1ccc(Cl)cc1
CHEMBL19224	PAPAVERINE	NSC-136630|PAPAVERINE|Papaverine	Small molecule	4	339.39	178	2032	3.86	49.81	5	0	0	6	N	0.68		6.03	3.08	3.06	3	MOL	0	25	5	0	0	339.147	NEUTRAL	C20H21NO4	COc1ccc(Cc2nccc3cc(OC)c(OC)cc23)cc1OC
CHEMBL1512949	FENOVERINE	FENOVERINE	Small molecule	3	459.57	8	19	4.36	45.25	6	0	0	4	N	0.58		6.41	4.03	3.99	3	MOL	0	33	6	0	0	459.162	NEUTRAL	C26H25N3O3S	O=C(CN1CCN(Cc2ccc3c(c2)OCO3)CC1)N1c2ccccc2Sc2ccccc21
CHEMBL783	NATEGLINIDE	A-4166|AY4166|DJN 608|NATEGLINIDE|SDZ DJN 608|SDZ-DJN-608|STARLIX|Starsis	Small molecule	4	317.43	132	856	3.26	66.4	2	2	0	6	N	0.85	4		4.03	0.87	1	MOL	0	23	4	2	0	317.199	ACID	C19H27NO3	CC(C)[C@H]1CC[C@H](C(=O)N[C@H](Cc2ccccc2)C(=O)O)CC1
CHEMBL37390	PROXYPHYLLINE	PROXYPHYLLINE|THEAN	Small molecule	4	238.25	11	19	-1.19	82.05	7	1	0	2	N	0.71			-0.82	-0.82	2	MOL	0	17	7	1	0	238.107		C10H14N4O3	CC(O)Cn1cnc2c1c(=O)n(C)c(=O)n2C
CHEMBL129	ZIDOVUDINE	AZIDOTHYMIDINE|AZT|Azidothymidine|BW A509U|BW-A-509U|BWA509U|COMPOUND S|COMPOUND-S|NSC-602670|RETROVIR|Retrovir|ZIDOVUDINE	Small molecule	4	267.25	289	3941	-0.2	133.08	6	2	0	3	N	0.45	9.96		-0.3	-0.41	1	MOL	0	19	9	2	0	267.097	NEUTRAL	C10H13N5O4	Cc1cn([C@H]2C[C@H](N=[N+]=[N-])[C@@H](CO)O2)c(=O)[nH]c1=O
CHEMBL134	CLONIDINE	CATAPRES-TTS-1|CATAPRES-TTS-2|CATAPRES-TTS-3|CLONIDINE|Catapres|Clorpres|Combipres|Duraclon|ST-155-BS|ST-155BS	Small molecule	4	230.1	189	1259	2.17	36.42	1	2	0	1	Y	0.78		9.34	2.04	0.73	1	MOL	0	14	3	2	0	229.017	BASE	C9H9Cl2N3	Clc1cccc(Cl)c1N=C1NCCN1
CHEMBL502	DONEPEZIL	Aricept|DONEPEZIL|Donepezil|E-2020	Small molecule	4	379.5	80	977	4.36	38.77	4	0	0	6	N	0.75		8.54	4.21	3.04	2	MOL	0	28	4	0	0	379.215	BASE	C24H29NO3	COc1cc2c(cc1OC)C(=O)C(CC1CCN(Cc3ccccc3)CC1)C2
CHEMBL714	ALBUTEROL	AEROLIN|AEROLIN 400|AEROLIN AUTO|AIROMIR|AIRSALB|ALBUTEROL|ASMASAL CLICKHALER|ASMASAL SPACEHALER|ASMAVEN|ASMAVENT|Accuneb|COBUTOLIN|COMBIVENT|COMBIVENT UDVS|Combivent|Duoneb|IPRAMOL STERI-NEB|KENTAMOL|LIBETIST|MAXIVENT|PROVENTIL|PROVENTIL-HFA|Proair HFA|Proventil HFA|RIMASAL|SALAMOL E-BREATHE|SALAPIN|SALBULIN NOVOLIZER|SALBUTAMOL|SALBUVENT|SALIPRANEB|SCH 13949W|SCH-13949W|STERI-NEB SALAMOL|VENTMA…	Small molecule	4	239.31	156	490	1.31	72.72	4	4	0	4	N	0.64	10.12	9.4	0.34	-1.32	1	MOL	0	17	4	4	0	239.152	BASE	C13H21NO3	CC(C)(C)NCC(O)c1ccc(O)c(CO)c1
CHEMBL57	NEVIRAPINE	BIRG 0587|NEVIRAPINE|NEVIRAPINE ANHYDROUS|NSC-641530|VIRAMUNE|VIRAMUNE XR|Viramune	Small molecule	4	266.3	184	3081	2.65	58.12	4	1	0	1	N	0.86		3.28	2.49	2.49	2	MOL	0	20	5	1	0	266.117	NEUTRAL	C15H14N4O	Cc1ccnc2c1NC(=O)c1cccnc1N2C1CC1
CHEMBL27	PROPRANOLOL	AY-64043-|Inderal|Inderide-40/25|Inderide-80/25|PROPRANOLOL|Propranolol	Small molecule	4	259.35	223	3151	2.58	41.49	3	2	0	6	N	0.84		9.67	2.58	0.36	2	MOL	0	19	3	2	0	259.157	BASE	C16H21NO2	CC(C)NCC(O)COc1cccc2ccccc12
CHEMBL85	RISPERIDONE	LY-03004|LY03004|N05AX08|PERSERIS KIT|R 64 766|R-64,766|R-64-766|RCN-3028|RCN3028|RISPERDAL|RISPERDAL CONSTA|RISPERDAL QUICKLET|RISPERIDONE|Risperdal Consta Long Acting|Risperdal M|Risperdal M-TAB	Small molecule	4	410.49	198	1235	3.59	64.16	6	0	0	4	N	0.66		8.76	2.63	1.25	3	MOL	0	30	6	0	0	410.212	BASE	C23H27FN4O2	Cc1nc2n(c(=O)c1CCN1CCC(c3noc4cc(F)ccc34)CC1)CCCC2
CHEMBL692	GLYCERIN	E-422|E422|FEMA NO. 2525|GLYCERIN|GLYCEROL|GLYCEROL 85%|GLYCOGELATIN|Glycerin|Glycerol|INS NO.422|INS-422|KEYBELLS|M 314429|MONOCTANOIN COMPONENT D|Monoctanoin Component D|NIROLEX|NSC-9230|OPHTHALGAN|OPTIM|OSMOGLYN|PZN 7474853|SENOKOT DIRECT RELIEF|TIXYLIX BABY|TIXYLIX TODDLER|WATERHOUSE	Small molecule	4	92.09	15	20	-1.67	60.69	3	3	0	2	N	0.38	13.61		-1.84	-1.84	0	MOL	0	6	3	3	0	92.0473	NEUTRAL	C3H8O3	OCC(O)CO
CHEMBL278020	NEOSTIGMINE	NEOSTIGMINE	Small molecule	4	223.3	23	39	1.94	29.54	2	0	0	2	Y	0.72			-2.25	-2.25	1	MOL	0	16	4	0	0	223.144		C12H19N2O2+	CN(C)C(=O)Oc1cccc([N+](C)(C)C)c1
CHEMBL86	METOCLOPRAMIDE	Clopra|Clopra-'Yellow'|METOCLOPRAMIDE|Maxolon|Metoclopramide|Reglan	Small molecule	4	299.8	174	817	2	67.59	4	2	0	7	N	0.76		9.04	1.4	-0.25	1	MOL	0	20	5	3	0	299.14	BASE	C14H22ClN3O2	CCN(CC)CCNC(=O)c1cc(Cl)c(N)cc1OC
CHEMBL3	NICOTINE	HABITROL|NICABATE|NICODERM|NICODERM CQ|NICOPASS|NICOPATCH|NICORETTE INVISI|NICOTINE|NICOTINELL CLASSIC|NICOTINELL SUPPORT|NICOTINELL TTS 10|NICOTINELL TTS 20|NICOTINELL TTS 30|NICOTROL|NIQUITIN|NIQUITIN CLR|NIQUITIN MINIS CHERRY|NIQUITIN MINIS MINT|NIQUITIN MINIS ORANGE|NIQUITIN MINT|NIQUITIN PRE-QUIT|NIQUITIN STRIPS MINT|Nicotine|Nicotrol Inhaler|Nicotrol NS|PROSTEP|STOPPERS|STUBIT	Small molecule	4	162.24	205	1636	1.85	16.13	2	0	0	1	Y	0.63		8.58	1.16	-0.04	1	MOL	0	12	2	0	0	162.116	BASE	C10H14N2	CN1CCC[C@H]1c1cccnc1
CHEMBL284348	DALFAMPRIDINE	AMPYRA|Ampyra Extended Release|DALFAMPRIDINE|Dalfampridine|EL-970|FAMPRIDINE|FAMPYRA|NEURELAN|NSC-15041	Small molecule	4	94.12	47	108	0.66	38.91	2	1	0	0	Y	0.51		8.95	-0.07	-0.97	1	MOL	0	7	2	2	0	94.0531	BASE	C5H6N2	Nc1ccncc1
CHEMBL655	MIDAZOLAM	MIDAZOLAM|MIDAZOLAM CIV|NAYZILAM|USL-261|USL261	Small molecule	4	325.77	53	308	4.32	30.18	3	0	0	1	N	0.65		6.19	3.97	3.95	3	MOL	0	23	3	0	0	325.078	NEUTRAL	C18H13ClFN3	Cc1ncc2n1-c1ccc(Cl)cc1C(c1ccccc1F)=NC2
CHEMBL654	MIRTAZAPINE	MIRTAZAPINE|ORG 3770|REMERON|REMERON SOLTAB|ZISPIN	Small molecule	4	265.36	55	186	2.48	19.37	3	0	0	0	Y	0.73		6.67	3.21	3.13	2	MOL	0	20	3	0	0	265.158	NEUTRAL	C17H19N3	CN1CCN2c3ncccc3Cc3ccccc3C2C1
CHEMBL741	LAMOTRIGINE	BW 430C|LAMICTAL|LAMICTAL CD|LAMICTAL ODT|LAMICTAL XR|LAMOTRIGINE	Small molecule	4	256.1	163	937	2.01	90.71	5	2	0	1	N	0.81		5.89	1.93	1.91	2	MOL	0	16	5	4	0	255.008	NEUTRAL	C9H7Cl2N5	Nc1nnc(-c2cccc(Cl)c2Cl)c(N)n1
CHEMBL650	METHYLPREDNISOLONE	J3.872E|MEDROL|MEDRONE|METHYLPREDNISOLONE|Methylprednisolone|NSC-19987|U-67,590A	Small molecule	4	374.48	205	493	1.8	94.83	5	3	0	2	N	0.69	12.59		1.56	1.56	0	MOL	0	27	5	3	0	374.209	NEUTRAL	C22H30O5	C[C@H]1C[C@H]2[C@@H]3CC[C@](O)(C(=O)CO)[C@@]3(C)C[C@H](O)[C@@H]2[C@@]2(C)C=CC(=O)C=C12
CHEMBL771	CYCLOSERINE	CYCLOSERINE|Cycloserine|NSC-154851|NSC-76029|SEROMYCIN	Small molecule	4	102.09	72	376	-1.62	64.35	3	2	0	0	N	0.39	4.21	8.36	-2.42	-2.42	0	MOL	0	7	4	3	0	102.043	ACID	C3H6N2O2	N[C@@H]1CONC1=O
CHEMBL39999	TROVIRDINE	LY-300046|TROVIRDINE	Small molecule	0	337.25	8	77	2.77	49.84	3	2	0	4	N	0.84	13.21	4.55	2.96	2.96	2	MOL	0	19	4	2	0	336.004	NEUTRAL	C13H13BrN4S	S=C(NCCc1ccccn1)Nc1ccc(Br)cn1
CHEMBL86715	PROCYCLIDINE	PROCYCLIDINE	Small molecule	4	287.45	13	44	3.94	23.47	2	1	0	5	N	0.89	13.84	9.45	3.79	1.75	1	MOL	0	21	2	1	0	287.225	BASE	C19H29NO	OC(CCN1CCCC1)(c1ccccc1)C1CCCCC1
CHEMBL1073	GLIPIZIDE	CP-28,720|GLIBENESE|GLIPIZIDE|GLUCOTROL|GLUCOTROL XL|K 4024|MINODIAB 2.5|MINODIAB 5	Small molecule	4	445.55	140	823	2.08	130.15	6	3	0	7	N	0.6	4.32	0.06	1.43	0.49	2	MOL	0	31	9	3	0	445.178	ACID	C21H27N5O4S	Cc1cnc(C(=O)NCCc2ccc(S(=O)(=O)NC(=O)NC3CCCCC3)cc2)cn1
CHEMBL997	IBANDRONIC ACID	BONDRONAT|BONVIVA|Boniva|IASIBON|IBANDRONIC ACID|Ibandronate|Ibandronic Acid|QUODIXOR	Small molecule	4	319.23	19	107	0.5	138.53	4	5	0	9	N	0.31	0.66	9.93	-2.48	-4.86	0	MOL	0	19	8	5	0	319.095	ZWITTERION	C9H23NO7P2	CCCCCN(C)CCC(O)(P(=O)(O)O)P(=O)(O)O
CHEMBL318153	EDOXUDINE	EDOXUDINE|EDU|EUDR|ORF 15817|RWJ 15817	Small molecule	0	256.26	31	93	-1.26	104.55	6	3	0	3	N	0.63	9.95		-0.67	-0.68	1	MOL	0	18	7	3	0	256.106	NEUTRAL	C11H16N2O5	CCc1cn([C@H]2C[C@H](O)[C@@H](CO)O2)c(=O)[nH]c1=O
CHEMBL105318	ALOVUDINE	ALOVUDINE|CL 184,824|CL 184824|CL-184,824|NSC-140025	Small molecule	2	244.22	25	101	-0.54	84.32	5	2	0	2	N	0.73	10.11		-0.23	-0.23	1	MOL	0	17	6	2	0	244.086	NEUTRAL	C10H13FN2O4	Cc1cn([C@H]2C[C@H](F)[C@@H](CO)O2)c(=O)[nH]c1=O
CHEMBL550	PILOCARPINE	OCUSERT PILO|OCUSERT PILO-20|OCUSERT PILO-40|PILOCARPINE	Small molecule	4	208.26	28	157	1.16	44.12	4	0	0	3	N	0.7		6.37	0.95	0.92	1	MOL	0	15	4	0	0	208.121	NEUTRAL	C11H16N2O2	CC[C@@H]1C(=O)OC[C@@H]1Cc1cncn1C
CHEMBL19019	NALTREXONE	Celupan|EN-1639A|EN-1639A FREE BASE|EN-1639A [AS HYDROCHLORIDE]|NALTREXONE|Revia|Trexal|Trexan|VIVITROL	Small molecule	4	341.41	147	957	1.53	70	5	2	0	2	N	0.85	10.11	8.88	1.36	0.13	1	MOL	0	25	5	2	0	341.163	BASE	C20H23NO4	O=C1CC[C@@]2(O)[C@H]3Cc4ccc(O)c5c4[C@@]2(CCN3CC2CC2)[C@H]1O5
CHEMBL308954	ETRAVIRINE	ETRAVIRINE|INTELENCE|R-165335|R165335|TMC 125|TMC125	Small molecule	4	435.29	35	826	4.72	120.64	7	2	0	4	N	0.61	10.99	3.49	5.54	5.54	3	MOL	0	28	7	3	0	434.049	NEUTRAL	C20H15BrN6O	Cc1cc(C#N)cc(C)c1Oc1nc(Nc2ccc(C#N)cc2)nc(N)c1Br
CHEMBL280531	TIVICICLOVIR	TIVICICLOVIR	Small molecule	0	239.24	1	1	-1.29	130.31	8	4	0	4	N	0.52	11.59	0.93	-1.26	-1.26	2	MOL	0	17	8	5	0	239.102	NEUTRAL	C9H13N5O3	Nc1nc(O)c2ncn(CC(CO)CO)c2n1
CHEMBL282121	MEBEVERINE	MEBEVERINE	Small molecule	4	429.56	8	11	4.6	57.23	6	0	0	13	N	0.34		10.31	4.89	2.08	2	MOL	0	31	6	0	0	429.252	BASE	C25H35NO5	CCN(CCCCOC(=O)c1ccc(OC)c(OC)c1)C(C)Cc1ccc(OC)cc1
CHEMBL894	BUPROPION	BUPROPION|Bupropion	Small molecule	4	239.75	142	864	3.3	29.1	2	1	0	3	N	0.82		8.22	3.27	2.39	1	MOL	0	16	2	1	0	239.108	NEUTRAL	C13H18ClNO	CC(NC(C)(C)C)C(=O)c1cccc(Cl)c1
CHEMBL924	ZOLEDRONIC ACID	ACLASTA|CGP 42446|CGP-42446A|RECLAST|ZERLINDA|ZOLEDRONIC ACID|ZOLEDRONIC ACID HYDRATE|ZOLEDRONIC ACID MONOHYDRATE|ZOMETA|Zometa	Small molecule	4	272.09	51	185	-1.12	153.11	5	5	0	4	N	0.43	0.66	6.67	-3.85	-7.39	1	MOL	0	16	9	5	0	271.996	ACID	C5H10N2O7P2	O=P(O)(O)C(O)(Cn1ccnc1)P(=O)(O)O
CHEMBL917	FLOXURIDINE	5-Fluoro-2-deoxyuridine|F.U.D.R.|FLOXURIDINE|FLUORURIDINE DEOXYRIBOSE|FUDR|NSC-27640	Small molecule	4	246.19	280	1425	-1.68	104.55	6	3	0	2	N	0.58	8.08		-1.32	-1.4	1	MOL	0	17	7	3	0	246.065	NEUTRAL	C9H11FN2O5	O=c1[nH]c(=O)n([C@H]2C[C@H](O)[C@@H](CO)O2)cc1F
CHEMBL52440	DEXTROMETHORPHAN	DEXTROMETHORPHAN|Dextromethorphan|Dimetane-DX	Small molecule	4	271.4	139	384	3.38	12.47	2	0	0	1	N	0.78		9.85	3.49	1.08	1	MOL	0	20	2	0	0	271.194	BASE	C18H25NO	COc1ccc2c(c1)[C@]13CCCC[C@@H]1[C@H](C2)N(C)CC3
CHEMBL92963	NARCOBARBITAL	NARCOBARBITAL|Narcobarbital	Small molecule	0	303.16	1	1	1.64	66.48	3	1	0	3	N	0.81	7.89		1.61	1.49	0	MOL	0	17	5	1	0	302.027	NEUTRAL	C11H15BrN2O3	C=C(Br)CC1(C(C)C)C(=O)NC(=O)N(C)C1=O
CHEMBL779	TADALAFIL	ADCIRCA|CIALIS|IC-351|IC351|TADALAFIL	Small molecule	4	389.41	59	198	2.21	74.87	4	1	0	1	N	0.69			1.64	1.64	3	MOL	0	29	7	1	0	389.138		C22H19N3O4	CN1CC(=O)N2[C@H](Cc3c([nH]c4ccccc34)[C@H]2c2ccc3c(c2)OCO3)C1=O
CHEMBL1115	PYRIDOSTIGMINE	Mestinon|PYRIDOSTIGMINE|Pyridostigmine|Regonol	Small molecule	4	181.22	29	80	0.57	33.42	2	0	0	1	Y	0.59			-3.47	-3.47	1	MOL	0	13	4	0	0	181.097		C9H13N2O2+	CN(C)C(=O)Oc1ccc[n+](C)c1
CHEMBL836	TAMSULOSIN	HGP-0412|HIP-1402|HIP1402|TAMSULOSIN|Tamsulosin	Small molecule	4	408.52	35	181	2.34	99.88	6	2	0	11	N	0.55	9.93	9.28	2.04	0.47	2	MOL	0	28	7	3	0	408.172	BASE	C20H28N2O5S	CCOc1ccccc1OCCN[C@H](C)Cc1ccc(OC)c(S(N)(=O)=O)c1
CHEMBL290507	ENVIRADENE	ENVIRADENE|Enviradene	Small molecule	0	355.46	6	8	3.66	77.98	5	1	0	4	N	0.77		4.62	3.56	3.56	3	MOL	0	25	5	2	0	355.135	NEUTRAL	C19H21N3O2S	C/C=C(\c1ccccc1)c1ccc2nc(N)n(S(=O)(=O)C(C)C)c2c1
CHEMBL301265	PRAMIPEXOLE	MIRAPEXIN|NELIPRAX|OPRYMEA|PIPEXUS|PRAMIPEXOLE|SUD919CL2Y|U-98528E	Small molecule	4	211.33	28	189	1.58	50.94	4	2	0	3	N	0.8		10.31	1.76	-0.98	1	MOL	0	14	3	3	0	211.114	BASE	C10H17N3S	CCCN[C@H]1CCc2nc(N)sc2C1
CHEMBL1200454	VALGANCICLOVIR HYDROCHLORIDE	RO107-9070/194|RS-079070-194|RS-79070-194|VALCYTE|VALGANCICLOVIR HYDROCHLORIDE	Small molecule	4	390.83	2	8	-1.44	171.37	10	4	0	8	N	0.41	10.16	7.48	-1.21	-1.55	2	MOL	0	25	11	6	2	354.165	NEUTRAL	C14H23ClN6O5	CC(C)[C@H](N)C(=O)OCC(CO)OCn1cnc2c(=O)nc(N)[nH]c21.Cl
CHEMBL953	ENTACAPONE	COMTAN|COMTESS|ENTACAPONE|OR-611	Small molecule	4	305.29	45	187	1.78	127.7	6	2	0	5	N	0.28	6.09		1.63	0.38	1	MOL	0	22	8	2	0	305.101	ACID	C14H15N3O5	CCN(CC)C(=O)/C(C#N)=C/c1cc(O)c(O)c([N+](=O)[O-])c1
CHEMBL29609	PLECONARIL	PLECONARIL|VP 63843|WIN 63843	Small molecule	2	381.35	65	221	4.68	74.18	6	0	0	6	N	0.58		1.64	5.04	5.04	3	MOL	0	27	6	0	0	381.13	NEUTRAL	C18H18F3N3O3	Cc1cc(CCCOc2c(C)cc(-c3noc(C(F)(F)F)n3)cc2C)on1
CHEMBL44884	ETHAMBUTOL	ETHAMBUTOL	Small molecule	4	204.31	145	2828	-0.29	64.52	4	4	0	9	N	0.39		9.55	-0.06	-2.25	0	MOL	0	14	4	4	0	204.184	BASE	C10H24N2O2	CC[C@@H](CO)NCCN[C@@H](CC)CO
CHEMBL782	TOLBUTAMIDE	GLYCONON|NSC-23813|NSC-87833|ORINASE|PRAMIDEX|RASTINON|TOLBUTAMIDE|Tolbutamide	Small molecule	4	270.35	67	1635	1.78	75.27	3	2	0	5	N	0.8	4.33		2.3	1.36	1	MOL	0	18	5	2	0	270.104	ACID	C12H18N2O3S	CCCCNC(=O)NS(=O)(=O)c1ccc(C)cc1
CHEMBL290194	ALIZAPRIDE	ALIZAPRIDE|Litican|Plitican|Superan|Vergentan	Small molecule	3	315.38	6	22	1.35	83.14	5	2	0	6	N	0.79	8.41	7.69	1.04	0.82	2	MOL	0	23	7	2	0	315.17	NEUTRAL	C16H21N5O2	C=CCN1CCCC1CNC(=O)c1cc2nn[nH]c2cc1OC
CHEMBL796	METHYLPHENIDATE	COTEMPLA XR-ODT|Concerta|DAYTRANA|METHYLPHENIDATE|Methylin	Small molecule	4	233.31	33	105	2.09	38.33	3	1	0	3	Y	0.81		9.09	2.25	0.57	1	MOL	0	17	3	1	0	233.142	BASE	C14H19NO2	COC(=O)C(c1ccccc1)C1CCCCN1
CHEMBL614	PYRAZINAMIDE	D-50|MK-56|NSC-14911|PIRILENE|PYRAFAT|PYRAZINAMIDE|PYRAZINECARBOXAMIDE|Pyrazinamide|TEBRAZID	Small molecule	4	123.11	165	1097	-0.42	68.87	3	1	0	1	N	0.55	13.06		-1.23	-1.23	1	MOL	0	9	4	2	0	123.043	NEUTRAL	C5H5N3O	NC(=O)c1cnccn1
CHEMBL580	LORAZEPAM	ABBLORAZ|ATIVAN|LORAZ|LORAZEPAM|LORAZEPAM CIV|LORAZEPAM INTENSOL|LORAZEPAM PRESERVATIVE FREE|NSC-289758|TEMESTA|WY-4036	Small molecule	4	321.16	145	1033	3.1	61.69	3	2	0	1	N	0.85	10.61		3.53	3.53	2	MOL	0	21	4	2	0	320.012	NEUTRAL	C15H10Cl2N2O2	O=C1Nc2ccc(Cl)cc2C(c2ccccc2Cl)=NC1O
CHEMBL1201314	VALGANCICLOVIR	VALGANCICLOVIR	Small molecule	4	354.37	5	38	-1.44	171.37	10	4	0	8	N	0.41	10.16	7.48	-1.21	-1.55	2	MOL	0	25	11	6	2	354.165	NEUTRAL	C14H22N6O5	CC(C)[C@H](N)C(=O)OCC(CO)OCn1cnc2c(=O)[nH]c(N)nc21
CHEMBL1201087	CABERGOLINE	CABASER|CABERGOLINE|DOSTINEX|FCE 21336	Small molecule	4	451.62	8	53	3.19	71.68	4	2	0	8	N	0.6		9.32	2.58	-0.05	2	MOL	0	33	7	2	0	451.295	BASE	C26H37N5O2	C=CCN1C[C@H](C(=O)N(CCCN(C)C)C(=O)NCC)C[C@@H]2c3cccc4[nH]cc(c34)C[C@H]21
CHEMBL1187724	METHYLATROPINE	METHYLATROPINE	Small molecule	4	304.41	5	6	2.08	46.53	3	1	0	4	N	0.68			-2.59	-2.59	1	MOL	0	22	4	1	0	304.191		C18H26NO3+	C[N+]1(C)[C@H]2CC[C@@H]1C[C@H](OC(=O)C(CO)c1ccccc1)C2
CHEMBL299175	TRETOQUINOL	AQ-110|TRETOQUINOL|TRIMETHOQUINOL|TRIMETOQUINOL HYDROCHLORIDE	Small molecule	0	345.4	17	74	2.55	80.18	6	3	0	5	N	0.72	9.53	8.52	2.24	1.31	2	MOL	0	25	6	3	0	345.158	BASE	C19H23NO5	COc1cc(CC2NCCc3cc(O)c(O)cc32)cc(OC)c1OC
CHEMBL1201203	BENZTROPINE	BENZATROPINE|BENZTROPINE|NK-02	Small molecule	4	307.44	125	359	4.42	12.47	2	0	0	4	N	0.83		9.54	4.19	2.06	2	MOL	0	23	2	0	0	307.194	BASE	C21H25NO	CN1[C@H]2CC[C@@H]1C[C@H](OC(c1ccccc1)c1ccccc1)C2
CHEMBL982	NALMEFENE	JF-1|NALMEFENE|NALMETRENE|Nalmefene|ORF 1167|ORF 11676|ORF-1167|Revex|SELINCRO|SRD-174|SRD174	Small molecule	4	339.44	36	114	2.51	52.93	4	2	0	2	N	0.81	10.35	9.57	1.95	0.07	1	MOL	0	25	4	2	0	339.183	BASE	C21H25NO3	C=C1CC[C@@]2(O)[C@H]3Cc4ccc(O)c5c4[C@@]2(CCN3CC2CC2)[C@H]1O5
CHEMBL1201863	DEXLANSOPRAZOLE	DEXILANT|DEXILANT SOLUTAB|DEXLANSOPRAZOLE|Kapidex|LANSOPRAZOLE R-FORM|T-168390|TAK-390	Small molecule	4	369.37	6	7	3.52	67.87	4	1	0	5	N	0.75	9.35	4.16	3.03	3.03	3	MOL	0	25	5	1	0	369.076	NEUTRAL	C16H14F3N3O2S	Cc1c(OCC(F)(F)F)ccnc1C[S@@+]([O-])c1nc2ccccc2[nH]1
CHEMBL47298	TILORONE	Amixin IC|TILORONE	Small molecule	0	410.56	27	71	4.34	42.01	5	0	0	12	N	0.44		8.89	4.26	1.84	2	MOL	0	30	5	0	0	410.257	BASE	C25H34N2O3	CCN(CC)CCOc1ccc2c(c1)C(=O)c1cc(OCCN(CC)CC)ccc1-2
CHEMBL1213165	DOLUTEGRAVIR SODIUM	DOLUTEGRAVIR SODIUM|GSK-1349572|GSK1349572A|TIVICAY	Small molecule	4	441.37	21	203	1.35	100.87	6	2	0	3	N	0.78	10.1		1.1	1.1	2	MOL	0	30	8	2	0	419.129	NEUTRAL	C20H18F2N3NaO5	C[C@@H]1CCO[C@H]2Cn3cc(C(=O)NCc4ccc(F)cc4F)c(=O)c([O-])c3C(=O)N21.[Na+]
CHEMBL50300	FOSFONET	FOSFONET	Small molecule	0	140.03	34	76	-0.75	94.83	2	3	0	2	N	0.44	1.64		-1.6	-7.01	0	MOL	0	8	5	3	0	139.988	ACID	C2H5O5P	O=C(O)CP(=O)(O)O
CHEMBL880	FAMCICLOVIR	BRL-42810|FAMCICLOVIR|FAMVIR|Famvir	Small molecule	4	321.34	133	829	0.54	122.22	9	1	0	7	N	0.73		3.65	-0.48	-0.48	2	MOL	0	23	9	2	0	321.144	NEUTRAL	C14H19N5O4	CC(=O)OCC(CCn1cnc2cnc(N)nc21)COC(C)=O
CHEMBL991	STAVUDINE	BMY-27857|D-4T|D4T|NSC-163661|SANILVUDINE|STAVUDINE|ZERIT|ZERIT XR|Zerit|d4T	Small molecule	4	224.22	243	1394	-0.71	84.32	5	2	0	2	N	0.65	9.95		-0.23	-0.23	1	MOL	0	16	6	2	0	224.08	NEUTRAL	C10H12N2O4	Cc1cn([C@H]2C=C[C@@H](CO)O2)c(=O)[nH]c1=O
CHEMBL70046	SORIVUDINE	BRAVAVIR|BROVAVIR|BV-ARAU|SO 32,756|SORIVUDINE|SQ 32,756|SQ-32756|YN-72	Small molecule	4	349.14	16	47	-1.49	124.78	7	4	0	3	N	0.53	9.74		-1.4	-1.4	1	MOL	0	20	8	4	0	347.996	NEUTRAL	C11H13BrN2O6	O=c1[nH]c(=O)n([C@@H]2O[C@H](CO)[C@@H](O)[C@@H]2O)cc1/C=C/Br
CHEMBL1160819	AMMONIA SOLUTION, STRONG	AMMONIA|AMMONIA SOLUTION, STRONG|AMMONIA SPIRIT, AROMATIC|AMMONIA WATER|Ammonia|E-527|INS NO.527|INS-527	Small molecule	4	17.03	5	16	0.16	35	1	1	0	0	Y	0.4		8.86	-0.98	-2.44	0	MOL	0	1	1	3	0	17.0265	BASE	H3N	N
CHEMBL3304486	DIFEMERINE	DIFEMERINE	Small molecule	4	327.42	0		2.81	49.77	4	1	0	6	N	0.83	11.05	8.9	3.42	1.91	2	MOL	0	24	4	1	0	327.183	BASE	C20H25NO3	CN(C)CC(C)(C)OC(=O)C(O)(c1ccccc1)c1ccccc1
CHEMBL591804	NAVURIDINE	NAVURIDINE|Navuridine	Small molecule	0	253.22	16	43	-0.5	133.08	6	2	0	3	N	0.43	9.71		-0.69	-0.81	1	MOL	0	18	9	2	0	253.081	NEUTRAL	C9H11N5O4	[N-]=[N+]=N[C@H]1C[C@H](n2ccc(=O)[nH]c2=O)O[C@@H]1CO
CHEMBL646	TRIAZOLAM	HALCION|KENTION|N05CD05|TRIAZOLAM|TRIAZOLAM CIV|U-33,030	Small molecule	4	343.22	53	1592	4.23	43.07	4	0	0	1	N	0.66		4.26	3.63	3.63	3	MOL	0	23	4	0	0	342.044	NEUTRAL	C17H12Cl2N4	Cc1nnc2n1-c1ccc(Cl)cc1C(c1ccccc1Cl)=NC2
CHEMBL1165411	DEXOXADROL	DEXOXADROL|Dexoxadrol|Dioxadrol	Small molecule	0	309.41	7	31	3.45	30.49	3	1	0	3	N	0.94		9.68	4.52	2.28	2	MOL	0	23	3	1	0	309.173	BASE	C20H23NO2	c1ccc(C2(c3ccccc3)OC[C@H]([C@@H]3CCCCN3)O2)cc1
CHEMBL31634	BRIVUDINE	BRIVUDINE|BVDU|Bromovinyldeoxyuridine|NSC-633770|RP-101|RP101	Small molecule	2	333.14	77	1322	-0.46	104.55	6	3	0	3	N	0.69	9.74		-0.5	-0.5	1	MOL	0	19	7	3	0	332.001	NEUTRAL	C11H13BrN2O5	O=c1[nH]c(=O)n([C@H]2C[C@H](O)[C@@H](CO)O2)cc1/C=C/Br
CHEMBL431770	ISTRADEFYLLINE	ISTRADEFYLLINE|KW-6002	Small molecule	3	384.44	22	109	2.12	80.28	8	0	0	6	N	0.65			2.42	2.42	3	MOL	0	28	8	0	0	384.18		C20H24N4O4	CCn1c(=O)c2c(nc(/C=C/c3ccc(OC)c(OC)c3)n2C)n(CC)c1=O
CHEMBL53418	DANTHRON	CHRYSAZIN|DANTHRON|DANTRON|DORBANE|Danthron|ISTIZIN	Small molecule	4	240.21	117	230	1.87	74.6	4	2	0	0	N	0.63	7.89		3.61	3.48	2	MOL	0	18	4	2	0	240.042	NEUTRAL	C14H8O4	O=C1c2cccc(O)c2C(=O)c2c(O)cccc21
CHEMBL1159717	TULOBUTEROL	BRELOMAX|RESPACAL|TULOBUTEROL|TULOBUTEROL HYDROCHLORIDE	Small molecule	4	227.74	10	18	2.76	32.26	2	2	0	3	Y	0.83	13.9	9.55	2.56	0.44	1	MOL	0	15	2	2	0	227.108	BASE	C12H18ClNO	CC(C)(C)NCC(O)c1ccccc1Cl
CHEMBL551978	DROTAVERINE	DIHYDROETHAVERINE|DIHYDROISOPERPARINE|DROTAVERINE	Small molecule	3	397.52	10	27	4.93	48.95	5	1	0	9	N	0.65		7.11	4.19	4.01	2	MOL	0	29	5	1	0	397.225	NEUTRAL	C24H31NO4	CCOc1ccc(/C=C2\NCCc3cc(OCC)c(OCC)cc32)cc1OCC
CHEMBL535396	RIMANTADINE HYDROCHLORIDE	EXP 126|FLUMADINE|Meradan|NSC-206764|RIMANTADINE HYDROCHLORIDE|Roflual	Small molecule	4	215.77	10	39	2.55	26.02	1	1	0	1	Y	0.66		10.14	2.22	-0.35	0	MOL	0	13	1	2	0	179.167	BASE	C12H22ClN	CC(N)C12CC3CC(CC(C3)C1)C2.Cl
CHEMBL1230732	VIDARABINE PHOSPHATE	CL-808|VIDARABINE PHOSPHATE	Small molecule	0	347.22	8	27	-1.86	186.07	10	5	0	4	N	0.39	1.22	4.88	-4.75	-5.75	2	MOL	0	23	12	6	2	347.063	ACID	C10H14N5O7P	Nc1ncnc2c1ncn2[C@@H]1O[C@H](COP(=O)(O)O)[C@@H](O)[C@@H]1O
CHEMBL1229211	DOLUTEGRAVIR	DOLUTEGRAVIR|GSK 1349572|GSK-1349572|S-349572|TIVICAY	Small molecule	4	419.38	38	175	1.35	100.87	6	2	0	3	N	0.78	10.1		1.1	1.1	2	MOL	0	30	8	2	0	419.129	NEUTRAL	C20H19F2N3O5	C[C@@H]1CCO[C@H]2Cn3cc(C(=O)NCc4ccc(F)cc4F)c(=O)c(O)c3C(=O)N21
CHEMBL1242035	TOMEGLOVIR	BAY-384766|TOMEGLOVIR	Small molecule	0	441.55	1	2	3.66	98.74	5	3	0	7	N	0.52	7.58	4.62	3.31	3.13	3	MOL	0	31	7	3	0	441.172	NEUTRAL	C23H27N3O4S	CN(C)c1cccc2c(S(=O)(=O)Nc3ccc(NC(=O)C(C)(C)CO)cc3)cccc12
CHEMBL1180725	PROPANTHELINE	PROPANTHELINE|Propantheline	Small molecule	4	368.5	18	56	4.73	35.53	3	0	0	6	N	0.55			0.36	0.36	2	MOL	0	27	4	0	0	368.222		C23H30NO3+	CC(C)[N+](C)(CCOC(=O)C1c2ccccc2Oc2ccccc21)C(C)C
CHEMBL1096643	PHENGLUTARIMIDE	PHENGLUTARIMIDE	Small molecule	0	288.39	1	1	2.09	49.41	3	1	0	6	N	0.82	11.7	9.96	2	-0.4	1	MOL	0	21	4	1	0	288.184	BASE	C17H24N2O2	CCN(CC)CCC1(c2ccccc2)CCC(=O)NC1=O
CHEMBL1237055	HYDROMORPHONE HYDROCHLORIDE	DIHYDROMORPHINONE HYDROCHLORIDE|DILAUDID|DILAUDID-HP|EXALGO|HYDROMORPHONE HYDROCHLORIDE|HYDROMORPHONE HYDROCHLORIDE CII|Hydromorphone Hydrochloride|NSC-117862|PALLADONE|PALLADONE-SR	Small molecule	4	321.8	2	10	1.63	49.77	4	1	0	0	N	0.79	10.11	8.59	1.62	0.58	1	MOL	0	21	4	1	0	285.137	BASE	C17H20ClNO3	CN1CC[C@]23c4c5ccc(O)c4O[C@H]2C(=O)CC[C@H]3[C@H]1C5.Cl
CHEMBL1078261	PROPIVERINE	DETRUNORM|DETRUNORM XL|MICTONORM|PROPIVERINE|PROPIVERINE HYDROCHLORIDE	Small molecule	4	367.49	9	12	3.99	38.77	4	0	0	7	N	0.69		8.72	4.25	2.92	2	MOL	0	27	4	0	0	367.215	BASE	C23H29NO3	CCCOC(C(=O)OC1CCN(C)CC1)(c1ccccc1)c1ccccc1
CHEMBL571987	LERSIVIRINE	LERSIVIRINE|UK-453,061	Small molecule	2	310.36	39	178	2.54	94.86	6	1	0	6	N	0.88		2.19	2.48	2.48	2	MOL	0	23	6	1	0	310.143	NEUTRAL	C17H18N4O2	CCc1nn(CCO)c(CC)c1Oc1cc(C#N)cc(C#N)c1
CHEMBL1201134	LUBIPROSTONE	AMITIZA|LUBIPROSTONE|RU-0211	Small molecule	4	390.47	2	4	4.31	83.83	4	2	0	11	N	0.51	4.3		4.56	1.6	0	MOL	0	27	5	2	0	390.222	ACID	C20H32F2O5	CCCCC(F)(F)[C@@]1(O)CC[C@H]2[C@@H](CC(=O)[C@@H]2CCCCCCC(=O)O)O1
CHEMBL1201232	ISOPROPAMIDE	ISOPROPAMIDE|Isopropamide	Small molecule	4	353.53	14	39	4.11	43.09	1	1	0	8	N	0.71			0.14	0.14	2	MOL	0	26	3	2	0	353.259		C23H33N2O+	CC(C)[N+](C)(CCC(C(N)=O)(c1ccccc1)c1ccccc1)C(C)C
CHEMBL1201293	ACAMPROSATE	ACAMPROSATE	Small molecule	4	181.21	4	18	-0.6	83.47	3	2	0	4	N	0.45	-0.88		-2.75	-4.1	0	MOL	0	11	5	2	0	181.041	ACID	C5H11NO4S	CC(=O)NCCCS(=O)(=O)O
CHEMBL1200380	ACYCLOVIR SODIUM	ACICLOVIR SODIUM|ACYCLOVIR|ACYCLOVIR SODIUM|ACYCLOVIR SODIUM SALT|Acyclovir|BW 248U|BW 248U SODIUM|BW-248U-SODIUM|ZOVIRAX	Small molecule	4	247.19	0		-0.92	119.31	8	3	0	4	N	0.58	11.58	1.01	-0.56	-0.56	2	MOL	0	16	8	4	0	225.086	NEUTRAL	C8H10N5NaO3	Nc1nc([O-])c2ncn(COCCO)c2n1.[Na+]
CHEMBL1200340	OSELTAMIVIR PHOSPHATE	OSELTAMIVIR PHOSPHATE|RO 64-0796/002|RO-64-0796-002|TAMIFLU	Small molecule	4	410.4	18	103	1.29	90.65	5	2	0	7	N	0.69		9.31	1.16	-0.72	0	MOL	0	22	6	3	0	312.205	BASE	C16H31N2O8P	CCOC(=O)C1=C[C@@H](OC(CC)CC)[C@H](NC(C)=O)[C@@H](N)C1.O=P(O)(O)O
CHEMBL1256841	NIALAMIDE	NIALAMIDE	Small molecule	4	298.35	30	84	1.02	83.12	4	3	0	7	N	0.53	13.65	3.41	0.39	0.39	2	MOL	0	22	6	3	0	298.143	NEUTRAL	C16H18N4O2	O=C(CCNNC(=O)c1ccncc1)NCc1ccccc1
CHEMBL1574	PHENTERMINE	DUROMINE|IONAMIN|PHENTERMINE|PHENTERMINE RESIN|PHENTERMINE RESIN 30|PHENTERMINE RESIN COMPLEX|Phentermine	Small molecule	4	149.24	30	50	1.97	26.02	1	1	0	2	Y	0.68		10.25	2.08	-0.55	1	MOL	0	11	1	2	0	149.12	BASE	C10H15N	CC(C)(N)Cc1ccccc1
CHEMBL1556	INOSINE	INO-1001|INOSINE|NSC-20262	Small molecule	3	268.23	34	54	-2.27	133.49	8	4	0	2	N	0.48	8.93	0.58	-2.48	-2.49	2	MOL	0	19	9	4	0	268.081	NEUTRAL	C10H12N4O5	O=c1[nH]cnc2c1ncn2[C@@H]1O[C@H](CO)[C@@H](O)[C@H]1O
CHEMBL222280	BROXURIDINE	BROXURIDINE|NSC-38297	Small molecule	2	307.1	110	197	-1.06	104.55	6	3	0	2	N	0.65	8.44		-0.69	-0.73	1	MOL	0	17	7	3	0	305.985	NEUTRAL	C9H11BrN2O5	O=c1[nH]c(=O)n([C@H]2C[C@H](O)[C@@H](CO)O2)cc1Br
CHEMBL1569	AMANTADINE HYDROCHLORIDE	ADAMANTANAMINE HYDROCHLORIDE|AMANTADINE HYDROCHLORIDE|EXP-105-1|GOCOVRI|LYSOVIR|MANTADINE|NSC-83653|OSMOLEX ER|SYMADINE|SYMMETREL	Small molecule	4	187.71	24	49	1.91	26.02	1	1	0	0	Y	0.56		10.71	1.47	-1.38	0	MOL	0	11	1	2	0	151.136	BASE	C10H18ClN	Cl.NC12CC3CC(CC(C3)C1)C2
CHEMBL393820	VALOPICITABINE	NM-283|VALOPICITABINE	Small molecule	2	356.38	6	24	-1.64	162.92	10	4	0	5	N	0.45	12.59	7.48	-1.54	-1.88	1	MOL	0	25	10	6	1	356.17	NEUTRAL	C15H24N4O6	CC(C)[C@H](N)C(=O)O[C@@H]1[C@@H](CO)O[C@@H](n2ccc(N)nc2=O)[C@]1(C)O
CHEMBL184	ACYCLOVIR	ACICLOVIR|ACYCLOVIR|AVACLYR|AVERT|AVIRAL|Aciclovir|Acycloguanosine|CLEARSORE|CYMEX ULTRA|Cyclovir|DUVIMEX|HERPETAD|LIPSORE|LYPSYL|NSC-645011|RANOVIR|SITAVIG|SOOTHELIP|SORAWAY|VIRALIEF|VIRASORB|VIROVIR 200|VIROVIR 400|VIROVIR 800|ZOVIRAX|Zovirax	Small molecule	4	225.21	250	3101	-0.92	119.31	8	3	0	4	N	0.58	11.58	1.01	-0.56	-0.56	2	MOL	0	16	8	4	0	225.086	NEUTRAL	C8H11N5O3	Nc1nc(O)c2ncn(COCCO)c2n1
CHEMBL221722	FAVIPIRAVIR	FAVIPIRAVIR|T-705	Small molecule	3	157.1	24	501	-0.58	89.1	4	2	0	1	N	0.57	9.39		0.25	0.25	1	MOL	0	11	5	3	0	157.029	NEUTRAL	C5H4FN3O2	NC(=O)c1nc(F)cnc1O
CHEMBL1441	ETHIONAMIDE	1314 TH|1314-TH|BAYER 5312|ETHIONAMIDE|NSC-255115|TRECATOR|TRECATOR-SC	Small molecule	4	166.25	46	1739	1.28	38.91	2	1	0	2	Y	0.67	11.89	5	1.33	1.33	1	MOL	0	11	2	2	0	166.056	NEUTRAL	C8H10N2S	CCc1cc(C(N)=S)ccn1
CHEMBL529888	GLIBORNURIDE	GLIBORNURIDE|GLUTRIL|RO 6-4563	Small molecule	4	366.48	2	2	2.17	95.5	4	3	0	3	N	0.76	4.32		2.48	1.54	1	MOL	0	25	6	3	0	366.161	ACID	C18H26N2O4S	Cc1ccc(S(=O)(=O)NC(=O)N[C@H]2[C@H]3CC[C@@](C)([C@H]2O)C3(C)C)cc1
CHEMBL193	NIFEDIPINE	ADALAT|ADALAT A.R.|ADALAT CC|ADALAT IC|ADALAT LA 20|ADALAT LA 30|ADALAT LA 60|ADALAT RET|ADALATE LP|ADANIF XL|ADIPINE MR 10|ADIPINE MR 20|ADIPINE XL|AFEDITAB CR|ANGIOPINE 10|ANGIOPINE 40 LA|ANGIOPINE 5|ANGIOPINE MR 10|ANGIOPINE MR 20|BAY A 1040|CALANIF|CALCHAN MR 10|CALCHAN MR 20|CALCILAT|CARDILATE MR|CORACTEN SR|CORACTEN XL|CORODAY MR|FORTIPINE LA40|GENALAT 10 RET|GENALAT 20 RET|HYPOLAR RET 10|H…	Small molecule	4	346.34	266	3084	2.18	107.77	7	1	0	4	N	0.51			1.82	1.82	1	MOL	0	25	8	1	0	346.116		C17H18N2O6	COC(=O)C1=C(C)NC(C)=C(C(=O)OC)C1c1ccccc1[N+](=O)[O-]
CHEMBL1495	OXYPHENCYCLIMINE	OXYPHENCYCLIMINE|Oxyphencyclimine	Small molecule	4	344.46	1	1	2.73	62.13	5	1	0	5	N	0.83	11.54	9.27	2.62	0.86	1	MOL	0	25	5	1	0	344.21	BASE	C20H28N2O3	CN1CCCN=C1COC(=O)C(O)(c1ccccc1)C1CCCCC1
CHEMBL181	DIAZOXIDE	DIAZOXIDE|EUDEMINE|Eudimine|HYPERSTAT|Mutabase|NSC-64198|NSC-76130|PROGLYCEM|SCH 6783|SRG 95213	Small molecule	4	230.68	166	592	1.87	58.53	3	1	0	0	Y	0.74			1	1	1	MOL	0	14	4	1	0	229.992		C8H7ClN2O2S	CC1=NS(=O)(=O)c2cc(Cl)ccc2N1
CHEMBL2107301	VALOMACICLOVIR	EPB-348|VALOMACICLOVIR	Small molecule	1	352.4	0		-0.77	162.14	9	4	0	8	N	0.45	10.17	7.48	-1.09	-1.43	2	MOL	0	25	10	6	1	352.186	NEUTRAL	C15H24N6O4	CC(C)[C@H](N)C(=O)OCC[C@@H](CO)Cn1cnc2c(=O)[nH]c(N)nc21
CHEMBL2110760	BAMIFYLLINE	BAMIFYLLINE	Small molecule	0	385.47	0		0.34	85.29	8	1	0	8	N	0.6		8.7	1.1	-0.22	3	MOL	0	28	8	1	0	385.211	BASE	C20H27N5O3	CCN(CCO)CCn1c(Cc2ccccc2)nc2c1c(=O)n(C)c(=O)n2C
CHEMBL2110700	PENTHIENATE	PENTHIENATE	Small molecule	0	340.51	0		3.16	46.53	4	1	0	8	N	0.58	11.18		-0.73	-0.73	1	MOL	0	23	4	1	0	340.194	NEUTRAL	C18H30NO3S+	CC[N+](C)(CC)CCOC(=O)C(O)(c1cccs1)C1CCCC1
CHEMBL254316	RALTEGRAVIR	ISENTRESS|MK-0518|RALTEGRAVIR	Small molecule	4	444.42	45	652	0.91	152.24	9	3	0	6	N	0.51	7.02		-0.39	-0.92	3	MOL	0	32	11	3	1	444.156	NEUTRAL	C20H21FN6O5	Cc1nnc(C(=O)NC(C)(C)c2nc(C(=O)NCc3ccc(F)cc3)c(O)c(=O)n2C)o1
CHEMBL1909286	PHENOXYPROPAZINE	FENOXYPROPAZINE|PHENOXYPROPAZINE	Small molecule	4	166.22	4	32	0.92	47.28	3	2	0	4	N	0.52		5.45	1.25	1.25	1	MOL	0	12	3	3	0	166.111	NEUTRAL	C9H14N2O	CC(COc1ccccc1)NN
CHEMBL1481	GLIMEPIRIDE	AMARYL|Amaryl|GLIMEPIRIDE|HOE 490|NIDDARYL	Small molecule	4	490.63	128	841	3.07	124.68	5	3	0	7	N	0.54	4.32		3.12	2.18	1	MOL	0	34	9	3	0	490.225	ACID	C24H34N4O5S	CCC1=C(C)CN(C(=O)NCCc2ccc(S(=O)(=O)NC(=O)N[C@H]3CC[C@H](C)CC3)cc2)C1=O
CHEMBL1963681	AVANAFIL	AVANAFIL|SPEDRA|STENDRA|TA-1790	Small molecule	4	483.96	3	40	1.85	128.62	8	3	0	8	N	0.45	10.12	12.07	1.68	0.27	3	MOL	0	34	10	3	0	483.179	BASE	C23H26ClN7O3	COc1ccc(C/N=c2\[nH]c(N3CCC[C@H]3CO)ncc2C(=O)NCc2ncccn2)cc1Cl
CHEMBL325109	CLEBOPRIDE	CLANZOFLAT|CLEBOPRIDE|CLEBOPRIDE MALATE|CLEBORIL|LAS 9273	Small molecule	4	373.88	26	52	3.33	67.59	4	2	0	5	N	0.79		8.52	2.42	1.26	2	MOL	0	26	5	3	0	373.156	BASE	C20H24ClN3O2	COc1cc(N)c(Cl)cc1C(=O)NC1CCN(Cc2ccccc2)CC1
CHEMBL1697838	GLYMIDINE	GLYMIDINE|GONDAFON|REDUL	Small molecule	4	309.35	2	3	1.3	90.41	6	1	0	7	N	0.78	6.92		1.01	0.54	2	MOL	0	21	7	1	0	309.078	NEUTRAL	C13H15N3O4S	COCCOc1cnc(NS(=O)(=O)c2ccccc2)nc1
CHEMBL1378024	PROTIONAMIDE	EKTEBIN|PETEHA|PROTHIONAMIDE|PROTIONAMIDE|RP 9778|TH-1321|TREVINTIX	Small molecule	4	180.28	15	60	1.67	38.91	2	1	0	3	Y	0.72	11.89	4.97	1.77	1.77	1	MOL	0	12	2	2	0	180.072	NEUTRAL	C9H12N2S	CCCc1cc(C(N)=S)ccn1
CHEMBL1219	RABEPRAZOLE	Aciphex|E-3810 (PPI)|E3810|LY-307640|LY307640|RABEPRAZOLE|Rabeprazole	Small molecule	4	359.45	131	628	2.99	77.1	5	1	0	8	N	0.63	9.35	4.24	2.09	2.09	3	MOL	0	25	6	1	0	359.13	NEUTRAL	C18H21N3O3S	COCCCOc1ccnc(C[S+]([O-])c2nc3ccccc3[nH]2)c1C
CHEMBL1241	TRIPELENNAMINE	PBZ|PBZ-SR|TRIPELENNAMINE|Tripelennamine	Small molecule	4	255.37	16	36	2.65	19.37	3	0	0	6	N	0.79		8.76	3.2	1.82	2	MOL	0	19	3	0	0	255.173	BASE	C16H21N3	CN(C)CCN(Cc1ccccc1)c1ccccn1
CHEMBL124363	CENSAVUDINE	4'-Ethynyl Stavudine|4'-Ethynylstavudine|BMS-986001|CENSAVUDINE|OBP-601	Small molecule	2	248.24	7	39	-0.71	84.32	5	2	0	2	N	0.53	9.95		-0.08	-0.08	1	MOL	0	18	6	2	0	248.08	NEUTRAL	C12H12N2O4	C#C[C@@]1(CO)C=C[C@H](n2cc(C)c(=O)[nH]c2=O)O1
CHEMBL710	FINASTERIDE	AINDEEM|FINASTERIDE|MK-906|PROPECIA|PROSCAR|PROSTIDE	Small molecule	4	372.55	147	1132	3.81	58.2	2	2	0	1	N	0.74		0.33	3.07	3.07	0	MOL	0	27	4	2	0	372.278	NEUTRAL	C23H36N2O2	CC(C)(C)NC(=O)[C@H]1CC[C@H]2[C@@H]3CC[C@H]4NC(=O)C=C[C@]4(C)[C@H]3CC[C@]12C
CHEMBL539	ACETIC ACID	ACETASOL|ACETIC ACID|ACETIC ACID, GLACIAL|ACI-JEL|Acetic Acid|Acetic Acid, Glacial|Acetic acid|E-260|E260|EARCALM|FEMA NO. 2006|GLACIAL ACETIC ACID|INS NO.260|INS-260|NSC-111201|NSC-112209|NSC-115870|NSC-127175|NSC-132953|NSC-406306|ORLEX|VOSOL	Small molecule	4	60.05	19	126	0.09	37.3	1	1	0	0	Y	0.43	4.54		-0.22	-3	0	MOL	0	4	2	1	0	60.0211	ACID	C2H4O2	CC(=O)O
CHEMBL63857	PHENOLPHTHALEIN	ALOPHEN|EX-LAX|PHENOLPHTHALEIN|PRULET	Small molecule	4	318.33	62	120	3.56	66.76	4	2	0	2	N	0.71	9.16		4.35	4.35	3	MOL	0	24	4	2	0	318.089	NEUTRAL	C20H14O4	O=C1OC(c2ccc(O)cc2)(c2ccc(O)cc2)c2ccccc21
CHEMBL53	APOMORPHINE	APL-130277|APOMORPHINE|Apomorphine|VR-040|VR040	Small molecule	4	267.33	82	797	2.85	43.7	3	2	0	0	Y	0.72	9.26	7.72	2.88	2.58	2	MOL	0	20	3	2	0	267.126	NEUTRAL	C17H17NO2	CN1CCc2cccc3c2[C@H]1Cc1ccc(O)c(O)c1-3
CHEMBL95	TACRINE	TACRINE|Tacrine	Small molecule	4	198.27	229	3402	2.7	38.91	2	1	0	0	Y	0.71		8.95	2.63	1.25	2	MOL	0	15	2	2	0	198.116	BASE	C13H14N2	Nc1c2c(nc3ccccc13)CCCC2
CHEMBL449	BUTABARBITAL	BUTABARBITAL|Butabarbital|SECBUTABARBITAL|SECBUTOBARBITONE	Small molecule	4	212.25	5	11	0.79	75.27	3	2	0	3	N	0.68	7.48		1.45	1.19	0	MOL	0	15	5	2	0	212.116	NEUTRAL	C10H16N2O3	CCC(C)C1(CC)C(=O)NC(=O)NC1=O
CHEMBL3417258	LUMICITABINE	ALS-008176|LUMICITABINE	Small molecule	2	433.86	7	23	1.44	122.74	9	1	0	7	N	0.51			2.05	2.05	1	MOL	0	29	9	2	0	433.142		C18H25ClFN3O6	CC(C)C(=O)OC[C@@]1(CCl)O[C@@H](n2ccc(N)nc2=O)[C@H](F)[C@@H]1OC(=O)C(C)C
CHEMBL472561	FLUROCITABINE	AAFC|FLUROCITABINE|RO 21-0702	Small molecule	0	243.19	2	3	-1.49	100.59	7	3	0	1	N	0.56	12.98	1.12	-0.99	-0.99	1	MOL	0	17	7	3	0	243.065	NEUTRAL	C9H10FN3O4	N=c1nc2n(cc1F)[C@@H]1O[C@H](CO)[C@@H](O)[C@@H]1O2
CHEMBL596	FENTANYL	ABSTRAL|ACTIQ|AD 923|AD-923|BREAKYL|DURAGESIC|DURAGESIC-100|DURAGESIC-12|DURAGESIC-25|DURAGESIC-37|DURAGESIC-50|DURAGESIC-75|DUROGESIC|DUROGESIC DTRANS|EFFENTORA|FENCINO|FENTALIS RESERVOIR|FENTANYL|FENTANYL CII|FENTANYL-100|FENTANYL-12|FENTANYL-25|FENTANYL-37|FENTANYL-50|FENTANYL-62|FENTANYL-75|FENTANYL-87|Fentora|IDS-NF-001|IONSYS|Innovar|Ionsys|Leptanal|MATRIFEN|MEZOLAR MATRIX|MYLAFENT|N02AB03|…	Small molecule	4	336.48	54	294	4.14	23.55	2	0	0	6	N	0.79		8.77	3.82	2.43	2	MOL	0	25	3	0	0	336.22	BASE	C22H28N2O	CCC(=O)N(c1ccccc1)C1CCN(CCc2ccccc2)CC1
CHEMBL19449	IBUDILAST	AV-411|AV411|IBUDILAST|MN-166	Small molecule	2	230.31	30	61	3.3	34.37	3	0	0	3	N	0.76		1.85	3.68	3.68	2	MOL	0	17	3	0	0	230.142	NEUTRAL	C14H18N2O	CC(C)C(=O)c1c(C(C)C)nn2ccccc12
CHEMBL407	FLUMAZENIL	ANEXATE|FLUMAZENIL|FLUMAZEPIL|Flumazepil|Mazicon|RO 15-1788/000|RO-15-1788|RO-151788|RO-1722|RO-41-8157|ROMAZICON	Small molecule	4	303.29	163	573	1.77	64.43	5	0	0	2	N	0.79		2.87	1.39	1.39	2	MOL	0	22	6	0	0	303.102	NEUTRAL	C15H14FN3O3	CCOC(=O)c1ncn2c1CN(C)C(=O)c1cc(F)ccc1-2
CHEMBL679	EPINEPHRINE	ADREN CO|ADRENACLICK|ADRENALIN|ADRENALINE|ANA-GUARD|ANAPEN|ANAPHYLACTIC SHOCK DRUG KIT|ASMA-VYDRIN|ASTHMAHALER|AUVI-Q|Ana-Kit|BRONKAID MIST|BROVON|EMERADE|EPI E Z PEN JR|EPINEPHRINE|EPINEPHRINE HYDROCHLORIDE|EPIPEN|EPIPEN E Z PEN|EPIPEN JR|EPIPEN JR.|EPPY|Epinephrine|GPPE INH SOLN|JEXT|LEVO-METHYLAMINOETHANOLCATECHOL|MEDIHALER-EPI|NSC-62786|PRIMATENE|PRIMATENE MIST|RIDDOBRON|RIDDOFAN|RYBARVIN|SIM…	Small molecule	4	183.21	170	1025	0.35	72.72	4	4	0	3	N	0.51	9.69	8.91	-0.43	-1.63	1	MOL	0	13	4	4	0	183.089	BASE	C9H13NO3	CNC[C@H](O)c1ccc(O)c(O)c1
CHEMBL1200449	TRIAMCINOLONE DIACETATE	ARISTOCORT|KENACORT|Orion|Polcortolon|TRIAMCINOLONE 16,21-DIACETATE|TRIAMCINOLONE DIACETATE|Tedarol	Small molecule	4	478.51	8	11	1.76	127.2	8	2	0	4	N	0.59	11.73		1.12	1.12	0	MOL	0	34	8	2	0	478.2	NEUTRAL	C25H31FO8	CC(=O)OCC(=O)[C@@]1(O)[C@H](OC(C)=O)C[C@H]2[C@@H]3CCC4=CC(=O)C=C[C@]4(C)[C@@]3(F)[C@@H](O)C[C@@]21C
CHEMBL972	SELEGILINE	EMSAM|Eldepryl|SELEGILINE|Zelapar	Small molecule	4	187.29	141	828	2.18	3.24	1	0	0	4	N	0.65		8.67	2.85	1.55	1	MOL	0	14	1	0	0	187.136	BASE	C13H17N	C#CCN(C)[C@H](C)Cc1ccccc1
CHEMBL968	FLURAZEPAM	Dalmane|FLURAZEPAM|Flurazepam	Small molecule	4	387.89	15	92	4	35.91	3	0	0	6	N	0.75		8.71	3.95	2.62	2	MOL	0	27	4	0	0	387.151	BASE	C21H23ClFN3O	CCN(CC)CCN1C(=O)CN=C(c2ccccc2F)c2cc(Cl)ccc21
CHEMBL885	EMTRICITABINE	(-)-FTC|524-W-91|524W91|BW-524W91|EMTRICITABINE|EMTRIVA|Emtriva|FTC|FTC-(-)	Small molecule	4	247.25	28	203	-0.46	90.37	7	2	0	2	N	0.73			-0.9	-0.9	1	MOL	0	16	6	3	0	247.043		C8H10FN3O3S	Nc1nc(=O)n([C@@H]2CS[C@H](CO)O2)cc1F
CHEMBL942	BISACODYL	BIOLAX|BISACODYL|Bisacodyl|CORRECTOL TABLETS, CAPLETS|DULCODOS|DULCOLAX|ENTROLAX|FEEN-A-MINT TABLETS|SK-BISACODYL|THERALAX	Small molecule	4	361.4	214	616	4.11	65.49	5	0	0	5	N	0.51		4.08	3.61	3.61	3	MOL	0	27	5	0	0	361.131	NEUTRAL	C22H19NO4	CC(=O)Oc1ccc(C(c2ccc(OC(C)=O)cc2)c2ccccn2)cc1
CHEMBL2107375	TARIBAVIRIN HYDROCHLORIDE	TARIBAVIRIN HYDROCHLORIDE|VIRAMIDINE	Small molecule	3	279.68	5	18	-2.83	150.5	8	5	0	3	N	0.28	12.42	5.34	-2.54	-2.54	1	MOL	0	17	9	6	1	243.097	NEUTRAL	C8H14ClN5O4	Cl.N=C(N)c1ncn([C@@H]2O[C@H](CO)[C@@H](O)[C@H]2O)n1
CHEMBL2107147	MEMOTINE HYDROCHLORIDE	MEMOTINE HYDROCHLORIDE|UK-2371	Small molecule	0	303.79	0		3.12	30.82	3	0	0	4	N	0.85		5.73	3.17	3.16	2	MOL	0	20	3	0	0	267.126	NEUTRAL	C17H18ClNO2	COc1ccc(OCC2=NCCc3ccccc32)cc1.Cl
CHEMBL1760	TERBUTALINE	Brethaire|Brethine|Bricanyl|TERBUTALINE|Terbutaline	Small molecule	4	225.29	145	639	1.52	72.72	4	4	0	3	N	0.63	8.86	9.76	0.44	-0.73	1	MOL	0	16	4	4	0	225.137	BASE	C12H19NO3	CC(C)(C)NCC(O)c1cc(O)cc(O)c1
CHEMBL330115			Small molecule	0	497.66	1	1	2.98	98.74	5	3	0	7	N	0.55	12.55		2.83	2.83	2	MOL	-1	35	7	3	0	497.235	NEUTRAL	C27H35N3O4S	CC(C)(C)NC(=O)[C@H]1N(C(=O)[C@@H](O)[C@H](Cc2ccccc2)NC(=O)c2ccccc2)CSC1(C)C
CHEMBL2018096	IPRAGLIFLOZIN	IPRAGLIFLOZIN	Small molecule	3	404.46	4	20	2.15	90.15	6	4	0	4	N	0.54	12.57		2.46	2.46	3	MOL	0	28	5	4	0	404.109	NEUTRAL	C21H21FO5S	OC[C@H]1O[C@@H](c2ccc(F)c(Cc3cc4ccccc4s3)c2)[C@H](O)[C@@H](O)[C@@H]1O
CHEMBL1460	DIDANOSINE	BMY-40900|DDI|DIDANOSINE|DIDANOSINE SYSTEM SUITABILITY MIXTURE|DIDEOXYINOSINE (DDI)|NSC-612049|VIDEX|VIDEX EC|Videx	Small molecule	4	236.23	154	743	-0.21	93.03	6	2	0	2	N	0.75	8.93	0.6	-0.87	-0.88	2	MOL	0	17	7	2	0	236.091	NEUTRAL	C10H12N4O3	O=c1[nH]cnc2c1ncn2[C@H]1CC[C@@H](CO)O1
CHEMBL190	THEOPHYLLINE	ACCURBRON|AEROLATE|AEROLATE III|AEROLATE JR|AEROLATE SR|AQUAPHYLLIN|BRONKODYL|DIMETHYLXANTHINE|DURAPHYL|ELIXICON|ELIXOMIN|ELIXOPHYLLIN|ELIXOPHYLLIN SR|LABID|LANOPHYLLIN|LASMA|NSC-2066|NUELIN|NUELIN SA|NUELIN SA-250|PRO-VENT|QUIBRON-T|QUIBRON-T/SR|Quibron|Respbid|SLO-BID|SLO-PHYLLIN|SOMOPHYLLIN-CRT|SOMOPHYLLIN-T|SUSTAIRE|T-PHYL|THEO-24|THEO-DUR|THEOBID|THEOBID JR.|THEOCHRON|THEOCLEAR L.A.-130|THEO…	Small molecule	4	180.17	276	2852	-1.04	72.68	5	1	0	0	N	0.56	8.44	2.44	-0.81	-0.84	2	MOL	0	13	6	1	0	180.065	NEUTRAL	C7H8N4O2	Cn1c(=O)c2nc[nH]c2n(C)c1=O
CHEMBL1482	BETHANECHOL	BETHANECHOL|Bethanechol	Small molecule	4	161.22	17	42	0.18	52.32	2	1	0	3	Y	0.6			-4.14	-4.14	0	MOL	0	11	4	2	0	161.129		C7H17N2O2+	CC(C[N+](C)(C)C)OC(N)=O
CHEMBL1201129	DECITABINE	DAC|DACOGEN|DECITABINE|NSC-127716	Small molecule	4	228.21	95	147	-2.14	123.49	8	3	0	2	N	0.53	13.89		-2.16	-2.16	1	MOL	0	16	8	4	0	228.086	NEUTRAL	C8H12N4O4	Nc1ncn([C@H]2C[C@H](O)[C@@H](CO)O2)c(=O)n1
CHEMBL70663	DAPIVIRINE	AIDS-105293|DAPIVIRINE|R-147681|TMC-120	Small molecule	3	329.41	15	290	4.76	73.63	5	2	0	4	N	0.72	11.43	4.45	5.6	5.6	3	MOL	0	25	5	2	0	329.164	NEUTRAL	C20H19N5	Cc1cc(C)c(Nc2ccnc(Nc3ccc(C#N)cc3)n2)c(C)c1
CHEMBL1201286	OXYPHENONIUM	OXYPHENONIUM|Oxyphenonium	Small molecule	4	348.51	3	8	3.48	46.53	3	1	0	8	N	0.58	11.53		-0.2	-0.2	1	MOL	0	25	4	1	0	348.253	NEUTRAL	C21H34NO3+	CC[N+](C)(CC)CCOC(=O)C(O)(c1ccccc1)C1CCCCC1
CHEMBL1201320	ESOMEPRAZOLE	A02BC05|EMOZUL|ESOMEPRAZOLE|NEXIUM|NEXIUM CONTROL|NEXIUM I.V.|OMEPRAZOLE S-FORM|VENTRA	Small molecule	4	345.42	4	32	2.9	77.1	5	1	0	5	N	0.77	9.68	4.77	2.43	2.43	3	MOL	0	24	6	1	0	345.115	NEUTRAL	C17H19N3O3S	COc1ccc2[nH]c([S@@+]([O-])Cc3ncc(C)c(OC)c3C)nc2c1
CHEMBL1201213	ISOETHARINE	ETYPRENALINE|ISOETARINE|ISOETHARINE|WIN 3406	Small molecule	4	239.31	11	15	1.91	72.72	4	4	0	5	N	0.59	10.01	9.01	1.05	-0.22	1	MOL	0	17	4	4	0	239.152	BASE	C13H21NO3	CCC(NC(C)C)C(O)c1ccc(O)c(O)c1
CHEMBL1201325	HEXOCYCLIUM	HEXOCYCLIUM|Hexocyclium	Small molecule	4	317.5	1	1	2.85	23.47	2	1	0	4	N	0.86	13.51	4.95	-0.99	-0.99	1	MOL	0	23	3	1	0	317.259	NEUTRAL	C20H33N2O+	C[N+]1(C)CCN(CC(O)(c2ccccc2)C2CCCCC2)CC1
CHEMBL1201264	METHANTHELINE	METHANTHELINE|METHANTHELINIUM|Methantheline	Small molecule	4	340.44	9	10	3.95	35.53	3	0	0	6	N	0.59			-0.47	-0.47	2	MOL	0	25	4	0	0	340.191		C21H26NO3+	CC[N+](C)(CC)CCOC(=O)C1c2ccccc2Oc2ccccc21
CHEMBL1201354	TRIDIHEXETHYL	TRIDIHEXETHYL|Tridihexethyl	Small molecule	4	318.53	0		4.72	20.23	1	1	0	8	N	0.69	13.69		0.29	0.29	1	MOL	0	23	2	1	0	318.279	NEUTRAL	C21H36NO+	CC[N+](CC)(CC)CCC(O)(c1ccccc1)C1CCCCC1
CHEMBL427683	ORGANON	ORGANON	Small molecule	2	437.58	6	30	4.78	59.49	5	1	0	8	N	0.55	12.9	8.17	4.58	3.75	3	MOL	0	32	6	1	0	437.268	NEUTRAL	C26H35N3O3	COc1ccc(C)c(OC(CCN2CCC(n3c(=O)[nH]c4ccccc43)CC2)C(C)C)c1
CHEMBL964	DISULFIRAM	ANTABUSE|DISULFIRAM|Disulfiram|ESPERAL|NSC-25953|ORA-102|ORA102	Small molecule	4	296.55	253	2580	3.62	6.48	4	0	0	4	N	0.57			4.16	4.16	0	MOL	0	16	2	0	0	296.051		C10H20N2S4	CCN(CC)C(=S)SSC(=S)N(CC)CC
CHEMBL363295	TERODILINE	TERODILINE	Small molecule	4	281.44	11	27	4.99	12.03	1	1	0	5	N	0.81		10.62	5.16	2.23	2	MOL	0	21	1	1	0	281.214	BASE	C20H27N	CC(CC(c1ccccc1)c1ccccc1)NC(C)(C)C
CHEMBL1102	GLUTETHIMIDE	DORIDEN|GLUTETHIMIDE|Glutethimide	Small molecule	4	217.27	27	44	1.77	46.17	2	1	0	2	Y	0.77	11.69		2.13	2.13	1	MOL	0	16	3	1	0	217.11	NEUTRAL	C13H15NO2	CCC1(c2ccccc2)CCC(=O)NC1=O
CHEMBL117785	TETRABENAZINE	NITOMAN|NSC-169886|REVOCON|RO 1-9569|RO-1-9569|TETMODIS|TETRABENAZINE|Tetrabenazine|XENAZINE|XENAZINE 25	Small molecule	4	317.43	23	55	3.24	38.77	4	0	0	4	N	0.85		7.33	3.4	3.14	1	MOL	0	23	4	0	0	317.199	NEUTRAL	C19H27NO3	COc1cc2c(cc1OC)C1CC(=O)C(CC(C)C)CN1CC2
CHEMBL902	FAMOTIDINE	FAMOTIDINE|FAMOTIDINE PRESERVATIVE FREE|FLUXID|L 643341|MK-208|PEPCID|PEPCID AC|PEPCID PRESERVATIVE FREE|PEPCID RPD|YM-11170	Small molecule	4	337.46	165	2071	-0.77	175.83	6	4	0	7	N	0.29	9.29	8.38	-1.95	-2.67	1	MOL	0	20	9	8	1	337.045	NEUTRAL	C8H15N7O2S3	NC(N)=Nc1nc(CSCC/C(N)=N/S(N)(=O)=O)cs1
CHEMBL76370	TEGASEROD	HTF 919|SDZ-HTF-919|TEGASEROD|ZELMAC	Small molecule	4	301.39	24	106	2.81	85.29	3	4	0	7	N	0.27		8.5	2.95	1.84	2	MOL	0	22	6	4	0	301.19	BASE	C16H23N5O	CCCCCNC(=N)N/N=C/c1c[nH]c2ccc(OC)cc12
CHEMBL356323	CIPAMFYLLINE	BRL 61063|CIPAMFYLLINE	Small molecule	0	275.31	10	13	0.29	98.7	6	2	0	4	N	0.84	8.82	4.55	0.61	0.59	2	MOL	0	20	7	3	0	275.138	NEUTRAL	C13H17N5O2	Nc1nc2c(=O)n(CC3CC3)c(=O)n(CC3CC3)c2[nH]1
CHEMBL1200818			Small molecule	0	333.29	0		0.35	72.72	4	4	0	3	N	0.51	9.69	8.91	-0.43	-1.63	1	MOL	-1	13	4	4	0	183.089	BASE	C13H19NO9	CNC[C@H](O)c1ccc(O)c(O)c1.O=C(O)[C@H](O)[C@@H](O)C(=O)O
CHEMBL1201110	VALACYCLOVIR HYDROCHLORIDE	256-U-87 HYDROCHLORIDE|256U87 HYDROCHLORIDE|BW-256|BW-256U87|VALACICLOVIR HYDROCHLORIDE|VALACYCLOVIR HYDROCHLORIDE|VALTREX	Small molecule	4	360.8	23	55	-0.8	151.14	9	3	0	7	N	0.44	11.99	7.48	-0.06	-0.4	2	MOL	0	23	10	5	0	324.155	NEUTRAL	C13H21ClN6O4	CC(C)[C@H](N)C(=O)OCCOCn1cnc2c(=O)nc(N)[nH]c21.Cl
CHEMBL135400	ZOPICLONE	RP 27267|ZILEZE 3.75|ZILEZE 7.5|ZIMOVANE|ZIMOVANE LS|ZOPICLONE	Small molecule	4	388.82	37	559	1.57	91.76	7	0	0	2	N	0.77	8.04	6.86	0.52	0.59	2	MOL	0	27	9	0	0	388.105	NEUTRAL	C17H17ClN6O3	CN1CCN(C(=O)OC2c3nccnc3C(=O)N2c2ccc(Cl)cn2)CC1
CHEMBL359164	TROXACITABINE	(-)-ODDC|BCH-4556|LAMIVUDINE IMPURITY I|LAMIVUDINE IMPURITY I RS|TROXACITABINE	Small molecule	2	213.19	9	15	-1.31	99.6	7	2	0	2	N	0.63	13.85		-1.32	-1.32	1	MOL	0	15	7	3	0	213.075	NEUTRAL	C8H11N3O4	Nc1ccn([C@@H]2CO[C@H](CO)O2)c(=O)n1
CHEMBL354077	AMIFAMPRIDINE	3,4-DAP|3,4-Diammoniopyridinium|4-DAP|AMIFAMPRIDINE|DAP|NSC-521760|Pyridine-3,4-Diamine|RUZURGI	Small molecule	4	109.13	10	43	0.25	64.93	3	2	0	0	N	0.5		9.25	-0.9	-1.84	1	MOL	0	8	3	4	0	109.064	BASE	C5H7N3	Nc1ccncc1N
CHEMBL1129	TRIFLURIDINE	NSC-529182|NSC-75520|T.F.T.|TRIFLURIDINE|TRIFLURIDINE |TRIHERPINE|VIROPTIC	Small molecule	4	296.2	49	195	-0.8	104.55	6	3	0	2	N	0.66	8.5		-0.75	-0.79	1	MOL	0	20	7	3	0	296.062	NEUTRAL	C10H11F3N2O5	O=c1[nH]c(=O)n([C@H]2C[C@H](O)[C@@H](CO)O2)cc1C(F)(F)F
CHEMBL170988	PHENFORMIN	PHENFORMIN	Small molecule	4	205.26	39	131	0.24	97.78	2	5	0	3	N	0.36		11.97	0.83	-3.73	1	MOL	0	15	5	6	1	205.133	BASE	C10H15N5	N=C(N)NC(=N)NCCc1ccccc1
CHEMBL1114	THEOBROMINE	FEMA NO. 3591|NSC-5039|SC-15090|THEOBROMINE|Theobromine|Theobromine(20%)	Small molecule	3	180.17	27	45	-1.04	72.68	5	1	0	0	N	0.56	9.24		-0.77	-0.78	2	MOL	0	13	6	1	0	180.065	NEUTRAL	C7H8N4O2	Cn1cnc2c1c(=O)[nH]c(=O)n2C
CHEMBL142703	VILDAGLIPTIN	GALVUS|LAF 237|LAF237|NVP-LAF 237|NVP-LAF237|VILDAGLIPTIN	Small molecule	4	303.41	22	179	1.17	76.36	4	2	0	3	N	0.82		9.03	-0.22	-1.85	0	MOL	0	22	5	2	0	303.195	BASE	C17H25N3O2	N#C[C@@H]1CCCN1C(=O)CNC12CC3CC(CC(O)(C3)C1)C2
CHEMBL1229	OSELTAMIVIR	GS 4104|GS-4071 ETHYL ESTER|GS-4104|GS4104|OSELTAMIVIR|Oseltamivir Carboxylate|RO 640796|RO-64-0796|RO64-0796	Small molecule	4	312.41	65	1111	1.29	90.65	5	2	0	7	N	0.69		9.31	1.16	-0.72	0	MOL	0	22	6	3	0	312.205	BASE	C16H28N2O4	CCOC(=O)C1=C[C@@H](OC(CC)CC)[C@H](NC(C)=O)[C@@H](N)C1
CHEMBL165790	IPRIFLAVONE	IPRIFLAVONE	Small molecule	0	280.32	146	631	4.25	39.44	3	0	0	3	N	0.72			3.95	3.95	3	MOL	0	21	3	0	0	280.11		C18H16O3	CC(C)Oc1ccc2c(=O)c(-c3ccccc3)coc2c1
CHEMBL554563	TORCITABINE	NV-02C|TORCITABINE	Small molecule	0	227.22	1	2	-1.53	110.6	7	3	0	2	N	0.56	13.89		-1.9	-1.9	1	MOL	0	16	7	4	0	227.091	NEUTRAL	C9H13N3O4	Nc1ccn([C@@H]2C[C@@H](O)[C@H](CO)O2)c(=O)n1
CHEMBL641	ATOMOXETINE	ATOMOXETINE|Atomoxetine|Strattera	Small molecule	4	255.36	38	155	3.72	21.26	2	1	0	6	N	0.85		9.8	3.81	1.46	2	MOL	0	19	2	1	0	255.162	BASE	C17H21NO	CNCC[C@@H](Oc1ccccc1C)c1ccccc1
CHEMBL243716	METACAVIR	METACAVIR	Small molecule	2	265.27	4	28	0.09	108.31	8	2	0	3	N	0.81		4.49	0.04	0.04	2	MOL	0	19	8	3	0	265.118	NEUTRAL	C11H15N5O3	COc1nc(N)nc2c1ncn2[C@H]1CC[C@@H](CO)O1
CHEMBL37387	BROPIRIMINE	BROPIRIMINE|U-54,461	Small molecule	0	266.1	10	58	2.19	72.03	4	2	0	1	N	0.83	10.96	1.69	2.99	2.99	2	MOL	0	15	4	3	0	264.985	NEUTRAL	C10H8BrN3O	Nc1nc(O)c(Br)c(-c2ccccc2)n1
CHEMBL788	IDOXURIDINE	5-IUDR|5IUDR|ALLERGAN 211|ALLERGAN-211|Allergan 211|Allergan-211|DENDRID|HERPLEX|IDOX|IDOXURIDINE|IDU|KERECID|NSC-39661|OPHTHALMADINE|SK&F 14287|STOXIL	Small molecule	4	354.1	166	653	-1.22	104.55	6	3	0	2	N	0.58	8.46		-0.53	-0.57	1	MOL	0	17	7	3	0	353.971	NEUTRAL	C9H11IN2O5	O=c1[nH]c(=O)n([C@H]2C[C@H](O)[C@@H](CO)O2)cc1I
CHEMBL940	GABAPENTIN	CI-945|DM-1796|GABAPENTIN|GOE 3450|GRALISE|NEURONTIN	Small molecule	4	171.24	137	1067	1.37	63.32	2	2	0	3	N	0.67	4.63	9.91	-1.27	-1.27	0	MOL	0	12	3	3	0	171.126	ZWITTERION	C9H17NO2	NCC1(CC(=O)O)CCCCC1
CHEMBL2105060	MOXAVERINE	MOXAVERINE	Small molecule	2	307.39	1	6	4.41	31.35	3	0	0	5	N	0.7		6.49	4.23	4.18	3	MOL	0	23	3	0	0	307.157	NEUTRAL	C20H21NO2	CCc1cc2cc(OC)c(OC)cc2c(Cc2ccccc2)n1
CHEMBL2105187	MAZATICOL	MAZATICOL|MAZATICOL HYDROCHLORIDE|PG-501	Small molecule	0	405.59	0		4.24	49.77	6	1	0	4	N	0.77	10.4	9.36	4.01	2.27	2	MOL	0	27	4	1	0	405.143	BASE	C21H27NO3S2	CN1[C@@H]2CCC(C)(C)[C@H]1C[C@H](OC(=O)C(O)(c1cccs1)c1cccs1)C2
CHEMBL2106725	DESCICLOVIR	BW A515U|DESCICLOVIR	Small molecule	0	209.21	2	19	-0.63	99.08	7	2	0	4	N	0.65		3.83	-0.85	-0.85	2	MOL	0	15	7	3	0	209.091	NEUTRAL	C8H11N5O2	Nc1ncc2ncn(COCCO)c2n1
CHEMBL1231	OXYBUTYNIN	ANTUROL|CONTIMIN 2.5|CONTIMIN 5|CYSTRIN|DITROPAN|DITROPAN XL|Ditropan|KENTERA|LYRINEL XL|OXYBUTYNIN|OXYTROL|OXYTROL FOR WOMEN|PROMICTULINE|URIMIN	Small molecule	4	357.49	139	842	3.34	49.77	4	1	0	7	N	0.6	11.53	8.77	4.44	3.06	1	MOL	0	26	4	1	0	357.23	BASE	C22H31NO3	CCN(CC)CC#CCOC(=O)C(O)(c1ccccc1)C1CCCCC1
CHEMBL2106463	CARMANTADINE	CARMANTADINE|SCH 15427	Small molecule	0	235.33	0		2.11	40.54	2	1	0	2	Y	0.8	1.76	11.05	-0.87	-0.87	0	MOL	0	17	3	1	0	235.157	ZWITTERION	C14H21NO2	O=C(O)C1CCN1C12CC3CC(CC(C3)C1)C2
CHEMBL1908364	DEXETIMIDE	DEXETIMIDE|R 16,470 [AS HYDROCHLORIDE]	Small molecule	0	362.47	1	1	3.27	49.41	3	1	0	4	N	0.85	11.69	8.66	3.38	2.1	2	MOL	0	27	4	1	0	362.199	BASE	C23H26N2O2	O=C1CC[C@@](c2ccccc2)(C2CCN(Cc3ccccc3)CC2)C(=O)N1
CHEMBL1725880	TREPIBUTONE	TREPIBUTONE	Small molecule	0	310.35	5	9	2.93	82.06	5	1	0	10	N	0.67	3.45		1.95	-1.44	1	MOL	0	22	6	1	0	310.142	ACID	C16H22O6	CCOc1cc(OCC)c(C(=O)CCC(=O)O)cc1OCC
CHEMBL1770248	ERTUGLIFLOZIN	ERTUGLIFLOZIN|PF-04971729|PF-04971729-00|PF04971729|Steglatro	Small molecule	4	436.89	20	50	1.36	108.61	7	4	0	6	N	0.54	11.98		2.32	2.32	2	MOL	0	30	7	4	0	436.129	NEUTRAL	C22H25ClO7	CCOc1ccc(Cc2cc([C@]34OC[C@](CO)(O3)[C@@H](O)[C@H](O)[C@H]4O)ccc2Cl)cc1
CHEMBL1257073	TECOVIRIMAT	SIGA-246|ST 246|ST-246|TECOVIRIMAT|TPOXX	Small molecule	4	376.33	16	508	2.4	66.48	3	1	0	2	N	0.64	9.15		2.07	2.07	1	MOL	0	27	5	1	0	376.103	NEUTRAL	C19H15F3N2O3	O=C(NN1C(=O)[C@H]2[C@H]3C=C[C@H]([C@@H]4C[C@H]34)[C@H]2C1=O)c1ccc(C(F)(F)F)cc1
CHEMBL1742461	LAFUTIDINE	LAFUTIDINE	Small molecule	3	431.56	1	3	2.66	84.67	6	1	0	11	N	0.55	8.87	7.94	0.86	0.51	2	MOL	0	30	7	1	0	431.188	NEUTRAL	C22H29N3O4S	O=C(C[S+]([O-])Cc1ccco1)NC/C=C\COc1cc(CN2CCCCC2)ccn1
CHEMBL1779710	EVOGLIPTIN	DA-1229|EVOGLIPTIN	Small molecule	3	401.43	11	20	1.51	84.66	4	2	0	6	N	0.71	13.69	8.78	1.17	-0.22	1	MOL	0	28	6	3	0	401.193	BASE	C19H26F3N3O3	CC(C)(C)OC[C@@H]1C(=O)NCCN1C(=O)C[C@H](N)Cc1cc(F)c(F)cc1F
CHEMBL2104688	TIROPRAMIDE	TIROPRAMIDE	Small molecule	3	467.65	0		4.4	61.88	4	1	0	15	N	0.42		9.32	4.72	2.81	2	MOL	0	34	6	1	0	467.315	BASE	C28H41N3O3	CCCN(CCC)C(=O)C(Cc1ccc(OCCN(CC)CC)cc1)NC(=O)c1ccccc1
CHEMBL2104762	LITOMEGLOVIR	LITOMEGLOVIR	Small molecule	0	498.61	0		3.17	130.83	7	3	0	9	N	0.39	7.7	6.97	2.41	2.49	3	MOL	0	35	9	4	0	498.194	NEUTRAL	C25H30N4O5S	CN(C)c1cccc2c(S(=O)(=O)Nc3ccc(NC(=O)C(C)(C)COC(=O)CN)cc3)cccc12
CHEMBL2111145	SOMANTADINE	SOMANTADINE	Small molecule	0	207.36	0		3.33	26.02	1	1	0	2	N	0.74		10.65	2.79	-0.04	0	MOL	0	15	1	2	0	207.199	BASE	C14H25N	CC(C)(N)CC12CC3CC(CC(C3)C1)C2
CHEMBL2107691	EPROZINOL	EPROZINOL	Small molecule	0	354.49	0		3.12	35.94	4	1	0	8	N	0.79		7.89	2.93	2.32	2	MOL	0	26	4	1	0	354.231	NEUTRAL	C22H30N2O2	COC(CN1CCN(CCC(O)c2ccccc2)CC1)c1ccccc1
CHEMBL2107553	TERIZIDONE	TERIZIDONE	Small molecule	2	302.29	0		-0.62	101.38	6	2	0	4	N	0.72	3.54	2.75	-0.34	-1.84	1	MOL	0	22	8	2	0	302.101	ACID	C14H14N4O4	O=C1NOCC1/N=C/c1ccc(/C=N/C2CONC2=O)cc1
CHEMBL2107566	SOMANTADINE HYDROCHLORIDE	PR-741-976A|SOMANTADINE HYDROCHLORIDE	Small molecule	0	243.82	0		3.33	26.02	1	1	0	2	N	0.74		10.65	2.79	-0.04	0	MOL	0	15	1	2	0	207.199	BASE	C14H26ClN	CC(C)(N)CC12CC3CC(CC(C3)C1)C2.Cl
CHEMBL2107830	EMPAGLIFLOZIN	BI 10773|BI-10773|EMPAGLIFLOZIN|JARDIANCE	Small molecule	4	450.92	3	5	1.61	108.61	7	4	0	6	N	0.53	12.57		1.66	1.66	2	MOL	0	31	7	4	0	450.144	NEUTRAL	C23H27ClO7	OC[C@H]1O[C@@H](c2ccc(Cl)c(Cc3ccc(O[C@H]4CCOC4)cc3)c2)[C@H](O)[C@@H](O)[C@@H]1O
CHEMBL2105534	ZOLIMIDINE	ZOLIMIDINE|ZOLIRIDINE	Small molecule	0	272.33	1	6	2.4	51.44	4	0	0	2	N	0.72		5.38	1.63	1.63	3	MOL	0	19	4	0	0	272.062	NEUTRAL	C14H12N2O2S	CS(=O)(=O)c1ccc(-c2cn3ccccc3n2)cc1
CHEMBL2106004	BISOXATIN ACETATE	BISOXATIN|BISOXATIN ACETATE|WY-8138	Small molecule	0	417.42	2	27	3.81	90.93	6	1	0	4	N	0.51	11.2		3.57	3.57	3	MOL	0	31	7	1	0	417.121	NEUTRAL	C24H19NO6	CC(=O)Oc1ccc(C2(c3ccc(OC(C)=O)cc3)Oc3ccccc3NC2=O)cc1
CHEMBL2103821	ROPIDOXURIDINE	IPD-R|IPDR|NSC-726188|ROPIDOXURIDINE	Small molecule	1	338.1	0		-0.51	84.58	6	2	0	2	N	0.71	13.89		-0.32	-0.32	1	MOL	0	16	6	2	0	337.976	NEUTRAL	C9H11IN2O4	O=c1ncc(I)cn1[C@H]1C[C@H](O)[C@@H](CO)O1
CHEMBL2079793	PENCICLOVIR SODIUM	BRL-39123-D|DENAVIR|PENCICLOVIR SODIUM	Small molecule	0	275.24	0		-0.9	130.31	8	4	0	5	N	0.54	11.59	0.94	-1.08	-1.08	2	MOL	0	18	8	5	0	253.118	NEUTRAL	C10H14N5NaO3	Nc1nc([O-])c2ncn(CCC(CO)CO)c2n1.[Na+]
CHEMBL2110948	POLDINE	POLDINE	Small molecule	4	340.44	0		2.7	46.53	3	1	0	5	N	0.67	11.05		-0.97	-0.97	2	MOL	0	25	4	1	0	340.191	NEUTRAL	C21H26NO3+	C[N+]1(C)CCCC1COC(=O)C(O)(c1ccccc1)c1ccccc1
CHEMBL2110780	CARBUTEROL	CARBUTEROL	Small molecule	0	267.33	3	5	1.3	107.61	4	5	0	4	N	0.53	8.53	9.78	-0.45	-1.42	1	MOL	0	19	6	6	1	267.158	BASE	C13H21N3O3	CC(C)(C)NCC(O)c1ccc(O)c(NC(N)=O)c1
CHEMBL1380	ABACAVIR	ABACAVIR|Abacavir|Epzicom|ZIAGEN|Ziagen	Small molecule	4	286.34	36	247	1.09	101.88	7	3	0	4	N	0.73		5.8	0.39	0.38	2	MOL	0	21	7	4	0	286.154	NEUTRAL	C14H18N6O	Nc1nc(NC2CC2)c2ncn([C@H]3C=C[C@@H](CO)C3)c2n1
CHEMBL193482	ESTRIOL	16.ALPHA.-HYDROXYESTRADIOL|ESTRIOL|ESTRIOL ACETATE BENZOATE|ESTRIOL PROPIONATE|ESTRIOL SUCCINATE|Estriol|GYNEST|NSC-12169|OESTRIOL|ORTHO-GYNEST|OVESTIN|THEELOL	Small molecule	4	288.39	144	898	2.58	60.69	3	3	0	0	N	0.69	10.33		2.67	2.67	1	MOL	0	21	3	3	0	288.173	NEUTRAL	C18H24O3	C[C@]12CC[C@@H]3c4ccc(O)cc4CC[C@H]3[C@@H]1C[C@@H](O)[C@@H]2O
CHEMBL395091	ESKETAMINE	ESKETAMINE	Small molecule	4	237.73	3	21	2.9	29.1	2	1	0	2	Y	0.86		7.16	3.35	3.15	1	MOL	0	16	2	1	0	237.092	NEUTRAL	C13H16ClNO	CN[C@]1(c2ccccc2Cl)CCCCC1=O
CHEMBL227634	[11C]EPINEPHRINE	[11C]-Epinephrine	Small molecule	0	182.21	7	7	0.35	72.72	4	4	0	3	N	0.51	9.69	8.91	-0.43	-1.63	1	MOL	-1	13	4	4	0	183.089	BASE	C9H13NO3	[11CH3]NC[C@H](O)c1ccc(O)c(O)c1
CHEMBL1512	FLUNISOLIDE	AEROBID|AEROSPAN|AEROSPAN HFA|FLUNISOLIDE|FLUNISOLIDE HEMIHYDRATE|NASALIDE|NASAREL|RS-3999|SYNTARIS|SYNTARIS HAYFEVER	Small molecule	4	434.5	119	336	2.27	93.06	6	2	0	2	N	0.69	13.73		1.56	1.56	0	MOL	0	31	6	2	0	434.211	NEUTRAL	C24H31FO6	CC1(C)O[C@@H]2C[C@H]3[C@@H]4C[C@H](F)C5=CC(=O)C=C[C@]5(C)[C@H]4[C@@H](O)C[C@]3(C)[C@]2(C(=O)CO)O1
CHEMBL265948	FILOCICLOVIR	Cyclopropavir|FILOCICLOVIR|MBX-400|ZSM-162|ZSM-I 62|ZSM-I62	Small molecule	1	263.26	22	90	-1.08	130.05	7	4	0	3	N	0.56	10.15	0.2	-2.23	-2.23	2	MOL	0	19	8	5	0	263.102	NEUTRAL	C11H13N5O3	Nc1nc2c(ncn2/C=C2/CC2(CO)CO)c(=O)[nH]1
CHEMBL2368861	BUPRENORPHINE HYDROCHLORIDE	BELBUCA|BUPRENEX|BUPRENORPHINE HYDROCHLORIDE|BUPRENORPHINE HYDROCHLORIDE CIII|CL 112,302|ESPRANOR|GABUP|M-6029|NATZON|NIH 8805|PREFIBIN|PROBUPHINE|RX 6029-M HCL|RX-6029-M HCL|SCH-028444|SUBUTEX|UM 952|UM-952	Small molecule	4	504.11	5	8	4.41	62.16	5	2	0	4	N	0.69	10.42	9.63	3.55	1.61	1	MOL	0	34	5	2	0	467.304	BASE	C29H42ClNO4	CO[C@@]12CC[C@@]3(C[C@@H]1[C@](C)(O)C(C)(C)C)[C@H]1Cc4ccc(O)c5c4[C@@]3(CCN1CC1CC1)[C@H]2O5.Cl
CHEMBL1561	MIGLITOL	BAY M 1099|Diastabol|GLYSET|MIGLITOL	Small molecule	4	207.23	35	140	-3.26	104.39	6	5	0	3	N	0.33	12.9	7.6	-3.19	-3.6	0	MOL	0	14	6	5	0	207.111	NEUTRAL	C8H17NO5	OCCN1C[C@H](O)[C@@H](O)[C@H](O)[C@H]1CO
CHEMBL517712	ATROPINE	ATROPEN|ATROPINE|ATROPINE (AUTOINJECTOR)|Atroject|Atrophate|Atropine|Isopto Atropine	Small molecule	4	289.37	165	1046	1.93	49.77	4	1	0	4	N	0.86		9.39	1.57	-0.41	1	MOL	0	21	4	1	0	289.168	BASE	C17H23NO3	CN1[C@H]2CC[C@@H]1C[C@H](OC(=O)C(CO)c1ccccc1)C2
CHEMBL1431	METFORMIN	LA-6023|METFORMIN|Metformin	Small molecule	4	129.17	722	2713	-1.03	88.99	2	4	0	0	N	0.25		12.33	-0.92	-5.62	0	MOL	0	9	5	5	0	129.101	BASE	C4H11N5	CN(C)C(=N)NC(=N)N
CHEMBL1490	TRIHEXYPHENIDYL	NSC-12268|TRIHEXYPHENIDYL|Trihexyphenidyl	Small molecule	4	301.47	119	783	4.33	23.47	2	1	0	5	N	0.87	13.84	9.32	4.23	2.32	1	MOL	0	22	2	1	0	301.241	BASE	C20H31NO	OC(CCN1CCCCC1)(c1ccccc1)C1CCCCC1
CHEMBL253592	CAMYLOFIN	ACAMYLOPHENINE|ACAMYLOPHENINE HYDROCHLORIDE|CAMYLOFIN	Small molecule	0	320.48	6	16	3.25	41.57	4	1	0	11	N	0.64		8.79	3.71	2.31	1	MOL	0	23	4	1	0	320.246	BASE	C19H32N2O2	CCN(CC)CCNC(C(=O)OCCC(C)C)c1ccccc1
CHEMBL1520	VARDENAFIL	BAY-389456|BAY38-9456|LEVITRA|VARDENAFIL|Vardenafil	Small molecule	4	488.61	30	110	2.07	112.9	8	1	0	8	N	0.52	11.75	6.21	1.43	1.4	3	MOL	0	34	10	1	0	488.221	NEUTRAL	C23H32N6O4S	CCCc1nc(C)c2c(=O)nc(-c3cc(S(=O)(=O)N4CCN(CC)CC4)ccc3OCC)[nH]n12
CHEMBL271475	FIALURIDINE	FIALURIDINE|FIAU	Small molecule	2	372.09	78	145	-1.27	104.55	6	3	0	2	N	0.56	8.5		-0.54	-0.57	1	MOL	0	18	7	3	0	371.962	NEUTRAL	C9H10FIN2O5	O=c1[nH]c(=O)n([C@@H]2O[C@H](CO)[C@@H](O)[C@@H]2F)cc1I
CHEMBL1909283	MEBANAZINE	MEBANAZINE	Small molecule	4	136.2	4	23	1.21	38.05	2	2	0	2	Y	0.47		5.33	1.33	1.33	1	MOL	0	10	2	3	0	136.1	NEUTRAL	C8H12N2	CC(NN)c1ccccc1
CHEMBL1371770	PIRIBEDIL	ET-495|EU-4200|PIRIBEDIL|TRIVASTAL|TRIVASTAL LP	Small molecule	4	298.35	25	72	1.53	50.72	6	0	0	3	N	0.86		6.73	2.03	1.95	2	MOL	0	22	6	0	0	298.143	NEUTRAL	C16H18N4O2	c1cnc(N2CCN(Cc3ccc4c(c3)OCO4)CC2)nc1
CHEMBL1618102	BUTYLSCOPOLAMINE	BUTYLSCOPOLAMINE	Small molecule	4	360.47	0		2.23	59.06	4	1	0	7	N	0.46			-1.94	-1.94	1	MOL	0	26	5	1	0	360.217		C21H30NO4+	CCCC[N+]1(C)[C@H]2C[C@H](OC(=O)[C@H](CO)c3ccccc3)C[C@@H]1[C@H]1O[C@@H]21
CHEMBL1256786	FORMOTEROL	FORMOTEROL|Foradil|Formoterol	Small molecule	4	344.41	23	144	2.22	90.82	5	4	0	9	N	0.41	8.61	9.81	1.06	0.04	2	MOL	0	25	6	4	0	344.174	BASE	C19H24N2O4	COc1ccc(CC(C)NCC(O)c2ccc(O)c(NC=O)c2)cc1
CHEMBL1328898	MELEVODOPA	CHF-1301|MELEVODOPA	Small molecule	1	211.22	19	29	0.14	92.78	5	3	0	3	N	0.49	9.29	6.97	0.62	0.47	1	MOL	0	15	5	4	0	211.084	NEUTRAL	C10H13NO4	COC(=O)[C@@H](N)Cc1ccc(O)c(O)c1
CHEMBL1628504	RILPIVIRINE HYDROCHLORIDE	EDURANT|RILPIVIRINE HYDROCHLORIDE|TMC278 HYDROCHLORIDE	Small molecule	4	402.89	0		4.99	97.42	6	2	0	5	N	0.62	11.43	4.44	5.47	5.47	3	MOL	0	28	6	2	0	366.159	NEUTRAL	C22H19ClN6	Cc1cc(/C=C/C#N)cc(C)c1Nc1ccnc(Nc2ccc(C#N)cc2)n1.Cl
CHEMBL3137330	CABOTEGRAVIR SODIUM	CABOTEGRAVIR SODIUM|GSK-1265744B|GSK1265744B|S-265744B	Small molecule	1	427.34	0		0.96	100.87	6	2	0	3	N	0.79	10.04		1.04	1.04	2	MOL	0	29	8	2	0	405.114	NEUTRAL	C19H16F2N3NaO5	C[C@H]1CO[C@@H]2Cn3cc(C(=O)NCc4ccc(F)cc4F)c(=O)c([O-])c3C(=O)N12.[Na+]
CHEMBL1697739	CYCLOBUTYROL	CYCLOBUTYROL	Small molecule	0	186.25	1	3	1.79	57.53	2	2	0	3	Y	0.71	4.71		1.91	-0.72	0	MOL	0	13	3	2	0	186.126	ACID	C10H18O3	CCC(C(=O)O)C1(O)CCCCC1
CHEMBL1697842	METHALLENESTRIL	METHALLENESTRIL|METHALLENESTROL|METHALLENOESTRIL	Small molecule	0	286.37	1	1	4.45	46.53	2	1	0	5	N	0.88	4.53		4.72	1.93	2	MOL	0	21	3	1	0	286.157	ACID	C18H22O3	CCC(c1ccc2cc(OC)ccc2c1)C(C)(C)C(=O)O
CHEMBL1697771	REBAMIPIDE	OPC-12759|REBAMIPIDE	Small molecule	3	370.79	6	14	2.61	99.26	3	3	0	5	N	0.64	3.52		2.76	-0.61	3	MOL	0	26	6	3	0	370.072	ACID	C19H15ClN2O4	O=C(NC(Cc1cc(=O)[nH]c2ccccc12)C(=O)O)c1ccc(Cl)cc1
CHEMBL1744042	BUCICLOVIR	BUCICLOVIR	Small molecule	0	239.24	2	2	-1.14	130.31	8	4	0	4	N	0.53	11.59	0.94	-1.19	-1.19	2	MOL	0	17	8	5	0	239.102	NEUTRAL	C9H13N5O3	Nc1nc(O)c2ncn(CC[C@@H](O)CO)c2n1
CHEMBL2105372	ROCIVERINE	ROCIVERINE	Small molecule	0	339.52	0		3.76	49.77	4	1	0	7	N	0.72		9.2	3.99	2.19	0	MOL	0	24	4	1	0	339.277	BASE	C20H37NO3	CCN(CC)CC(C)OC(=O)C1CCCCC1(O)C1CCCCC1
CHEMBL1566956	TROXIPIDE	TROXIPIDE	Small molecule	0	294.35	108	485	1.19	68.82	5	2	0	5	N	0.85		9.52	0.68	-1.42	1	MOL	0	21	6	2	0	294.158	BASE	C15H22N2O4	COc1cc(C(=O)NC2CCCNC2)cc(OC)c1OC
CHEMBL2105681	SAPACITABINE	CS-682|CYC682|SAPACITABINE	Small molecule	3	490.65	0		4.05	137.47	8	3	0	17	N	0.28	11.14		3.97	3.97	1	MOL	0	35	9	3	0	490.315	NEUTRAL	C26H42N4O5	CCCCCCCCCCCCCCCC(=O)Nc1ccn([C@@H]2O[C@H](CO)[C@@H](O)[C@@H]2C#N)c(=O)n1
CHEMBL2364608	DORAVIRINE	DORAVIRINE|MK-1439|PIFELTRO	Small molecule	4	425.75	7	27	2.65	105.7	7	1	0	4	N	0.69	9.66		2.23	2.23	3	MOL	0	29	8	1	0	425.05	NEUTRAL	C17H11ClF3N5O3	Cn1c(Cn2ccc(C(F)(F)F)c(Oc3cc(Cl)cc(C#N)c3)c2=O)n[nH]c1=O
CHEMBL1512080	METHISAZONE	BW 33-T-57|METHISAZONE|METISAZONE	Small molecule	0	234.28	0		0.2	70.72	3	2	0	1	N	0.54	11.49		0.8	0.8	1	MOL	0	16	5	3	0	234.058	NEUTRAL	C10H10N4OS	CN1C(=O)/C(=N\NC(N)=S)c2ccccc21
CHEMBL1568057	METAPROTERENOL SULFATE	ALUPENT|ALUPENT OBSTETRIC|METAPROTERENOL SULFATE|ORCIPRENALINE SULFATE|PROMETA|TH-152	Small molecule	4	520.6	6	11	1.13	72.72	4	4	0	4	N	0.6	8.84	9.7	0.21	-0.94	1	MOL	0	15	4	4	0	211.121	BASE	C22H36N2O10S	CC(C)NCC(O)c1cc(O)cc(O)c1.CC(C)NCC(O)c1cc(O)cc(O)c1.O=S(=O)(O)O
CHEMBL3989867	BICTEGRAVIR SODIUM	BICTEGRAVIR SODIUM|GS-9883|GS-9883-01	Small molecule	4	471.37	0		1.63	100.87	6	2	0	3	N	0.74	9.81		1.36	1.35	2	MOL	0	32	8	2	0	449.12	NEUTRAL	C21H17F3N3NaO5	O=C(NCc1c(F)cc(F)cc1F)c1cn2c(c([O-])c1=O)C(=O)N1[C@H]3CC[C@H](C3)O[C@@H]1C2.[Na+]
CHEMBL3989702	TENOFOVIR	GS-1278|PMPA|TENOFOVIR	Small molecule	3	305.23	0		-0.05	136.38	7	3	0	5	N	0.65	1.35	3.74	-3.44	-3.55	2	MOL	0	19	9	4	0	287.078	ACID	C9H16N5O5P	C[C@H](Cn1cnc2c(N)ncnc21)OCP(=O)(O)O.O
CHEMBL3989964	PIMODIVIR HYDROCHLORIDE	JNJ872 hydrochloride hemihydrate|PIMODIVIR HYDROCHLORIDE	Small molecule	0	453.88	0		3.6	103.79	5	3	0	4	N	0.62	4.2	2.57	3.27	0.38	3	MOL	0	29	7	3	0	399.151	ACID	C20H22ClF2N5O3	Cl.O.O=C(O)[C@H]1C2CCC(CC2)[C@@H]1Nc1nc(-c2c[nH]c3ncc(F)cc23)ncc1F
CHEMBL776	METAPROTERENOL	Metaproterenol|ORCIPRENALINE	Small molecule	4	211.26	18	48	1.13	72.72	4	4	0	4	N	0.6	8.84	9.7	0.21	-0.94	1	MOL	0	15	4	4	0	211.121	BASE	C11H17NO3	CC(C)NCC(O)c1cc(O)cc(O)c1
CHEMBL3989658	PRADEFOVIR MESYLATE	PRADEFOVIR MESILATE|PRADEFOVIR MESYLATE	Small molecule	2	519.9	0		3.41	114.38	9	1	0	6	N	0.47		3.75	1.81	1.81	3	MOL	0	28	9	2	0	423.086	NEUTRAL	C18H23ClN5O7PS	CS(=O)(=O)O.Nc1ncnc2c1ncn2CCOC[P@@]1(=O)OCC[C@@H](c2cccc(Cl)c2)O1
CHEMBL1619528	PIPENZOLATE	PIPENZOLATE	Small molecule	4	354.47	0		3.09	46.53	3	1	0	5	N	0.66	11.05		-0.62	-0.62	2	MOL	0	26	4	1	0	354.206	NEUTRAL	C22H28NO3+	CC[N+]1(C)CCCC(OC(=O)C(O)(c2ccccc2)c2ccccc2)C1
CHEMBL2103837	TAFAMIDIS	FX-006|FX-1005|FX-1006|FX006|FX1006|TAFAMIDIS|VYNDAMAX|VYNDAQEL	Small molecule	4	308.12	6	49	4.5	63.33	3	1	0	2	N	0.76	3.6		4.21	0.87	3	MOL	0	20	4	1	0	306.98	ACID	C14H7Cl2NO3	O=C(O)c1ccc2nc(-c3cc(Cl)cc(Cl)c3)oc2c1
CHEMBL2103881	DEXMECAMYLAMINE	DEXMECAMYLAMINE|NIH-11008|TC-5214	Small molecule	3	167.3	4	4	2.42	12.03	1	1	0	1	Y	0.63		10.88	2.37	-0.67	0	MOL	0	12	1	1	0	167.167	BASE	C11H21N	CN[C@@]1(C)[C@@H]2CC[C@@H](C2)C1(C)C
CHEMBL2104340	IBACITABINE	IBACITABINE	Small molecule	0	353.12	9	16	-0.93	110.6	7	3	0	2	N	0.59	13.89		-0.91	-0.91	1	MOL	0	17	7	4	0	352.987	NEUTRAL	C9H12IN3O4	Nc1nc(=O)n([C@H]2C[C@H](O)[C@@H](CO)O2)cc1I
CHEMBL480	LANSOPRAZOLE	A-65006|AG-1749|LANSOPRAZOLE|OPIREN|PREVACID|PREVACID 24 HR|PREVACID IV|Prevacid Delayed Release|Prevacid SoluTab|ZOTON	Small molecule	4	369.37	189	883	3.52	67.87	4	1	0	5	N	0.75	9.35	4.16	3.03	3.03	3	MOL	0	25	5	1	0	369.076	NEUTRAL	C16H14F3N3O2S	Cc1c(OCC(F)(F)F)ccnc1C[S+]([O-])c1nc2ccccc2[nH]1
CHEMBL2104604	EPERVUDINE	EPERVUDINE	Small molecule	0	270.29	6	12	-0.7	104.55	6	3	0	3	N	0.67	9.95		-0.39	-0.39	1	MOL	0	19	7	3	0	270.122	NEUTRAL	C12H18N2O5	CC(C)c1cn([C@H]2C[C@H](O)[C@@H](CO)O2)c(=O)[nH]c1=O
CHEMBL2104441	VIROXIME	VIROXIME	Small molecule	0	358.42	0		2.43	110.57	7	2	0	4	N	0.42	6.69	4.4	2.48	1.69	3	MOL	0	25	7	3	0	358.11	NEUTRAL	C17H18N4O3S	CC(C)S(=O)(=O)n1c(N)nc2ccc(C(=NO)c3ccccc3)cc21
CHEMBL448	PENTOBARBITAL	MEBUBARBITAL|MEBUMAL|NEMBUTAL|NSC-28708|PENTOBARBITAL|PENTOBARBITAL CALCIUM|PENTOBARBITAL CII|Pentobarbital	Small molecule	4	226.28	27	491	1.18	75.27	3	2	0	4	N	0.71	7.48		1.89	1.64	0	MOL	0	16	5	2	0	226.132	NEUTRAL	C11H18N2O3	CCCC(C)C1(CC)C(=O)NC(=O)NC1=O
CHEMBL595	PIOGLITAZONE	AD-4833|Actos|Duetact|PIOGLITAZONE|U-72107	Small molecule	4	356.45	202	1263	3.16	68.29	5	1	0	7	N	0.83	6.66	5.6	3.33	2.74	2	MOL	0	25	5	1	0	356.12	NEUTRAL	C19H20N2O3S	CCc1ccc(CCOc2ccc(CC3SC(=O)NC3=O)cc2)nc1
CHEMBL152	CIDOFOVIR	CIDOFOVIR|GS-0504|VISTIDE|Vistide	Small molecule	4	279.19	83	1011	-1.66	147.9	7	4	0	6	N	0.45	1.35		-2.28	-4.7	1	MOL	0	18	9	5	0	279.062	ACID	C8H14N3O6P	Nc1ccn(C[C@@H](CO)OCP(=O)(O)O)c(=O)n1
CHEMBL58711	TIVIRAPINE	R-87027|TIVIRAPINE	Small molecule	0	321.88	8	23	4.52	23.96	3	1	0	2	N	0.65	9.84	6.46	4.23	4.18	2	MOL	0	21	3	1	0	321.107	NEUTRAL	C16H20ClN3S	CC(C)=CCN1Cc2c(Cl)ccc3[nH]c(=S)n(c23)C[C@@H]1C
CHEMBL911	ZOLPIDEM	Ambien|ZOLPIDEM|ZOLPIDEM CIV|Zolpidem	Small molecule	4	307.4	55	341	3.25	37.61	3	0	0	3	N	0.74		5.39	3.02	3.01	3	MOL	0	23	4	0	0	307.168	NEUTRAL	C19H21N3O	Cc1ccc(-c2nc3ccc(C)cn3c2CC(=O)N(C)C)cc1
CHEMBL2106204	DOPAMANTINE	DOPAMANTINE|SCH 15507	Small molecule	0	315.41	0		2.97	69.56	3	3	0	4	N	0.75	9.29	0.23	3.2	3.2	1	MOL	0	23	4	3	0	315.183	NEUTRAL	C19H25NO3	O=C(NCCc1ccc(O)c(O)c1)C12CC3CC(CC(C3)C1)C2
CHEMBL37624	LOVIRIDE	LOVIRIDE|Loviride|R-89439	Small molecule	0	351.23	9	32	4.14	72.19	3	2	0	5	N	0.8	12.15		3.98	3.98	2	MOL	0	23	4	3	0	350.059	NEUTRAL	C17H16Cl2N2O2	CC(=O)c1ccc(C)cc1NC(C(N)=O)c1c(Cl)cccc1Cl
CHEMBL817	TOLAZAMIDE	TOLAZAMIDE|TOLINASE|U-17835	Small molecule	4	311.41	150	681	1.77	78.51	4	2	0	3	N	0.89	4.07	1.61	1.91	0.97	1	MOL	0	21	6	2	0	311.13	ACID	C14H21N3O3S	Cc1ccc(S(=O)(=O)NC(=O)NN2CCCCCC2)cc1
CHEMBL2105801	CELGOSIVIR HYDROCHLORIDE	CELGOSIVIR HYDROCHLORIDE|MDL 28,574A	Small molecule	2	295.76	0		-1.13	90.23	6	3	0	3	N	0.56	12.93	8.19	-0.97	-1.82	0	MOL	0	18	6	3	0	259.142	NEUTRAL	C12H22ClNO5	CCCC(=O)O[C@H]1CN2CC[C@H](O)[C@@H]2[C@@H](O)[C@@H]1O.Cl
CHEMBL1199307	DISTIGMINE	DISTIGMINE	Small molecule	4	416.52	1	1	2.46	66.84	4	0	0	9	N	0.47			-5.64	-5.64	2	MOL	0	30	8	0	0	416.241		C22H32N4O4+2	CN(CCCCCCN(C)C(=O)Oc1ccc[n+](C)c1)C(=O)Oc1ccc[n+](C)c1
CHEMBL473159	PHLOROGLUCINOL	NSC-1572|PHLOROGLUCINOL|Phloroglucinol|SPASFON|SPASFON-LYOC	Small molecule	4	126.11	14	29	0.8	60.69	3	3	0	0	N	0.48	9.13		1.06	1.05	1	MOL	0	9	3	3	0	126.032	NEUTRAL	C6H6O3	Oc1cc(O)cc(O)c1
CHEMBL507419	METAHEXAMIDE	GLYHEXYLAMIDE|METAHEXAMIDE|METAHEXANAMIDE	Small molecule	0	311.41	5	22	1.9	101.29	4	3	0	3	N	0.74	4.32	2.21	1.94	1	1	MOL	0	21	6	4	0	311.13	ACID	C14H21N3O3S	Cc1ccc(S(=O)(=O)NC(=O)NC2CCCCC2)cc1N
CHEMBL429910	DAPAGLIFLOZIN	BMS-512148|BMS-512148-05|DAPAGLIFLOZIN|FORXIGA	Small molecule	4	408.88	17	186	1.84	99.38	6	4	0	6	N	0.58	12.57		2.11	2.11	2	MOL	0	28	6	4	0	408.134	NEUTRAL	C21H25ClO6	CCOc1ccc(Cc2cc([C@@H]3O[C@H](CO)[C@@H](O)[C@H](O)[C@H]3O)ccc2Cl)cc1
CHEMBL1331216	HYOSCYAMINE	HYOSCYAMINE	Small molecule	4	289.37	12	12	1.93	49.77	4	1	0	4	N	0.86		9.39	1.57	-0.41	1	MOL	0	21	4	1	0	289.168	BASE	C17H23NO3	CN1[C@H]2CC[C@@H]1C[C@H](OC(=O)[C@H](CO)c1ccccc1)C2
CHEMBL562967	MERICITABINE	3',5'-DIISOBUTYRYL PSI 6130|MERICITABINE|PSI 6130 DIISOBUTYRATE|R 7128|R-7128|R7128|RG 7128|RO-5024048|RO5024048|RO5024048; R7128	Small molecule	2	399.42	5	16	1.22	122.74	9	1	0	6	N	0.71			1.74	1.74	1	MOL	0	28	9	2	0	399.181		C18H26FN3O6	CC(C)C(=O)OC[C@H]1O[C@@H](n2ccc(N)nc2=O)[C@](C)(F)[C@@H]1OC(=O)C(C)C
CHEMBL1200619	ABACAVIR SULFATE	1592U89|1592U89 SULFATE|ABACAVIR SULFATE|DRG-0257|ZIAGEN	Small molecule	4	384.42	2	15	1.09	101.88	7	3	0	4	N	0.73		5.8	0.39	0.38	2	MOL	0	21	7	4	0	286.154	NEUTRAL	C14H20N6O5S	Nc1nc(NC2CC2)c2ncn([C@H]3C=C[C@@H](CO)C3)c2n1.O=S(=O)(O)O
CHEMBL1200538	BETAMETHASONE ACETATE	BETAMETHASONE 21-ACETATE|BETAMETHASONE ACETATE	Small molecule	4	434.5	3	21	2.47	100.9	6	2	0	3	N	0.66	12.44		2.12	2.12	0	MOL	0	31	6	2	0	434.211	NEUTRAL	C24H31FO6	CC(=O)OCC(=O)[C@@]1(O)[C@@H](C)C[C@H]2[C@@H]3CCC4=CC(=O)C=C[C@]4(C)[C@@]3(F)[C@@H](O)C[C@@]21C
CHEMBL1697841	ISOMETHEPTENE	ISOMETHEPTENE	Small molecule	4	141.26	1	1	2.34	12.03	1	1	0	4	N	0.59		10.67	2.32	-0.63	0	MOL	0	10	1	1	0	141.152	BASE	C9H19N	CNC(C)CCC=C(C)C
CHEMBL1615209	DEXRABEPRAZOLE	DEXRABEPRAZOLE	Small molecule	0	359.45	1	1	2.99	77.1	5	1	0	8	N	0.63	9.35	4.24	2.09	2.09	3	MOL	0	25	6	1	0	359.13	NEUTRAL	C18H21N3O3S	COCCCOc1ccnc(C[S@@+]([O-])c2nc3ccccc3[nH]2)c1C
CHEMBL1743757	VALOPICITABINE DIHYDROCHLORIDE	NM-283 DIHYDROCHLORIDE|NM283|VALOPICITABINE DIHYDROCHLORIDE	Small molecule	2	429.3	5	14	-1.64	162.92	10	4	0	5	N	0.45	12.59	7.48	-1.54	-1.88	1	MOL	0	25	10	6	1	356.17	NEUTRAL	C15H26Cl2N4O6	CC(C)[C@H](N)C(=O)O[C@@H]1[C@@H](CO)O[C@@H](n2ccc(N)nc2=O)[C@]1(C)O.Cl.Cl
CHEMBL2062774	Vapendavir	BTA-798|BTA798|VAPENDAVIR|Vapendavir	Small molecule	2	382.46	13	54	4.01	73.51	7	0	0	7	N	0.61		4.41	3.27	3.27	3	MOL	0	28	7	0	0	382.2	NEUTRAL	C21H26N4O3	CCOc1noc2cc(OCCC3CCN(c4ccc(C)nn4)CC3)ccc12
CHEMBL1882461	BEVONIUM	BEVONIUM	Small molecule	0	354.47	1	2	3.09	46.53	3	1	0	5	N	0.66	11.05		-0.53	-0.53	2	MOL	0	26	4	1	0	354.206	NEUTRAL	C22H28NO3+	C[N+]1(C)CCCCC1COC(=O)C(O)(c1ccccc1)c1ccccc1
CHEMBL2403238	CABOTEGRAVIR	CABOTEGRAVIR|GSK-1265744A|GSK1265744|GSK1265744A|S-265744	Small molecule	3	405.36	16	34	0.96	100.87	6	2	0	3	N	0.79	10.04		1.04	1.04	2	MOL	0	29	8	2	0	405.114	NEUTRAL	C19H17F2N3O5	C[C@H]1CO[C@@H]2Cn3cc(C(=O)NCc4ccc(F)cc4F)c(=O)c(O)c3C(=O)N12
CHEMBL2364639	VALBENAZINE	NBI-98854|VALBENAZINE	Small molecule	4	418.58	0		3.56	74.02	6	1	0	7	N	0.68		8.41	3.65	2.3	1	MOL	0	30	6	2	0	418.283	NEUTRAL	C24H38N2O4	COc1cc2c(cc1OC)[C@H]1C[C@@H](OC(=O)[C@@H](N)C(C)C)[C@H](CC(C)C)CN1CC2
CHEMBL2009696	TRAXANOX	TRAXANOX	Small molecule	0	299.68	0		2.17	97.56	6	1	0	1	N	0.54	4.28	1.72	2.22	0.62	4	MOL	0	21	7	1	0	299.021	ACID	C13H6ClN5O2	O=c1c2cccnc2oc2c(Cl)cc(-c3nnn[nH]3)cc12
CHEMBL4300944	VALNIVUDINE		Small molecule	3	497.59	0		3.56	129.81	9	2	0	10	N	0.32	13.99	7.48	3.6	3.26	3	MOL	0	36	9	3	0	497.253	NEUTRAL	C27H35N3O6	CCCCCc1ccc(-c2cc3cn([C@H]4C[C@H](O)[C@@H](COC(=O)[C@@H](N)C(C)C)O4)c(=O)nc3o2)cc1
CHEMBL3544985	DASABUVIR SODIUM	DASABUVIR SODIUM	Small molecule	4	533.58	0		4.02	110.26	6	2	0	5	N	0.44	9.09		3.42	3.42	4	MOL	0	35	8	2	0	493.167	NEUTRAL	C26H28N3NaO6S	COc1c(-c2ccc3cc(NS(C)(=O)=O)ccc3c2)cc(-n2ccc(=O)[n-]c2=O)cc1C(C)(C)C.O.[Na+]
CHEMBL4297592	AMENAMEVIR	AMENAMEVIR|ASP-2151|ASP2151	Small molecule	3	482.56	0		3.15	122.47	7	1	0	6	N	0.57	12.19		2.61	2.61	3	MOL	0	34	9	1	0	482.162	NEUTRAL	C24H26N4O5S	Cc1cccc(C)c1N(CC(=O)Nc1ccc(-c2ncon2)cc1)C(=O)C1CCS(=O)(=O)CC1
CHEMBL4297418	ABACAVIR HYDROXYACETATE	ABACAVIR HYDROXYACETATE|PRURISOL	Small molecule	2	344.38	0		0.64	128.18	9	3	0	6	N	0.51	13.13	5.8	0.01	0	2	MOL	0	25	9	4	0	344.16	NEUTRAL	C16H20N6O3	Nc1nc(NC2CC2)c2ncn([C@H]3C=C[C@@H](COC(=O)CO)C3)c2n1
CHEMBL4297484	BP-14979	BP-14979|BP1.4979	Small molecule	2	398.55	0		2.78	68.6	5	1	0	8	N	0.73		8.63	2.65	1.4	1	MOL	0	29	6	1	0	398.268	BASE	C23H34N4O2	COCCC(=O)N[C@H]1CC[C@H](CCN2CCN(c3cccc(C#N)c3)CC2)CC1
CHEMBL4297526	REMIMAZOLAM	CNS 7056|CNS-7056|ONO-2745|REMIMAZOLAM	Small molecule	3	439.31	0		4.18	69.37	6	0	0	4	N	0.57		5.61	3.75	3.75	3	MOL	0	28	6	0	0	438.069	NEUTRAL	C21H19BrN4O2	COC(=O)CC[C@@H]1N=C(c2ccccn2)c2cc(Br)ccc2-n2c(C)cnc21
CHEMBL4297380	VALNIVUDINE HYDROCHLORIDE	FV-100|VALNIVUDINE HYDROCHLORIDE	Small molecule	3	534.05	0		3.56	129.81	9	2	0	10	N	0.32	13.99	7.48	3.6	3.26	3	MOL	0	36	9	3	0	497.253	NEUTRAL	C27H36ClN3O6	CCCCCc1ccc(-c2cc3cn([C@H]4C[C@H](O)[C@@H](COC(=O)[C@@H](N)C(C)C)O4)c(=O)nc3o2)cc1.Cl
CHEMBL2104462	MEPIXANOX	MEPIXANOX	Small molecule	0	323.39	0		3.94	42.68	4	0	0	3	N	0.68		7.25	3.59	3.36	3	MOL	0	24	4	0	0	323.152	NEUTRAL	C20H21NO3	COc1ccc2c(=O)c3ccccc3oc2c1CN1CCCCC1
CHEMBL2104264	ETAMIPHYLLIN	DIETAMIPHYLLINE|ETAMIPHYLLIN|ETAMIPHYLLINE	Small molecule	0	279.34	0		-0.22	65.06	7	0	0	5	N	0.76		9.21	0.19	-1.62	2	MOL	0	20	7	0	0	279.17	BASE	C13H21N5O2	CCN(CC)CCn1cnc2c1c(=O)n(C)c(=O)n2C
CHEMBL2105467	TEZACITABINE	FMD-C|KW-2331|MDL-101731	Small molecule	2	257.22	0		-1.07	110.6	7	3	0	2	N	0.62	13.28		-1.93	-1.93	1	MOL	0	18	7	4	0	257.081	NEUTRAL	C10H12FN3O4	Nc1ccn([C@@H]2O[C@H](CO)[C@@H](O)/C2=C\F)c(=O)n1
CHEMBL3707234	NICOFETAMIDE	NICOFETAMIDE	Small molecule	0	302.38	0		3.8	41.99	2	1	0	5	N	0.78		3.62	3.63	3.63	3	MOL	0	23	3	1	0	302.142	NEUTRAL	C20H18N2O	O=C(NC(Cc1ccccc1)c1ccccc1)c1cccnc1
CHEMBL2364637	TENOFOVIR ALAFENAMIDE FUMARATE	GS-7340 HEMIFUMARATE|GS-7340-03|TENOFOVIR ALAFENAMIDE FUMARATE|VEMLIDY	Small molecule	4	1069.02	0		2.97	143.48	10	2	0	11	N	0.31	11.36	3.74	1.88	1.88	3	MOL	0	33	11	3	1	476.194	NEUTRAL	C46H62N12O14P2	CC(C)OC(=O)[C@H](C)N[P@](=O)(CO[C@H](C)Cn1cnc2c(N)ncnc21)Oc1ccccc1.CC(C)OC(=O)[C@H](C)N[P@](=O)(CO[C@H](C)Cn1cnc2c(N)ncnc21)Oc1ccccc1.O=C(O)/C=C/C(=O)O
CHEMBL3707362	DIMETHYLAMINOPROPIONYLPHENOTHIAZINE	DIMETHYLAMINOPROPIONYLPHENOTHIAZINE	Small molecule	0	298.41	0		3.77	23.55	3	0	0	2	N	0.84		7.31	3.41	3.15	2	MOL	0	21	3	0	0	298.114	NEUTRAL	C17H18N2OS	CC(C(=O)N1c2ccccc2Sc2ccccc21)N(C)C
CHEMBL3707301	IDANPRAMINE	IDANPRAMINE	Small molecule	0	423.51	0		2.99	71.11	5	1	0	7	N	0.69	10.61	8.31	2.93	1.97	2	MOL	0	31	7	1	0	423.216	NEUTRAL	C24H29N3O4	COc1ccc(C2(c3ccc(OC)cc3)NC(=O)N(CCN3CCCCC3)C2=O)cc1
CHEMBL2106627	DIACETYLMORPHINE HYDROCHLORIDE	DIACETYLMORPHINE HYDROCHLORIDE|DIACETYLMORPHINE HYDROCHLORIDE CI|DIAMORPHINE|DIAMORPHINE HYDROCHLORIDE|HEROIN HYDROCHLORIDE|NSC-302357	Small molecule	4	405.88	1	1	1.99	65.07	6	0	0	2	N	0.45		9.1	1.55	-0.15	1	MOL	0	27	6	0	0	369.158	BASE	C21H24ClNO5	CC(=O)Oc1ccc2c3c1O[C@H]1[C@@H](OC(C)=O)C=C[C@H]4[C@@H](C2)N(C)CC[C@]314.Cl
CHEMBL2106813	GALOCITABINE	GALOCITABINE	Small molecule	0	439.4	0		0.3	141.37	10	3	0	6	N	0.58	10.64		-0.24	-0.24	2	MOL	0	31	11	3	1	439.139	NEUTRAL	C19H22FN3O8	COc1cc(C(=O)Nc2nc(=O)n([C@@H]3O[C@H](C)[C@@H](O)[C@H]3O)cc2F)cc(OC)c1OC
CHEMBL2079611	HYDROQUININE	HYDROQUININE	Small molecule	0	326.44	1	1	3.4	45.59	4	1	0	4	N	0.94	13.89	9.18	2.82	1.04	2	MOL	0	24	4	1	0	326.199	BASE	C20H26N2O2	CCC1CN2CCC1CC2[C@H](O)c1ccnc2ccc(OC)cc12
CHEMBL2103778	CILANSETRON	CILANSETRON|KC-9946	Small molecule	0	319.41	35	44	3.54	39.82	4	0	0	2	N	0.72		7.34	2.83	2.59	3	MOL	0	24	4	0	0	319.168	NEUTRAL	C20H21N3O	Cc1nccn1C[C@H]1CCc2c(c3cccc4c3n2CCC4)C1=O
CHEMBL3707235	GEMIGLIPTIN	GEMIGLIPTIN|LC-15-0444|LC-150444|LC15-0444	Small molecule	3	489.37	0		2.37	92.42	5	1	0	4	N	0.66		8.33	1.72	0.75	1	MOL	0	33	7	2	0	489.141	NEUTRAL	C18H19F8N5O2	N[C@@H](CC(=O)N1CCc2c(nc(C(F)(F)F)nc2C(F)(F)F)C1)CN1CC(F)(F)CCC1=O
CHEMBL2110805	EMEPRONIUM	EMEPRONIUM	Small molecule	4	282.45	0		4.69	0	0	0	0	6	N	0.67			0.68	0.68	2	MOL	0	21	1	0	0	282.222		C20H28N+	CC[N+](C)(C)C(C)CC(c1ccccc1)c1ccccc1
CHEMBL2110737	CELGOSIVIR	CELGOSIVIR	Small molecule	2	259.3	0		-1.13	90.23	6	3	0	3	N	0.56	12.93	8.19	-0.97	-1.82	0	MOL	0	18	6	3	0	259.142	NEUTRAL	C12H21NO5	CCCC(=O)O[C@H]1CN2CC[C@H](O)[C@@H]2[C@@H](O)[C@@H]1O
CHEMBL1790041	RANITIDINE	RANITIDINE|Tritec|Zantac	Small molecule	4	314.41	170	2473	1.46	83.58	7	2	0	10	N	0.38		7.8	0.99	0.45	1	MOL	0	21	7	2	0	314.141	NEUTRAL	C13H22N4O3S	CNC(=C[N+](=O)[O-])NCCSCc1ccc(CN(C)C)o1
CHEMBL1884833	FENPIVERINIUM	FENPIVERINIUM	Small molecule	0	337.49	1	2	3.48	43.09	1	1	0	6	N	0.81			-0.56	-0.56	2	MOL	0	25	3	2	0	337.227		C22H29N2O+	C[N+]1(CCC(C(N)=O)(c2ccccc2)c2ccccc2)CCCCC1
CHEMBL1875805	ACETYLLEUCINE	ACETYLLEUCINE	Small molecule	0	173.21	2	2	0.62	66.4	2	2	0	4	N	0.65	4.2		0.49	-2.54	0	MOL	0	12	4	2	0	173.105	ACID	C8H15NO3	CC(=O)NC(CC(C)C)C(=O)O
CHEMBL1888176	TROSPIUM	TROSPIUM|Trospium	Small molecule	4	392.52	2	2	3.77	46.53	3	1	0	4	N	0.64	11.05		-0.5	-0.5	2	MOL	0	29	4	1	0	392.222	NEUTRAL	C25H30NO3+	O=C(O[C@@H]1C[C@@H]2CC[C@H](C1)[N+]21CCCC1)C(O)(c1ccccc1)c1ccccc1
CHEMBL3989866	BICTEGRAVIR	BICTEGRAVIR|GS-9883|GS-9883-01	Small molecule	4	449.39	0		1.63	100.87	6	2	0	3	N	0.74	9.81		1.36	1.35	2	MOL	0	32	8	2	0	449.12	NEUTRAL	C21H18F3N3O5	O=C(NCc1c(F)cc(F)cc1F)c1cn2c(c(O)c1=O)C(=O)N1[C@H]3CC[C@H](C3)O[C@@H]1C2
CHEMBL1623992	PIPERIDOLATE	PIPERIDOLATE	Small molecule	4	323.44	0		3.85	29.54	3	0	0	5	N	0.78		8.31	4.27	3.32	2	MOL	0	24	3	0	0	323.188	NEUTRAL	C21H25NO2	CCN1CCCC(OC(=O)C(c2ccccc2)c2ccccc2)C1
CHEMBL4297283	GLYCOVIR	GLYCOVIR|NSC-670880	Small molecule	2	499.65	0		3.95	108.44	9	0	0	16	N	0.23		7.01	5.17	5.02	0	MOL	0	35	9	0	0	499.315	NEUTRAL	C26H45NO8	CCCCN1C[C@H](OC(=O)CCC)[C@@H](OC(=O)CCC)[C@H](OC(=O)CCC)[C@H]1COC(=O)CCC
CHEMBL1697759	MORINAMIDE	B-2311|MORINAMIDE|MORPHAZINAMIDE	Small molecule	0	222.25	6	27	-0.5	67.35	5	1	0	3	N	0.75	13.34	4	-1.09	-1.09	1	MOL	0	16	6	1	0	222.112	NEUTRAL	C10H14N4O2	O=C(NCN1CCOCC1)c1cnccn1
CHEMBL3137312	DASABUVIR	ABT-333|DASABUVIR|EXVIERA	Small molecule	4	493.59	2	3	4.02	110.26	6	2	0	5	N	0.44	9.09		3.42	3.42	4	MOL	0	35	8	2	0	493.167	NEUTRAL	C26H27N3O5S	COc1c(-c2ccc3cc(NS(C)(=O)=O)ccc3c2)cc(-n2ccc(=O)[nH]c2=O)cc1C(C)(C)C
CHEMBL4297087	BORNAPRINE	BORNAPRINE	Small molecule	0	329.48	0		4.02	29.54	3	0	0	8	N	0.53		10	4.18	1.63	1	MOL	0	24	3	0	0	329.236	BASE	C21H31NO2	CCN(CC)CCCOC(=O)C1(c2ccccc2)CC2CCC1C2
CHEMBL2106499	VALTORCITABINE	VALTORCITABINE|VALTORCITABINE DIHYDROCHLORIDE	Small molecule	2	326.35	0		-1	142.69	9	3	0	5	N	0.58		7.48	-0.92	-1.26	1	MOL	0	23	9	5	0	326.159	NEUTRAL	C14H22N4O5	CC(C)[C@H](N)C(=O)O[C@@H]1C[C@@H](n2ccc(N)nc2=O)O[C@H]1CO
CHEMBL2096895	PRADEFOVIR	PRADEFOVIR	Small molecule	2	423.8	2	4	3.41	114.38	9	1	0	6	N	0.47		3.75	1.81	1.81	3	MOL	0	28	9	2	0	423.086	NEUTRAL	C17H19ClN5O4P	Nc1ncnc2c1ncn2CCOC[P@@]1(=O)OCC[C@@H](c2cccc(Cl)c2)O1
CHEMBL2106686	ABACAVIR SUCCINATE	1592U89|ABACAVIR SUCCINATE	Small molecule	0	404.43	0		1.09	101.88	7	3	0	4	N	0.73		5.8	0.39	0.38	2	MOL	0	21	7	4	0	286.154	NEUTRAL	C18H24N6O5	Nc1nc(NC2CC2)c2ncn([C@H]3C=C[C@@H](CO)C3)c2n1.O=C(O)CCC(=O)O
CHEMBL2106705	FAMOTINE HYDROCHLORIDE	FAMOTINE HYDROCHLORIDE|UK-2054	Small molecule	0	308.21	0		3.76	21.59	2	0	0	3	N	0.83		5.3	3.93	3.92	2	MOL	0	19	2	0	0	271.076	NEUTRAL	C16H15Cl2NO	Cl.Clc1ccc(OCC2=NCCc3ccccc32)cc1
CHEMBL2106997	PROXAZOLE	AERBRON|PROXAZOLE	Small molecule	0	287.41	0		3.5	42.16	4	0	0	8	N	0.75		8.97	4.06	2.48	2	MOL	0	21	4	0	0	287.2	BASE	C17H25N3O	CCC(c1ccccc1)c1noc(CCN(CC)CC)n1
CHEMBL2106991	RALURIDINE	935-U-83|935U83|RALURIDINE	Small molecule	1	264.64	3	6	-0.19	84.32	5	2	0	2	N	0.78	8.42		0.04	0	1	MOL	0	17	6	2	0	264.031	NEUTRAL	C9H10ClFN2O4	O=c1[nH]c(=O)n([C@H]2C[C@H](F)[C@@H](CO)O2)cc1Cl
CHEMBL2104203	DENOTIVIR	DENOTIVIR	Small molecule	0	371.85	0		4.61	71.09	4	2	0	4	N	0.7	11.88	1.82	4.03	4.03	3	MOL	0	25	5	2	0	371.05	NEUTRAL	C18H14ClN3O2S	Cc1nsc(NC(=O)c2ccccc2)c1C(=O)Nc1ccc(Cl)cc1
CHEMBL2104523	CINITAPRIDE	CINITAPRIDE	Small molecule	3	402.5	0		3.13	110.73	6	2	0	7	N	0.31	13.62	9.74	2.79	0.48	1	MOL	0	29	8	3	0	402.227	BASE	C21H30N4O4	CCOc1cc(N)c([N+](=O)[O-])cc1C(=O)NC1CCN(CC2CC=CCC2)CC1
CHEMBL2111108	TARIBAVIRIN	TARIBAVIRIN	Small molecule	3	243.22	4	4	-2.83	150.5	8	5	0	3	N	0.28	12.42	5.34	-2.54	-2.54	1	MOL	0	17	9	6	1	243.097	NEUTRAL	C8H13N5O4	N=C(N)c1ncn([C@@H]2O[C@H](CO)[C@@H](O)[C@H]2O)n1
CHEMBL2110933	FAMOTINE	FAMOTINE	Small molecule	0	271.75	0		3.76	21.59	2	0	0	3	N	0.83		5.3	3.93	3.92	2	MOL	0	19	2	0	0	271.076	NEUTRAL	C16H14ClNO	Clc1ccc(OCC2=NCCc3ccccc32)cc1
CHEMBL2104066	AMITIVIR	AMITIVIR	Small molecule	0	126.14	0		0.43	61.6	5	1	0	1	N	0.44	10.6		-0.11	-0.11	1	MOL	0	8	4	1	0	126	NEUTRAL	C3H2N4S	N#CNc1nncs1
CHEMBL2105231	PIPROZOLIN	GO 919|PIPROZOLIN|PROBKIN|W 3699	Small molecule	0	298.41	0		1.8	49.85	5	0	0	4	N	0.58		5.38	2.28	2.28	0	MOL	0	20	5	0	0	298.135	NEUTRAL	C14H22N2O3S	CCOC(=O)/C=C1\SC(N2CCCCC2)C(=O)N1CC
CHEMBL2107457	ITOPRIDE	ITOPRIDE	Small molecule	3	358.44	0		2.57	60.03	5	1	0	9	N	0.75		8.77	2.32	0.93	2	MOL	0	26	6	1	0	358.189	BASE	C20H26N2O4	COc1ccc(C(=O)NCc2ccc(OCCN(C)C)cc2)cc1OC
CHEMBL3039520	LASMIDITAN	COL-144|LASMIDITAN|LY573144	Small molecule	3	377.37	0		3.28	62.3	4	1	0	4	N	0.83	12.23	7.99	3.3	2.61	2	MOL	0	27	5	1	0	377.135	NEUTRAL	C19H18F3N3O2	CN1CCC(C(=O)c2cccc(NC(=O)c3c(F)cc(F)cc3F)n2)CC1
CHEMBL2110788	BENZILONIUM	BENZILONE	Small molecule	0	354.47	0		3.09	46.53	3	1	0	6	N	0.64	11.05		-0.78	-0.78	2	MOL	0	26	4	1	0	354.206	NEUTRAL	C22H28NO3+	CC[N+]1(CC)CCC(OC(=O)C(O)(c2ccccc2)c2ccccc2)C1
CHEMBL2111034	MEMOTINE	MEMOTINE	Small molecule	0	267.33	0		3.12	30.82	3	0	0	4	N	0.85		5.73	3.17	3.16	2	MOL	0	20	3	0	0	267.126	NEUTRAL	C17H17NO2	COc1ccc(OCC2=NCCc3ccccc32)cc1
CHEMBL2106348	KETHOXAL	KETHOXAL|KETOXAL|U-2032	Small molecule	0	148.16	0		-0.71	66.76	4	2	0	4	N	0.52	10.54		-0.25	-0.25	0	MOL	0	10	4	2	0	148.074	NEUTRAL	C6H12O4	CCOC(C)C(=O)C(O)O
CHEMBL2106618	GLISOXEPIDE	BAY B 4231|FBB 4231|GLISOXEPIDE|RP 22410	Small molecule	0	449.53	4	23	1.73	133.64	7	3	0	7	N	0.59	4.07	1.59	1.44	0.49	2	MOL	0	31	10	3	0	449.173	ACID	C20H27N5O5S	Cc1cc(C(=O)NCCc2ccc(S(=O)(=O)NC(=O)NN3CCCCCC3)cc2)no1
CHEMBL2104968	FOSDEVIRINE	FOSDEVIRINE	Small molecule	0	413.8	9	33	3.64	108.97	4	2	0	5	N	0.49	10.8		3.54	3.54	3	MOL	0	28	6	3	0	413.07	NEUTRAL	C20H17ClN3O3P	CO[P@](=O)(c1cc(C)cc(/C=C/C#N)c1)c1c(C(N)=O)[nH]c2ccc(Cl)cc12
CHEMBL3183075	NIZATIDINE	AXID|AXID AR|LY 139037|LY-139037|NIZATIDINE|Nizatidine|ZINGA 150|ZINGA 300	Small molecule	4	331.47	115	700	1.32	83.33	8	2	0	10	N	0.38		6.54	0.77	0.72	1	MOL	0	21	7	2	0	331.114	NEUTRAL	C12H21N5O2S2	CNC(=C[N+](=O)[O-])NCCSCc1csc(CN(C)C)n1
CHEMBL3183376	EPINEPHRINE HYDROCHLORIDE		Small molecule	0	219.67	1	4	0.35	72.72	4	4	0	3	N	0.51	9.69	8.91	-0.43	-1.63	1	MOL	-1	13	4	4	0	183.089	BASE	C9H14ClNO3	CNC[C@H](O)c1ccc(O)c(O)c1.Cl
CHEMBL1729803	CAROVERINE	CAROVERINE	Small molecule	0	365.48	5	18	3.34	47.36	5	0	0	8	N	0.61		8.68	3.5	2.2	3	MOL	0	27	5	0	0	365.21	BASE	C22H27N3O2	CCN(CC)CCn1c(=O)c(Cc2ccc(OC)cc2)nc2ccccc21
CHEMBL3318007	PIMODIVIR	JNJ - 63623872 - ZCD|JNJ-63623872|JNJ-63623872-ZCD|JNJ-872|JNJ63623872|JNJ872|PIMODIVIR|VX -787|VX-787	Small molecule	3	399.4	12	30	3.6	103.79	5	3	0	4	N	0.62	4.2	2.57	3.27	0.38	3	MOL	0	29	7	3	0	399.151	ACID	C20H19F2N5O2	O=C(O)[C@H]1C2CCC(CC2)[C@@H]1Nc1nc(-c2c[nH]c3ncc(F)cc23)ncc1F
CHEMBL2105242	MELADRAZINE	BA 13155 [AS TARTRATE]|MELADRAZINE	Small molecule	0	253.35	0		0.27	86.43	6	2	0	6	N	0.56	13	10.49	0.67	-1.58	1	MOL	0	18	7	3	0	253.202	BASE	C11H23N7	CCN(CC)c1nc(=NN)nc(N(CC)CC)[nH]1
CHEMBL2111176	VALETHAMATE	VALETHAMATE	Small molecule	0	306.47	0		3.85	26.3	2	0	0	9	N	0.51			0.05	0.05	1	MOL	0	22	3	0	0	306.243		C19H32NO2+	CCC(C)C(C(=O)OCC[N+](C)(CC)CC)c1ccccc1
CHEMBL2105929	AMIDAPSONE	AMIDAPSONE	Small molecule	0	291.33	0		1.59	115.28	4	3	0	3	N	0.74	12.87	2.03	1	1	2	MOL	0	20	6	5	0	291.068	NEUTRAL	C13H13N3O3S	NC(=O)Nc1ccc(S(=O)(=O)c2ccc(N)cc2)cc1
CHEMBL2104550	ARANOTIN	53183|ARANOTIN	Small molecule	0	462.51	0		1.14	105.61	9	1	0	1	N	0.45			-0.03	-0.03	0	MOL	0	31	9	1	0	462.055		C20H18N2O7S2	CC(=O)O[C@H]1C=COC=C2C[C@@]34SS[C@]5(CC6=COC=C[C@H](O)[C@H]6N5C3=O)C(=O)N4[C@@H]21
CHEMBL3707363	TRIMETHYLDIPHENYLPROPYLAMINE	TRIMETHYLDIPHENYLPROPYLAMINE	Small molecule	0	253.39	0		4.16	3.24	1	0	0	5	N	0.77		9.91	4.49	2.02	2	MOL	0	19	1	0	0	253.183	BASE	C18H23N	CC(CC(c1ccccc1)c1ccccc1)N(C)C
CHEMBL3301620	TEMSAVIR	BMS-626529|TEMSAVIR	Small molecule	1	473.49	31	105	1.63	126.31	8	1	0	5	N	0.34	9.07	1.25	1.01	1	4	MOL	0	35	11	1	1	473.181	NEUTRAL	C24H23N7O4	COc1cnc(-n2cnc(C)n2)c2[nH]cc(C(=O)C(=O)N3CCN(C(=O)c4ccccc4)CC3)c12
CHEMBL3989506	TROMANTADINE	TROMANTADINE	Small molecule	0	280.41	0		1.65	41.57	3	1	0	6	N	0.75		8.57	1.13	-0.07	0	MOL	0	20	4	1	0	280.215	BASE	C16H28N2O2	CN(C)CCOCC(=O)NC12CC3CC(CC(C3)C1)C2
CHEMBL4069597	PRITELIVIR	AIC-316|AIC316|PRITELIVIR	Small molecule	2	402.5	7	9	2.37	106.25	6	1	0	5	N	0.71	8.58	4.42	1.97	1.95	3	MOL	0	27	7	2	0	402.082	NEUTRAL	C18H18N4O3S2	Cc1nc(N(C)C(=O)Cc2ccc(-c3ccccn3)cc2)sc1S(N)(=O)=O
CHEMBL3989677	HYDROCODONE BITARTRATE	CEP-33237|DIHYDROCODEINONE BITARTRATE|Dicodid|HYDROCODONE BITARTRATE|HYDROCODONE BITARTRATE CII|HYDROCODONE BITARTRATE HEMIPENTAHYDRATE|HYSINGLA|Mercodinone|VANTRELA ER|ZOHYDRO ER	Small molecule	4	485.49	0		1.93	38.77	4	0	0	1	N	0.79		8.61	1.96	0.73	1	MOL	0	22	4	0	0	299.152	BASE	C22H31NO11	COc1ccc2c3c1O[C@H]1C(=O)CC[C@H]4[C@@H](C2)N(C)CC[C@]314.O.O.O=C(O)C(O)C(O)C(=O)O
CHEMBL3989849	FENTONIUM	FENTONIUM	Small molecule	0	484.62	0		5	63.6	4	1	0	8	N	0.28			0.29	0.29	3	MOL	0	36	5	1	0	484.248		C31H34NO4+	C[N+]1(CC(=O)c2ccc(-c3ccccc3)cc2)[C@H]2CC[C@@H]1C[C@H](OC(=O)[C@H](CO)c1ccccc1)C2
CHEMBL3989496	TEZACITABINE	ANHYDROUS|FMDC|MDL 101,731|TEZACITABINE	Small molecule	2	275.24	0		-1.07	110.6	7	3	0	2	N	0.62	13.28		-1.93	-1.93	1	MOL	0	18	7	4	0	257.081	NEUTRAL	C10H14FN3O5	Nc1ccn([C@@H]2O[C@H](CO)[C@@H](O)/C2=C\F)c(=O)n1.O
CHEMBL4297215	BALOXAVIR	BALOXAVIR|S-033447	Small molecule	0	483.5	0		2.98	75.01	7	1	0	1	N	0.57	10.25		2.79	2.79	3	MOL	0	34	7	1	0	483.106	NEUTRAL	C24H19F2N3O4S	O=C1c2c(O)c(=O)ccn2N([C@@H]2c3ccccc3SCc3c2ccc(F)c3F)[C@@H]2COCCN12
CHEMBL4297186	NIPEROTIDINE	NIPEROTIDINE	Small molecule	0	434.52	0		2.76	102.04	9	2	0	12	N	0.3		7.8	2.34	1.8	2	MOL	0	30	9	2	0	434.162	NEUTRAL	C20H26N4O5S	CN(C)Cc1ccc(CSCCNC(=C[N+](=O)[O-])NCc2ccc3c(c2)OCO3)o1
CHEMBL4297291	INGAVIRIN	IMIDAZOLYL ETHANAMIDE PENTANDIOIC ACID|INGAVIRIN	Small molecule	3	225.25	0		0.32	95.08	3	3	0	7	N	0.62	4.15	6.55	-1.85	-2.76	1	MOL	0	16	6	3	0	225.111	ACID	C10H15N3O3	O=C(O)CCCC(=O)NCCc1c[nH]cn1
CHEMBL2109566	MEDI-557	MEDI-557	Antibody	1		0															SEQ	0
CHEMBL635	PREDNISONE	CORTAN|CORTANCYL|DECORTISYL|DELTA-DOME|DELTASONE|FERNISONE|LIQUID PRED|LODOTRA|METICORTEN|NSC-10023|ORASONE|PARACORT|PREDNICEN-M|PREDNISONE|PREDNISONE INTENSOL|PREDNISONE TABLETS|Prednisone|RAYOS|SERVISONE|Sterapred	Small molecule	4	358.43	199	825	1.77	91.67	5	2	0	2	N	0.78	12.58		1.66	1.66	0	MOL	0	26	5	2	0	358.178	NEUTRAL	C21H26O5	C[C@]12CC(=O)[C@H]3[C@@H](CCC4=CC(=O)C=C[C@@]43C)[C@@H]1CC[C@]2(O)C(=O)CO
CHEMBL1349	VALACYCLOVIR	VALACICLOVIR|VALACYCLOVIR|VALTREX|Valacyclovir|ZELITREX	Small molecule	4	324.34	135	799	-0.8	151.14	9	3	0	7	N	0.44	11.99	7.48	-0.06	-0.4	2	MOL	0	23	10	5	0	324.155	NEUTRAL	C13H20N6O4	CC(C)[C@H](N)C(=O)OCCOCn1cnc2c(=O)nc(N)[nH]c21
CHEMBL1282	IMIQUIMOD	ALDARA|Aldara|IMIQUIMOD|R-837|S26308|ZYCLARA	Small molecule	4	240.31	130	575	2.82	56.73	4	1	0	2	N	0.75		5.01	2.65	2.65	3	MOL	0	18	4	2	0	240.137	NEUTRAL	C14H16N4	CC(C)Cn1cnc2c(N)nc3ccccc3c21
CHEMBL1201187	MARAVIROC	CELSENTRI|MARAVIROC|Maraviroc|Rel-Maraviroc|SELZENTRY|UK-427857	Small molecule	4	513.68	36	153	5.95	63.05	5	1	2	8	N	0.47	13.98	9.35	3.63	1.68	2	MOL	0	37	6	1	2	513.328	BASE	C29H41F2N5O	Cc1nnc(C(C)C)n1[C@H]1C[C@@H]2CC[C@H](C1)N2CC[C@H](NC(=O)C1CCC(F)(F)CC1)c1ccccc1
CHEMBL64391	ITRACONAZOLE	ITRACONAZOLE|ITRAZOLE|ONMEL|R 51,211|SPORANOX I.V.|SPORANOX-PULSE|Sporanos|Sporanox|TOLSURA	Small molecule	4	705.65	296	3120	5.58	104.7	12	0	3	11	N	0.17		3.91	7.31	7.31	5	MOL	0	49	12	0	3	704.239	NEUTRAL	C35H38Cl2N8O4	CCC(C)n1ncn(-c2ccc(N3CCN(c4ccc(OCC5COC(Cn6cncn6)(c6ccc(Cl)cc6Cl)O5)cc4)CC3)cc2)c1=O
CHEMBL929	DELAVIRDINE MESYLATE	DELAVIRDINE MESILATE|DELAVIRDINE MESYLATE|DELAVIRDINE METHANESULFONATE|RESCRIPTOR|Rescriptor|U-90152S|U-90152T	Small molecule	4	552.68	11	111	2.72	110.43	6	3	0	6	N	0.53	9.39	6.82	1.02	0.92	3	MOL	0	32	9	3	0	456.194	NEUTRAL	C23H32N6O6S2	CC(C)Nc1cccnc1N1CCN(C(=O)c2cc3cc(NS(C)(=O)=O)ccc3[nH]2)CC1.CS(=O)(=O)O
CHEMBL1294	QUINIDINE	QUINIDINE	Small molecule	4	324.42	101	2141	3.17	45.59	4	1	0	4	N	0.88	13.89	9.05	2.51	0.86	2	MOL	0	24	4	1	0	324.184	BASE	C20H24N2O2	C=C[C@H]1CN2CC[C@H]1C[C@@H]2[C@@H](O)c1ccnc2ccc(OC)cc12
CHEMBL374478	RIFAMPIN	BA 411661E|BA-41166E|EREMFAT|L-5103|L-5103 LEPETIT|NIH-10782|NSC-113926|RIFADIN|RIFAMPICIN|RIFAMPIN|RIFAMYCIN AMP|RIMACTANE|Rifampicin	Small molecule	4	822.95	303	6315	4.34	220.15	15	6	3	4	N	0.11	6.8	7.37	2.95	2.87	2	MOL	0	59	16	6	3	822.405	NEUTRAL	C43H58N4O12	CO[C@H]1/C=C/O[C@@]2(C)Oc3c(C)c(O)c4c(O)c(c(/C=N/N5CCN(C)CC5)c(O)c4c3C2=O)NC(=O)/C(C)=C\C=C\[C@H](C)[C@H](O)[C@@H](C)[C@@H](O)[C@@H](C)[C@H](OC(C)=O)[C@@H]1C
CHEMBL182	GANCICLOVIR	BW 759U|CYMEVENE|CYTOVENE|Cymevene|GANCICLOVIR|RS-21592|VIRGAN|VITRASERT|ZIRGAN	Small molecule	4	255.23	225	2226	-1.56	139.54	9	4	0	5	N	0.5	11.58	1.01	-1.19	-1.19	2	MOL	0	18	9	5	0	255.097	NEUTRAL	C9H13N5O4	Nc1nc(O)c2ncn(COC(CO)CO)c2n1
CHEMBL1643	RIBAVIRIN	COPEGUS|NSC-163039|REBETOL|RIBASPHERE|RIBAVARIN|RIBAVIRIN|RibaPak|Ribofluranosyl Carboxamide|SCH 18908|SCH-18908|TRIBAVIRIN|Tribavirin|VIRAZID|VIRAZOLE|Viramid	Small molecule	4	244.21	291	3181	-3.01	143.72	8	4	0	3	N	0.44	11.88		-2.77	-2.77	1	MOL	0	17	9	5	0	244.081	NEUTRAL	C8H12N4O5	NC(=O)c1ncn([C@@H]2O[C@H](CO)[C@@H](O)[C@H]2O)n1
CHEMBL61	PODOFILOX	CONDYLINE|CONDYLOX|NSC-24818|PODOFILOX|PODOPHYLLOTOXIN|Podophyllotoxin|WARTICON	Small molecule	4	414.41	304	1827	2.41	92.68	8	1	0	4	N	0.76			1.62	1.62	2	MOL	0	30	8	1	0	414.132		C22H22O8	COc1cc([C@@H]2c3cc4c(cc3[C@H](O)[C@H]3COC(=O)[C@H]23)OCO4)cc(OC)c1OC
CHEMBL6966	VERAPAMIL	CP-16,533-1|CP-16533-1|Calan|Covera-HS|D-365|IPROVERATRIL|Isoptin|NSC-272306NA|Tarka|VERAPAMIL|Verapamil|Verelan	Small molecule	4	454.61	287	2933	5.09	63.95	6	0	1	13	N	0.42		9.68	5.04	2.79	2	MOL	0	33	6	0	1	454.283	BASE	C27H38N2O4	COc1ccc(CCN(C)CCCC(C#N)(c2ccc(OC)c(OC)c2)C(C)C)cc1OC
CHEMBL1090	VIDARABINE	ARA-A|Arabinosyladenine|CI 673|NSC-247519|NSC-404241|VIDARABINE|VIDARABINE MONOHYDRATE|VIRA-A	Small molecule	4	267.25	63	380	-1.98	139.54	9	4	0	2	N	0.49	12.45	3.94	-2.09	-2.09	2	MOL	0	19	9	5	0	267.097	NEUTRAL	C10H13N5O4	Nc1ncnc2c1ncn2[C@@H]1O[C@H](CO)[C@@H](O)[C@@H]1O
CHEMBL1490434	MOROXYDINE	ABOB|MOROXYDINE|SKF 8898-A	Small molecule	0	171.2	11	15	-1.47	100.72	2	3	0	0	N	0.31		11.9	-1.58	-3.85	0	MOL	0	12	6	5	0	171.112	BASE	C6H13N5O	N=C(N)/N=C(\N)N1CCOCC1
CHEMBL525076	ENFUVIRTIDE	DP-178|DP178|ENFUVIRTIDE|FUZEON|Fuzeon|Fuzeon T-20|PENTAFUSIDE (TRIVIAL NAME)|T-20|T20	Protein	4	4491.94	18	212														BOTH	0					4489.19		C204H301N51O64	CC[C@H](C)[C@H](NC(=O)[C@H](CC(C)C)NC(=O)[C@H](CO)NC(=O)[C@H](Cc1cnc[nH]1)NC(=O)[C@@H](NC(=O)[C@H](CC(C)C)NC(=O)[C@H](CO)NC(=O)[C@@H](NC(=O)[C@H](Cc1ccc(O)cc1)NC(C)=O)[C@@H](C)O)[C@@H](C)CC)C(=O)N[C@@H](CCC(=O)O)C(=O)N[C@@H](CCC(=O)O)C(=O)N[C@@H](CO)C(=O)N[C@@H](CCC(N)=O)C(=O)N[C@@H](CC(N)=O)C(=O)N[C@@H](CCC(N)=O)C(=O)N[C@@H](CCC(N)=O)C(=O)N[C@@H](CCC(=O)O)C(=O)N[C@@H](CCCCN)C(=O)N[C@@H](CC(N)=O)…
CHEMBL515408	MARIBAVIR	1263-W-94|1263W94|MARIBAVIR	Small molecule	3	376.24	5	79	1.77	99.77	7	4	0	4	N	0.65	12.45	6.38	1.84	1.8	2	MOL	0	24	7	4	0	375.075	NEUTRAL	C15H19Cl2N3O4	CC(C)Nc1nc2cc(Cl)c(Cl)cc2n1[C@H]1O[C@@H](CO)[C@H](O)[C@@H]1O
CHEMBL1540	PENCICLOVIR	BRL-39123|DENAVIR|FENISTIL|PENCICLOVIR|VECTAVIR	Small molecule	4	253.26	149	869	-0.9	130.31	8	4	0	5	N	0.54	11.59	0.94	-1.08	-1.08	2	MOL	0	18	8	5	0	253.118	NEUTRAL	C10H15N5O3	Nc1nc(O)c2ncn(CCC(CO)CO)c2n1
CHEMBL223402	RSV-604	A-60444|RSV 604|RSV-604|RSV604	Small molecule	2	388.4	20	87	3.76	82.59	3	3	0	3	N	0.64	11.23	0.4	4.08	4.08	3	MOL	0	29	6	3	0	388.134	NEUTRAL	C22H17FN4O2	O=C(Nc1ccccc1F)N[C@H]1N=C(c2ccccc2)c2ccccc2NC1=O
CHEMBL204656	ELVITEGRAVIR	ELVITEGRAVIR|GS-9137|JTK-303|VITEKTA	Small molecule	4	447.89	15	302	4.28	88.76	5	2	0	7	N	0.56	5.97		4.67	3.22	3	MOL	0	31	6	2	0	447.125	ACID	C23H23ClFNO5	COc1cc2c(cc1Cc1cccc(Cl)c1F)c(=O)c(C(=O)O)cn2[C@H](CO)C(C)C
CHEMBL848	LENALIDOMIDE	CC-5013|CDC-501|LENALIDOMIDE|REVLIMID|SYP-1512	Small molecule	4	259.26	598	738	0.03	92.5	4	2	0	1	N	0.55	11.61	2.31	-0.71	-0.71	1	MOL	0	19	6	3	0	259.096	NEUTRAL	C13H13N3O3	Nc1cccc2c1CN(C1CCC(=O)NC1=O)C2=O
CHEMBL529	AZITHROMYCIN	AZASITE|AZITHROMYCIN|AZITHROMYCIN DIHYDRATE|AZITHROMYCIN HYDRATE|AZYTER|CLAMELLE|CP 62993|CP-62,993|Sumamed|Sunamed|XZ 405|XZ 450|XZ-450|ZITHROMAX|ZMax	Small molecule	4	749	237	3270	1.9	180.08	14	5	2	7	N	0.24	12.43	9.57	2.44	-1.23	0	MOL	0	52	14	5	2	748.509	BASE	C38H72N2O12	CC[C@H]1OC(=O)[C@H](C)[C@@H](O[C@H]2C[C@@](C)(OC)[C@@H](O)[C@H](C)O2)[C@H](C)[C@@H](O[C@@H]2O[C@H](C)C[C@H](N(C)C)[C@H]2O)[C@](C)(O)C[C@@H](C)CN(C)[C@H](C)[C@@H](O)[C@]1(C)O
CHEMBL655	MIDAZOLAM	MIDAZOLAM|MIDAZOLAM CIV|NAYZILAM|USL-261|USL261	Small molecule	4	325.77	53	308	4.32	30.18	3	0	0	1	N	0.65		6.19	3.97	3.95	3	MOL	0	23	3	0	0	325.078	NEUTRAL	C18H13ClFN3	Cc1ncc2n1-c1ccc(Cl)cc1C(c1ccccc1F)=NC2
CHEMBL318153	EDOXUDINE	EDOXUDINE|EDU|EUDR|ORF 15817|RWJ 15817	Small molecule	0	256.26	31	93	-1.26	104.55	6	3	0	3	N	0.63	9.95		-0.67	-0.68	1	MOL	0	18	7	3	0	256.106	NEUTRAL	C11H16N2O5	CCc1cn([C@H]2C[C@H](O)[C@@H](CO)O2)c(=O)[nH]c1=O
CHEMBL118	CELECOXIB	CELEBREX|CELECOXIB|Celebra|DFN-15|DFN15|ONSENAL|SC-58635	Small molecule	4	381.38	289	2799	3.51	77.98	4	1	0	3	N	0.75	10.6		4.01	4.01	3	MOL	0	26	5	2	0	381.076	NEUTRAL	C17H14F3N3O2S	Cc1ccc(-c2cc(C(F)(F)F)nn2-c2ccc(S(N)(=O)=O)cc2)cc1
CHEMBL3137338	ASVASIRAN SODIUM	ALN-RSV-01|ALN-RSV01|ASVASIRAN SODIUM	Oligonucleotide	2		0															NONE	0
CHEMBL29609	PLECONARIL	PLECONARIL|VP 63843|WIN 63843	Small molecule	2	381.35	65	221	4.68	74.18	6	0	0	6	N	0.58		1.64	5.04	5.04	3	MOL	0	27	6	0	0	381.13	NEUTRAL	C18H18F3N3O3	Cc1cc(CCCOc2c(C)cc(-c3noc(C(F)(F)F)n3)cc2C)on1
CHEMBL1201314	VALGANCICLOVIR	VALGANCICLOVIR	Small molecule	4	354.37	5	38	-1.44	171.37	10	4	0	8	N	0.41	10.16	7.48	-1.21	-1.55	2	MOL	0	25	11	6	2	354.165	NEUTRAL	C14H22N6O5	CC(C)[C@H](N)C(=O)OCC(CO)OCn1cnc2c(=O)[nH]c(N)nc21
CHEMBL160	CYCLOSPORINE	27-400|ANTIBIOTIC S-7481F1|CAPIMUNE|CAPSORIN|CEQUA|CICLOSPORIN|CYCLOSPORIN A|CYCLOSPORINE|DEXIMUNE|GENGRAF|IKERVIS|NEORAL|NSC-290193|OL-27-400|OPTIMMUNE|RESTASIS|RESTASIS MULTIDOSE|SANDIMMUN|SANDIMMUNE|SANG-35|SANGCYA|SDZ-OXL-400|VANQUORAL	Protein	4	1202.63	259	3968														BOTH	0					1201.84		C62H111N11O12	C/C=C/C[C@@H](C)[C@@H](O)[C@H]1C(=O)N[C@@H](CC)C(=O)N(C)CC(=O)N(C)[C@@H](CC(C)C)C(=O)N[C@@H](C(C)C)C(=O)N(C)[C@@H](CC(C)C)C(=O)N[C@@H](C)C(=O)N[C@H](C)C(=O)N(C)[C@@H](CC(C)C)C(=O)N(C)[C@@H](CC(C)C)C(=O)N(C)[C@@H](C(C)C)C(=O)N1C
CHEMBL1201723	SINECATECHINS	SINECATECHINS|Sinecatechins|VEREGEN	Unknown	4		0															NONE	0
CHEMBL47298	TILORONE	Amixin IC|TILORONE	Small molecule	0	410.56	27	71	4.34	42.01	5	0	0	12	N	0.44		8.89	4.26	1.84	2	MOL	0	30	5	0	0	410.257	BASE	C25H34N2O3	CCN(CC)CCOc1ccc2c(c1)C(=O)c1cc(OCCN(CC)CC)ccc1-2
CHEMBL880	FAMCICLOVIR	BRL-42810|FAMCICLOVIR|FAMVIR|Famvir	Small molecule	4	321.34	133	829	0.54	122.22	9	1	0	7	N	0.73		3.65	-0.48	-0.48	2	MOL	0	23	9	2	0	321.144	NEUTRAL	C14H19N5O4	CC(=O)OCC(CCn1cnc2cnc(N)nc21)COC(C)=O
CHEMBL1214598	UMIFENOVIR	Arbidol|UMIFENOVIR	Small molecule	3	477.42	22	68	5.18	54.7	6	1	1	7	N	0.38	6.01	9.87	3.75	3.74	3	MOL	0	29	5	1	1	476.077	ZWITTERION	C22H25BrN2O3S	CCOC(=O)c1c(CSc2ccccc2)n(C)c2cc(Br)c(O)c(CN(C)C)c12
CHEMBL1236524	GALIDESIVIR	BCX-4430|BCX4430|GALIDESIVIR	Small molecule	1	265.27	0		-1.73	140.31	7	6	1	2	N	0.38	12.95	8.46	-2.14	-3.24	2	MOL	0	19	8	7	1	265.118	NEUTRAL	C11H15N5O3	Nc1ncnc2c([C@@H]3N[C@H](CO)[C@@H](O)[C@H]3O)c[nH]c12
CHEMBL31634	BRIVUDINE	BRIVUDINE|BVDU|Bromovinyldeoxyuridine|NSC-633770|RP-101|RP101	Small molecule	2	333.14	77	1322	-0.46	104.55	6	3	0	3	N	0.69	9.74		-0.5	-0.5	1	MOL	0	19	7	3	0	332.001	NEUTRAL	C11H13BrN2O5	O=c1[nH]c(=O)n([C@H]2C[C@H](O)[C@@H](CO)O2)cc1/C=C/Br
CHEMBL1201558	INTERFERON ALFA-2B	INTERFERON ALFA-2B|INTRON A|INTRON A HSA-FREE|Intron-A|SCH 30500|Viraferon	Protein	4		2	19														SEQ	0
CHEMBL1229211	DOLUTEGRAVIR	DOLUTEGRAVIR|GSK 1349572|GSK-1349572|S-349572|TIVICAY	Small molecule	4	419.38	38	175	1.35	100.87	6	2	0	3	N	0.78	10.1		1.1	1.1	2	MOL	0	30	8	2	0	419.129	NEUTRAL	C20H19F2N3O5	C[C@@H]1CCO[C@H]2Cn3cc(C(=O)NCc4ccc(F)cc4F)c(=O)c(O)c3C(=O)N21
CHEMBL1201438	ALDESLEUKIN	ALDESLEUKIN|HUMAN INTERLEUKIN-2|INTERLEUKIN 2|INTERLEUKIN-2 ALDESLEUKIN|PROLEUKIN	Protein	4		2	19														SEQ	0
CHEMBL1201586	PALIVIZUMAB	MEDI-493|PALIVIZUMAB|SYNAGIS|SYNAGIS ABBOSYNAGIS	Antibody	4		2	19														SEQ	0
CHEMBL1241951	LETERMOVIR	AIC 246|AIC-246|AIC246|LETERMOVIR|MK-8228|PREVYMIS	Small molecule	4	572.56	8	44	5.71	77.84	7	1	2	6	N	0.38	3.75	7.15	4.64	4.22	3	MOL	0	41	8	1	2	572.205	ACID	C29H28F4N4O4	COc1cccc(N2CCN(C3=Nc4c(F)cccc4[C@H](CC(=O)O)N3c3cc(C(F)(F)F)ccc3OC)CC2)c1
CHEMBL1200380	ACYCLOVIR SODIUM	ACICLOVIR SODIUM|ACYCLOVIR|ACYCLOVIR SODIUM|ACYCLOVIR SODIUM SALT|Acyclovir|BW 248U|BW 248U SODIUM|BW-248U-SODIUM|ZOVIRAX	Small molecule	4	247.19	0		-0.92	119.31	8	3	0	4	N	0.58	11.58	1.01	-0.56	-0.56	2	MOL	0	16	8	4	0	225.086	NEUTRAL	C8H10N5NaO3	Nc1nc([O-])c2ncn(COCCO)c2n1.[Na+]
CHEMBL1200340	OSELTAMIVIR PHOSPHATE	OSELTAMIVIR PHOSPHATE|RO 64-0796/002|RO-64-0796-002|TAMIFLU	Small molecule	4	410.4	18	103	1.29	90.65	5	2	0	7	N	0.69		9.31	1.16	-0.72	0	MOL	0	22	6	3	0	312.205	BASE	C16H31N2O8P	CCOC(=O)C1=C[C@@H](OC(CC)CC)[C@H](NC(C)=O)[C@@H](N)C1.O=P(O)(O)O
CHEMBL1556	INOSINE	INO-1001|INOSINE|NSC-20262	Small molecule	3	268.23	34	54	-2.27	133.49	8	4	0	2	N	0.48	8.93	0.58	-2.48	-2.49	2	MOL	0	19	9	4	0	268.081	NEUTRAL	C10H12N4O5	O=c1[nH]cnc2c1ncn2[C@@H]1O[C@H](CO)[C@@H](O)[C@H]1O
CHEMBL3601411	TEGAVIVINT	BC-2059|TEGAVIVINT	Small molecule	1	588.75	19	46	3.79	139.94	8	2	1	4	N	0.35	3.31		4.21	-0.02	2	MOL	0	40	10	2	1	588.208	ACID	C28H36N4O6S2	C[C@H]1C[C@@H](C)CN(S(=O)(=O)c2ccc3c(c2)C(=NO)c2cc(S(=O)(=O)N4C[C@@H](C)C[C@@H](C)C4)ccc2C3=NO)C1
CHEMBL184	ACYCLOVIR	ACICLOVIR|ACYCLOVIR|AVACLYR|AVERT|AVIRAL|Aciclovir|Acycloguanosine|CLEARSORE|CYMEX ULTRA|Cyclovir|DUVIMEX|HERPETAD|LIPSORE|LYPSYL|NSC-645011|RANOVIR|SITAVIG|SOOTHELIP|SORAWAY|VIRALIEF|VIRASORB|VIROVIR 200|VIROVIR 400|VIROVIR 800|ZOVIRAX|Zovirax	Small molecule	4	225.21	250	3101	-0.92	119.31	8	3	0	4	N	0.58	11.58	1.01	-0.56	-0.56	2	MOL	0	16	8	4	0	225.086	NEUTRAL	C8H11N5O3	Nc1nc(O)c2ncn(COCCO)c2n1
CHEMBL222813	ZANAMIVIR	GG-167|GG167|GR 121167X|GR-121167|RELENZA|Relenza|ZANAMIVIR	Small molecule	4	332.31	42	801	-3.58	198.22	7	8	1	6	N	0.18	3.49	11.64	-5.77	-5.77	0	MOL	0	23	11	9	2	332.133	ZWITTERION	C12H20N4O7	CC(=O)N[C@@H]1[C@@H](NC(=N)N)C=C(C(=O)O)O[C@H]1[C@H](O)[C@H](O)CO
CHEMBL254316	RALTEGRAVIR	ISENTRESS|MK-0518|RALTEGRAVIR	Small molecule	4	444.42	45	652	0.91	152.24	9	3	0	6	N	0.51	7.02		-0.39	-0.92	3	MOL	0	32	11	3	1	444.156	NEUTRAL	C20H21FN6O5	Cc1nnc(C(=O)NC(C)(C)c2nc(C(=O)NCc3ccc(F)cc3)c(O)c(=O)n2C)o1
CHEMBL3417258	LUMICITABINE	ALS-008176|LUMICITABINE	Small molecule	2	433.86	7	23	1.44	122.74	9	1	0	7	N	0.51			2.05	2.05	1	MOL	0	29	9	2	0	433.142		C18H25ClFN3O6	CC(C)C(=O)OC[C@@]1(CCl)O[C@@H](n2ccc(N)nc2=O)[C@H](F)[C@@H]1OC(=O)C(C)C
CHEMBL1201231	PREDNISOLONE PHOSPHORIC ACID	PREDNISOLONE PHOSPHORIC ACID|Prednisolone phosphate	Small molecule	4	440.43	1	3	1.67	141.36	6	4	0	4	N	0.48	1.18		1.15	-2.42	0	MOL	0	30	8	4	0	440.16	ACID	C21H29O8P	C[C@]12C[C@H](O)[C@H]3[C@@H](CCC4=CC(=O)C=C[C@@]43C)[C@@H]1CC[C@]2(O)C(=O)COP(=O)(O)O
CHEMBL3039531	DANIRIXIN	DANIRIXIN|GSK-1325756B|GSK1325756|GSK1325756B	Small molecule	2	441.91	3	4	3.66	107.53	5	4	0	4	N	0.54	5.34	8.22	3.01	2.98	2	MOL	0	29	7	4	0	441.092	ACID	C19H21ClFN3O4S	Cc1c(F)cccc1NC(=O)Nc1ccc(Cl)c(S(=O)(=O)[C@H]2CCCNC2)c1O
CHEMBL1229	OSELTAMIVIR	GS 4104|GS-4071 ETHYL ESTER|GS-4104|GS4104|OSELTAMIVIR|Oseltamivir Carboxylate|RO 640796|RO-64-0796|RO64-0796	Small molecule	4	312.41	65	1111	1.29	90.65	5	2	0	7	N	0.69		9.31	1.16	-0.72	0	MOL	0	22	6	3	0	312.205	BASE	C16H28N2O4	CCOC(=O)C1=C[C@@H](OC(CC)CC)[C@H](NC(C)=O)[C@@H](N)C1
CHEMBL788	IDOXURIDINE	5-IUDR|5IUDR|ALLERGAN 211|ALLERGAN-211|Allergan 211|Allergan-211|DENDRID|HERPLEX|IDOX|IDOXURIDINE|IDU|KERECID|NSC-39661|OPHTHALMADINE|SK&F 14287|STOXIL	Small molecule	4	354.1	166	653	-1.22	104.55	6	3	0	2	N	0.58	8.46		-0.53	-0.57	1	MOL	0	17	7	3	0	353.971	NEUTRAL	C9H11IN2O5	O=c1[nH]c(=O)n([C@H]2C[C@H](O)[C@@H](CO)O2)cc1I
CHEMBL2108804	MUMPS VIRUS VACCINE, INACTIVATED	MUMPS VIRUS VACCINE, INACTIVATED	Unknown	0		0															NONE	0
CHEMBL2109211	MEASLES VIRUS VACCINE LIVE	ATTENUVAX|MEASLES VIRUS VACCINE LIVE|MEASLES, LIVE ATTENUATED	Unknown	3		0															NONE	0
CHEMBL2109163	HEPATITIS B VIRUS VACCINE INACTIVATED	ENGERIX-B|H-B-VAX|HEPATITIS B VIRUS VACCINE INACTIVATED|HEPTAVAX-B	Unknown	3		0															NONE	0
CHEMBL1200453	DOCOSANOL	ABREVA|BEHENYL ALCOHOL|DOCOSANOL|Docosanol|LIDAKOL|N-DOCOSANOL|NSC-8407	Small molecule	4	326.61	4	17	7.8	20.23	1	1	1	20	N	0.23			8.81	8.81	0	MOL	0	23	1	1	1	326.355		C22H46O	CCCCCCCCCCCCCCCCCCCCCCO
CHEMBL1257073	TECOVIRIMAT	SIGA-246|ST 246|ST-246|TECOVIRIMAT|TPOXX	Small molecule	4	376.33	16	508	2.4	66.48	3	1	0	2	N	0.64	9.15		2.07	2.07	1	MOL	0	27	5	1	0	376.103	NEUTRAL	C19H15F3N2O3	O=C(NN1C(=O)[C@H]2[C@H]3C=C[C@H]([C@@H]4C[C@H]34)[C@H]2C1=O)c1ccc(C(F)(F)F)cc1
CHEMBL1743029	IBALIZUMAB	HU5A8|IBALIZUMAB|IBALIZUMAB-UIYK|TNX-355|Trogarzo	Antibody	4		0															SEQ	0
CHEMBL1743042	MOTAVIZUMAB	MEDI-524|MOTAVIZUMAB|NUMAX	Antibody	3		0															SEQ	0
CHEMBL2107962	POLIOVIRUS VACCINE INACTIVATED	POLIOMYELITIS VACCINE|POLIOVIRUS VACCINE INACTIVATED	Unknown	3		0															NONE	0
CHEMBL2146125	MAGNESIUM	MAGNESIUM	Small molecule	3	26.32	1	14														MOL	1					26.0007		H2Mg	[MgH2]
CHEMBL2109042	INFLUENZA VIRUS VACCINE	FLUOGEN|FLUSHIELD|FLUZONE|INFLUENZA VIRUS VACCINE|INFLUENZA, LIVE ATTENUATED	Unknown	4		0															NONE	0
CHEMBL2364665	ASTODRIMER	6436 (NIH COMPOUND NUMBER)|ASTODRIMER|BRI-7013|SPL-7013|VivaGel	Unknown	3		0															NONE	0
CHEMBL2103807	EPETIRIMOD	851-A|851A|EPETIRIMOD|S-30563	Small molecule	2	241.3	0		2.22	69.62	5	1	0	2	N	0.75		3.66	1.82	1.82	3	MOL	0	18	5	2	0	241.133	NEUTRAL	C13H15N5	CC(C)Cn1cnc2c(N)nc3cccnc3c21
CHEMBL2104340	IBACITABINE	IBACITABINE	Small molecule	0	353.12	9	16	-0.93	110.6	7	3	0	2	N	0.59	13.89		-0.91	-0.91	1	MOL	0	17	7	4	0	352.987	NEUTRAL	C9H12IN3O4	Nc1nc(=O)n([C@H]2C[C@H](O)[C@@H](CO)O2)cc1I
CHEMBL152	CIDOFOVIR	CIDOFOVIR|GS-0504|VISTIDE|Vistide	Small molecule	4	279.19	83	1011	-1.66	147.9	7	4	0	6	N	0.45	1.35		-2.28	-4.7	1	MOL	0	18	9	5	0	279.062	ACID	C8H14N3O6P	Nc1ccn(C[C@@H](CO)OCP(=O)(O)O)c(=O)n1
CHEMBL2108609	INALIMAREV (CEA, MUC-1, VACCINIA VIRUS)	INALIMAREV (CEA, MUC-1, VACCINIA VIRUS)|PANVAC	Unknown	3		0															NONE	0
CHEMBL1200706	ALUMINUM HYDROXIDE	ALU-CAP|ALUDROX|ALUMINIUM HYDROXIDE|ALUMINIUM HYDROXIDE GEL, DRIED|ALUMINUM HYDROXIDE|AMPHOJEL|DIALUME|DRIED ALUMINUM HYDROXIDE GEL|NSC-664400|SARPEP	Small molecule	4	78	0															MOL	1					77.9898		H3AlO3	[Al+3].[OH-].[OH-].[OH-]
CHEMBL1743041	MOGAMULIZUMAB	AMG-761|KM-8761|KW-0761|MOGAMULIZUMAB|MOGAMULIZUMAB (GENETICAL RECOMBINATION)|MOGAMULIZUMAB-KPKC|Poteligeo	Antibody	4		0															SEQ	0
CHEMBL3393588	BTA-9881	AZD-9639|BTA-9881|BTA9881|MEDI-564	Small molecule	1	390.83	4	19	2.94	66.4	4	0	0	2	N	0.67		3.67	2.4	2.4	3	MOL	0	28	6	0	0	390.088	NEUTRAL	C21H15ClN4O2	O=C(c1cccnc1)N1CCN2C(=O)c3ccncc3[C@]12c1ccc(Cl)cc1
CHEMBL4297692	ALX-0171	ALX-0171	Unknown	1		0															NONE	0
CHEMBL4297783	MK-1654	MK-1654	Unknown	2		0															NONE	0
CHEMBL2108596	FALIMAREV (CEA, MUC-1, FOWLPOX VIRUS)	FALIMAREV (CEA, MUC-1, FOWLPOX VIRUS)|PANVAC	Unknown	0		0															NONE	0
CHEMBL2108264	CARRAGEENAN	CARRAGEENAN|E-407|INS NO.407|INS-407|MARINE COLLOIDS	Unknown	2		0															NONE	0
CHEMBL3833327	INOSINE PRANOBEX	IMUNOVIR|INOSINE PRANOBEX	Small molecule	4	1115.25	0															MOL	0					577.38		C52H78N10O17	CC(=O)Nc1ccc(C(=O)O)cc1.CC(=O)Nc1ccc(C(=O)O)cc1.CC(=O)Nc1ccc(C(=O)O)cc1.CC(O)CN(C)C.CC(O)CN(C)C.CC(O)CN(C)C.O=c1[nH]cnc2c1ncn2[C@@H]1O[C@H](CO)[C@@H](O)[C@H]1O
CHEMBL4297639	LORECIVIVINT	LORECIVIVINT|SM-04690|SM04690	Small molecule	2	505.56	0		6.35	112.24	5	3	2	6	N	0.24	8.67	6.15	4.66	4.64	6	MOL	0	38	8	3	2	505.203	NEUTRAL	C29H24FN7O	CC(C)CC(=O)Nc1cncc(-c2ccc3[nH]nc(-c4nc5cncc(-c6cccc(F)c6)c5[nH]4)c3c2)c1
CHEMBL4297575	NIRSEVIMAB	MED-18897|MEDI8897|NIRSEVIMAB	Antibody	3		0															SEQ	0
CHEMBL2109225	RUBELLA VIRUS VACCINE LIVE	MERUVAX|RUBELLA VIRUS VACCINE LIVE	Unknown	3		0															NONE	0
CHEMBL3410450	PRESATOVIR	GS-5806|PRESATOVIR	Small molecule	2	532.07	12	37	2.97	125.93	8	2	1	5	N	0.52	5.05	9.83	1.28	1.29	3	MOL	0	36	10	3	1	531.182	ZWITTERION	C24H30ClN7O3S	Cc1cn2nc([C@@H]3CCCCN3C(=O)c3cc(Cl)ccc3NS(C)(=O)=O)cc2nc1N1CC[C@H](N)C1
CHEMBL3833315	ALUMINUM PHOSPHATE	ALUMINIUM PHOSPHATE|ALUMINIUM PHOSPHATE GEL|ALUMINUM PHOSPHATE|Phosphaljel	Small molecule	2	121.95	0															MOL	1					121.935		AlO4P	O=P([O-])([O-])[O-].[Al+3]
CHEMBL2109610	HUMIK-BETA-1	HUMIK-BETA-1	Antibody	1		0															SEQ	0
CHEMBL3695568	JNJ-49095397	JNJ-49095397|RV-568|RV568	Small molecule	2	592.7	7	14	6.83	119.4	7	3	2	9	N	0.17	11.14	3.89	6.73	6.73	5	MOL	0	44	10	3	2	592.28	NEUTRAL	C34H36N6O4	COCC(=O)Nc1cc(COc2ccc(NC(=O)Nc3cc(C(C)(C)C)nn3-c3ccc(C)cc3)c3ccccc23)ccn1
CHEMBL2109201	MUMPS VIRUS VACCINE LIVE	MUMPS VACCINE|MUMPS VIRUS VACCINE LIVE|MUMPS, LIVE ATTENUATED|MUMPSVAX	Unknown	3		0															NONE	0
CHEMBL3707327	SUPTAVUMAB	REGN2222|SAR438584|SUPTAVUMAB	Antibody	3		0															SEQ	0
CHEMBL3989506	TROMANTADINE	TROMANTADINE	Small molecule	0	280.41	0		1.65	41.57	3	1	0	6	N	0.75		8.57	1.13	-0.07	0	MOL	0	20	4	1	0	280.215	BASE	C16H28N2O2	CN(C)CCOCC(=O)NC12CC3CC(CC(C3)C1)C2
CHEMBL4291143	PC-786	PC-786|PC786	Small molecule	2	715.85	1	2	7.89	103.87	7	2	2	6	N	0.19	13.5	5.41	7.4	7.4	5	MOL	0	52	9	2	2	715.263	NEUTRAL	C41H38FN5O4S	Cc1cnc(N2CC3(CCOCC3)C2)c(C(=O)Nc2ccc(C(=O)N3CCc4cc(C(=O)Nc5c(C)cccc5F)sc4-c4ccccc43)cc2)c1
CHEMBL4297973	HEPATITIS B VIRUS HBSAG SURFACE PROTEIN ANTIGEN	ADSORBED HEPATITIS B VACCINE|HBSAG|HEPATITIS B VACCINE|HEPATITIS B VACCINE (RECOMBINANT)|HEPATITIS B VIRUS VACCINE	Unknown	3		0															NONE	0
CHEMBL4297497	RV-521	RV-521|RV521	Small molecule	2	446.45	0		4.56	64.15	4	1	0	6	N	0.57		9.08	3.66	2	3	MOL	0	32	5	2	0	446.173	BASE	C23H22F4N4O	NCc1ccc2c(c1)nc(CN1C(=O)C3(CC3)c3ccc(F)cc31)n2CCCC(F)(F)F
CHEMBL4297975	RECOMBINANT VARICELLA ZOSTER VIRUS (VZV) GLYCOPROTEIN E	HERPES ZOSTER VACCINE GSK1437173A|SHINGRIX	Unknown	3		0															NONE	0
CHEMBL4297697	AVI-7288	AVI-7288	Unknown	1		0															NONE	0
CHEMBL4297402	VP-14637	MDT-637|VP-14637	Small molecule	1	510.52	0		2.34	172.61	13	3	2	7	N	0.22	8.83		2.27	2.26	5	MOL	0	38	13	3	2	510.188	NEUTRAL	C25H22N10O3	Cc1nnnn1N=Cc1ccc(O)c(C(c2ccc(O)cc2)c2cc(C=Nn3nnnc3C)ccc2O)c1

## Sheet: Binding affinity scores
No.	ChEMBL ID	Drug Name	Binding affinity (kcal/mol)
			S protein	Mpro
1	CHEMBL606	MISOPROSTOL	-6.0	-5.4
2	CHEMBL408	TROGLITAZONE	-9.6	-8.0
3	CHEMBL15891	LINDANE	-5.4	-4.9
4	CHEMBL141	LAMIVUDINE	-6.5	-5.5
5	CHEMBL9967	PIRENZEPINE	-8.8	-7.9
6	CHEMBL716	QUETIAPINE	-6.1	-6.2
7	CHEMBL659	GALANTAMINE	-5.2	-5.2
8	CHEMBL660	AMANTADINE	-5.5	-5.5
9	CHEMBL661	ALPRAZOLAM	-8.3	-7.1
10	CHEMBL24778	SILODOSIN	-7.7	-6.8
11	CHEMBL21333	PRANLUKAST	-9.1	-7.2
12	CHEMBL113	CAFFEINE	-6.3	-5.2
13	CHEMBL121	ROSIGLITAZONE	-7.2	-6.7
14	CHEMBL713	ENTECAVIR	-7.5	-6.0
15	CHEMBL593	DELAVIRDINE	-7.8	-7.2
16	CHEMBL447	SECOBARBITAL	-6.5	-5.5
17	CHEMBL23550	LOBUCAVIR	-7.0	-5.8
18	CHEMBL545	ALCOHOL	-2.7	-2.7
19	CHEMBL70972	SERATRODAST	-7.9	-6.3
20	CHEMBL316561	PROGLUMIDE	-6.4	-5.9
21	CHEMBL1018	DIENESTROL	-7.5	-7.0
22	CHEMBL334491	BUDIPINE	-7.6	-6.5
23	CHEMBL170	QUININE	-8.0	-6.6
24	CHEMBL160519	PROCATEROL	-7.3	-5.8
25	CHEMBL190044	TRIMEBUTINE	-6.2	-5.2
26	CHEMBL376897	METHSCOPOLAMINE	-5.2	-5.0
27	CHEMBL427216	GLICLAZIDE	-7.7	-7.5
28	CHEMBL1314	TIOPRONIN	-4.9	-4.3
29	CHEMBL1324	TOLCAPONE	-7.3	-7.0
30	CHEMBL370753	OPIPRAMOL	-8.0	-6.8
31	CHEMBL175691	RILPIVIRINE	-8.5	-6.8
32	CHEMBL1370	BUDESONIDE	-5.2	-4.8
33	CHEMBL1349	VALACYCLOVIR	-7.0	-6.1
34	CHEMBL1282	IMIQUIMOD	-6.7	-6.1
35	CHEMBL656	OXYCODONE	-5.2	-5.1
36	CHEMBL32800	FENOTEROL	-7.0	-6.6
37	CHEMBL746	NEDOCROMIL	-8.3	-6.5
38	CHEMBL807	MEMANTINE	-6.2	-6.1
39	CHEMBL283403	ENVIROXIME	-8.7	-6.9
40	CHEMBL980	GUAIFENESIN	-5.6	-5.1
41	CHEMBL49943	FENPIPRANE	-7.5	-6.7
42	CHEMBL46102	ROXATIDINE ACETATE	-6.7	-6.0
43	CHEMBL301370	OPAVIRALINE	-7.1	-6.4
44	CHEMBL923	RISEDRONIC ACID	-6.4	-5.4
45	CHEMBL871	ETIDRONIC ACID	-5.7	-4.7
46	CHEMBL1256958	EPINEPHRINE BITARTRATE	-5.2	-4.8
47	CHEMBL1178103	SUDEXANOX	-8.0	-6.6
48	CHEMBL1043	DAPSONE	-6.7	-6.1
49	CHEMBL42055	E-FLUPENTIXOL	-8.8	-7.4
50	CHEMBL929	DELAVIRDINE MESYLATE	-5.1	-5.5
51	CHEMBL887	RASAGILINE	-5.9	-5.5
52	CHEMBL46917	CARBARIL	-6.2	-5.9
53	CHEMBL576127	FENSPIRIDE	-6.8	-6.1
54	CHEMBL862	GUANFACINE	-6.8	-6.1
55	CHEMBL816	ETHYLENEDIAMINE	-3.2	-3.5
56	CHEMBL49080	CLENBUTEROL	-5.4	-5.3
57	CHEMBL651	METHADONE	-6.6	-5.8
58	CHEMBL600	ACETYLCYSTEINE	-4.6	-4.4
59	CHEMBL483	TENOFOVIR	-6.4	-5.9
60	CHEMBL43048	MIDOMAFETAMINE	-5.6	-5.0
61	CHEMBL458876	AMDOXOVIR	-7.1	-6.0
62	CHEMBL1773	CAPECITABINE	-7.8	-6.5
63	CHEMBL1095607	REPROTEROL	-7.3	-6.5
64	CHEMBL86304	MOCLOBEMIDE	-6.8	-5.8
65	CHEMBL121883	ZINVIROXIME	-9.2	-7.1
66	CHEMBL117287	PRUCALOPRIDE	-7.0	-6.1
67	CHEMBL375492	AMITHIOZONE	-6.8	-5.6
68	CHEMBL1729	CISAPRIDE	-7.8	-6.9
69	CHEMBL283639	DISOXARIL	-6.4	-5.1
70	CHEMBL130	CHLORAMPHENICOL	-6.9	-6.0
71	CHEMBL1201235	METHYLHOMATROPINE	-6.9	-7.1
72	CHEMBL1201340	DIPHEMANIL	-7.0	-6.0
73	CHEMBL715	OLANZAPINE	-7.2	-6.6
74	CHEMBL17860	LOFEXIDINE	-6.5	-5.7
75	CHEMBL80	NALOXONE	-4.9	-4.3
76	CHEMBL632	BETAMETHASONE	-4.9	-4.3
77	CHEMBL1200376	BETAMETHASONE BENZOATE	-8.4	-7.8
78	CHEMBL1236475	TETRAHYDROURIDINE	-6.6	-5.9
79	CHEMBL518520	RALTEGRAVIR POTASSIUM	-4.9	-4.9
80	CHEMBL360328	LORCASERIN	-6.8	-6.0
81	CHEMBL192	SILDENAFIL	-8.3	-7.1
82	CHEMBL270190	ALVIMOPAN	-8.2	-6.4
83	CHEMBL1699	MEMANTINE HYDROCHLORIDE	-4.9	-4.8
84	CHEMBL1395	METHYLTESTOSTERONE	-8.8	-7.0
85	CHEMBL511142	BUPRENORPHINE	-4.9	-4.8
86	CHEMBL1637	GEMCITABINE HYDROCHLORIDE	-4.8	-4.4
87	CHEMBL182	GANCICLOVIR	-6.5	-5.6
88	CHEMBL1422	SITAGLIPTIN	-8.7	-7.3
89	CHEMBL1089318	OPICAPONE	-8.4	-7.4
90	CHEMBL462605	PITOLISANT	-5.2	-5.2
91	CHEMBL448570	CARBUTAMIDE	-6.4	-5.6
92	CHEMBL1589	ACETOHEXAMIDE	-7.4	-7.0
93	CHEMBL517231	ISLATRAVIR	-7.2	-6.0
94	CHEMBL484	ADEFOVIR	-6.5	-5.9
95	CHEMBL707	DOXAZOSIN	-9.4	-7.8
96	CHEMBL435	HYDROCHLOROTHIAZIDE	-7.1	-5.9
97	CHEMBL411	DIETHYLSTILBESTROL	-6.6	-5.6
98	CHEMBL434	ISOPROTERENOL	-6.6	-5.6
99	CHEMBL15245	YOHIMBINE	-4.8	-4.4
100	CHEMBL742	KETAMINE	-6.7	-5.6
101	CHEMBL744	RILUZOLE	-6.7	-5.7
102	CHEMBL1094966	PIRBUTEROL	-6.1	-5.5
103	CHEMBL605846	OLODATEROL	-7.1	-6.6
104	CHEMBL1098659	WATER	-1.8	-1.8
105	CHEMBL666	FOSCARNET	-4.3	-4.0
106	CHEMBL12208	HYMECROMONE	-6.4	-6.1
107	CHEMBL853	ZALCITABINE	-6.3	-6.1
108	CHEMBL38700	ELVUCITABINE	-6.3	-6.2
109	CHEMBL495	ALPROSTADIL	-5.9	-5.6
110	CHEMBL24441	BETAHISTINE	-5.3	-4.1
111	CHEMBL803	CYTARABINE	-6.8	-6.7
112	CHEMBL1643	RIBAVIRIN	-6.6	-6.0
113	CHEMBL12318	CLODRONIC ACID	-5.4	-5.2
114	CHEMBL23	DILTIAZEM	-6.2	-6.8
115	CHEMBL61	PODOFILOX	-8.0	-6.5
116	CHEMBL428880	CROMOLYN	-8.4	-6.7
117	CHEMBL1508	ESCITALOPRAM	-7.6	-6.0
118	CHEMBL253371	ALVERINE	-6.4	-5.8
119	CHEMBL400599	BENFLUOREX	-6.8	-6.2
120	CHEMBL1493	FLAVOXATE	-8.2	-7.6
121	CHEMBL66092	LAQUINIMOD	-7.6	-7.0
122	CHEMBL888	GEMCITABINE	-7.0	-6.0
123	CHEMBL959	RIMANTADINE	-5.9	-5.9
124	CHEMBL109831	DEXELVUCITABINE	-6.4	-6.0
125	CHEMBL1009	LEVODOPA	-6.1	-5.8
126	CHEMBL1090	VIDARABINE	-6.7	-5.7
127	CHEMBL1123	DICYCLOMINE	-6.2	-5.7
128	CHEMBL1650	CORTISONE ACETATE	-8.7	-7.1
129	CHEMBL521589	BAMBUTEROL	-6.8	-5.8
130	CHEMBL524004	MEPENZOLATE	-8.0	-6.7
131	CHEMBL1169	AMINOSALICYLIC ACID	-6.0	-5.7
132	CHEMBL1497	BETAMETHASONE VALERATE	-4.6	-4.4
133	CHEMBL1218	RAMELTEON	-7.7	-6.5
134	CHEMBL1110	ALOSETRON	-8.1	-7.0
135	CHEMBL88055	RIMITEROL	-6.9	-6.3
136	CHEMBL1101	BIPERIDEN	-7.6	-6.1
137	CHEMBL256997	ATALUREN	-8.4	-7.5
138	CHEMBL1503	OMEPRAZOLE	-7.5	-6.8
139	CHEMBL1096	AMLEXANOX	-7.8	-7.5
140	CHEMBL159659	LEVOMETHADONE	-6.6	-6.2
141	CHEMBL210651	APRICITABINE	-5.6	-6.1
142	CHEMBL458875	CLEVUDINE	-7.0	-5.9
143	CHEMBL1514	LEVOMETHADYL ACETATE	-6.7	-5.7
144	CHEMBL1521	ZALEPLON	-7.7	-6.2
145	CHEMBL237500	LINAGLIPTIN	-9.1	-8.2
146	CHEMBL376359	ALOGLIPTIN	-7.5	-6.2
147	CHEMBL396778	SAFINAMIDE	-7.4	-6.5
148	CHEMBL1286	LEVETIRACETAM	-5.2	-5.0
149	CHEMBL159226	MOXISYLYTE	-6.5	-5.2
150	CHEMBL1350	TILUDRONIC ACID	-6.5	-5.5
151	CHEMBL374731	TELBIVUDINE	-6.2	-5.5
152	CHEMBL1405	ESTRONE	-8.0	-7.4
153	CHEMBL1396	VARENICLINE	-7.3	-6.3
154	CHEMBL168815	CEVIMELINE	-5.5	-5.0
155	CHEMBL1412614	ANCITABINE	-6.9	-6.0
156	CHEMBL1502	PANTOPRAZOLE	-7.8	-6.5
157	CHEMBL399510	BROMOPRIDE	-5.7	-5.2
158	CHEMBL1522	ESZOPICLONE	-7.8	-6.8
159	CHEMBL1490434	MOROXYDINE	-5.6	-5.0
160	CHEMBL272557	FIACITABINE	-6.3	-5.7
161	CHEMBL223228	EFAVIRENZ	-7.0	-7.4
162	CHEMBL1518	PROPYLTHIOURACIL	-5.6	-4.9
163	CHEMBL1451	TRIAMCINOLONE	-4.6	-4.3
164	CHEMBL1263	SALMETEROL	-6.2	-5.3
165	CHEMBL1303	ROTIGOTINE	-6.6	-5.7
166	CHEMBL1402684	OXYPHENISATIN ACETATE	-7.8	-7.5
167	CHEMBL430488	TALVIRALINE	-6.7	-5.1
168	CHEMBL1130	DOXIFLURIDINE	-6.8	-6.1
169	CHEMBL111232	ROCICLOVIR	-6.6	-5.6
170	CHEMBL498	CHLORPROPAMIDE	-6.7	-5.8
171	CHEMBL998	LORATADINE	-8.5	-7.5
172	CHEMBL280527	ATEVIRDINE MESYLATE	-8.1	-6.7
173	CHEMBL1200850	GANCICLOVIR SODIUM	-4.5	-4.2
174	CHEMBL472	GLYBURIDE	-8.5	-7.9
175	CHEMBL471498	MITIGLINIDE	-7.9	-6.9
176	CHEMBL501916	LODENOSINE	-7.5	-5.7
177	CHEMBL515408	MARIBAVIR	-7.5	-6.1
178	CHEMBL497939	CYTISINICLINE	-6.3	-6.0
179	CHEMBL1540	PENCICLOVIR	-6.5	-5.5
180	CHEMBL1527608	DOXOFYLLINE	-6.8	-5.8
181	CHEMBL457299	MACROGOL	-3.2	-3.5
182	CHEMBL219916	DOMPERIDONE	-8.3	-7.1
183	CHEMBL204656	ELVITEGRAVIR	-8.6	-7.6
184	CHEMBL1373	MODAFINIL	-6.8	-6.3
185	CHEMBL1648	ISRADIPINE	-7.1	-6.2
186	CHEMBL1346	DARIFENACIN	-8.0	-8.1
187	CHEMBL2107810	VALTORCITABINE DIHYDROCHLORIDE	-4.5	-3.5
188	CHEMBL130880	IPIDACRINE	-6.8	-6.0
189	CHEMBL1097615	NETIVUDINE	-7.0	-6.0
190	CHEMBL1092581	NESBUVIR	-8.4	-7.5
191	CHEMBL2104273	ETHYBENZTROPINE	-7.8	-6.5
192	CHEMBL2104194	ENPROSTIL	-7.0	-6.8
193	CHEMBL2105503	DETIVICICLOVIR	-5.9	-5.3
194	CHEMBL1297	FENOPROFEN	-7.1	-6.6
195	CHEMBL2095212	MIRABEGRON	-8.0	-6.0
196	CHEMBL2110912	DIHEXYVERINE	-7.0	-6.2
197	CHEMBL298019	PIRODAVIR	-7.4	-6.7
198	CHEMBL636	RIVASTIGMINE	-6.4	-5.5
199	CHEMBL39736	BUFORMIN	-5.4	-5.3
200	CHEMBL1095777	INDACATEROL	-8.4	-7.4
201	CHEMBL290916	EDARAVONE	-6.5	-5.6
202	CHEMBL35033	EMIVIRINE	-7.2	-6.1
203	CHEMBL1734	SOLIFENACIN	-8.8	-6.7
204	CHEMBL2010507	METHOXYPHENAMINE	-5.3	-5.2
205	CHEMBL2107825	TENOFOVIR ALAFENAMIDE	-7.5	-6.6
206	CHEMBL2105375	OMACICLOVIR	-6.8	-5.4
207	CHEMBL30	CIMETIDINE	-5.5	-4.8
208	CHEMBL64	ISONIAZID	-5.7	-5.3
209	CHEMBL436	TOLRESTAT	-7.1	-6.9
210	CHEMBL531	PERGOLIDE	-6.5	-6.0
211	CHEMBL611	TERAZOSIN	-7.7	-7.1
212	CHEMBL1567463	CHOLINE ALFOSCERATE	-4.8	-4.4
213	CHEMBL709	ALFUZOSIN	-6.6	-6.4
214	CHEMBL589	ROPINIROLE	-6.2	-5.4
215	CHEMBL23771	TIXANOX	-7.9	-7.6
216	CHEMBL1752	DYPHYLLINE	-6.3	-5.9
217	CHEMBL701	BACLOFEN	-5.8	-5.9
218	CHEMBL19224	PAPAVERINE	-7.6	-6.5
219	CHEMBL1512949	FENOVERINE	-9.0	-7.8
220	CHEMBL783	NATEGLINIDE	-7.5	-7.6
221	CHEMBL37390	PROXYPHYLLINE	-6.1	-5.3
222	CHEMBL129	ZIDOVUDINE	-7.0	-6.6
223	CHEMBL134	CLONIDINE	-5.4	-5.1
224	CHEMBL502	DONEPEZIL	-7.3	-6.8
225	CHEMBL714	ALBUTEROL	-6.3	-5.6
226	CHEMBL57	NEVIRAPINE	-7.4	-6.5
227	CHEMBL27	PROPRANOLOL	-6.3	-6.0
228	CHEMBL85	RISPERIDONE	-9.1	-8.4
229	CHEMBL692	GLYCERIN	-3.8	-4.3
230	CHEMBL278020	NEOSTIGMINE	-5.9	-4.9
231	CHEMBL86	METOCLOPRAMIDE	-6.2	-5.6
232	CHEMBL3	NICOTINE	-5.4	-4.8
233	CHEMBL284348	DALFAMPRIDINE	-4.9	-4.3
234	CHEMBL655	MIDAZOLAM	-8.4	-6.9
235	CHEMBL654	MIRTAZAPINE	-7.9	-6.7
236	CHEMBL741	LAMOTRIGINE	-6.6	-6.1
237	CHEMBL650	METHYLPREDNISOLONE	-4.4	-4.4
238	CHEMBL771	CYCLOSERINE	-4.5	-4.2
239	CHEMBL39999	TROVIRDINE	-6.2	-5.4
240	CHEMBL86715	PROCYCLIDINE	-6.8	-5.8
241	CHEMBL1073	GLIPIZIDE	-8.6	-7.7
242	CHEMBL997	IBANDRONIC ACID	-5.7	-4.9
243	CHEMBL318153	EDOXUDINE	-7.0	-5.7
244	CHEMBL105318	ALOVUDINE	-7.0	-5.8
245	CHEMBL550	PILOCARPINE	-5.7	-5.0
246	CHEMBL19019	NALTREXONE	-4.3	-4.0
247	CHEMBL308954	ETRAVIRINE	-8.0	-7.3
248	CHEMBL280531	TIVICICLOVIR	-6.3	-5.4
249	CHEMBL282121	MEBEVERINE	-6.4	-5.6
250	CHEMBL894	BUPROPION	-5.7	-5.7
251	CHEMBL924	ZOLEDRONIC ACID	-5.7	-5.5
252	CHEMBL917	FLOXURIDINE	-6.5	-5.6
253	CHEMBL52440	DEXTROMETHORPHAN	-7.7	-6.6
254	CHEMBL92963	NARCOBARBITAL	-6.0	-5.1
255	CHEMBL779	TADALAFIL	-9.0	-8.0
256	CHEMBL1115	PYRIDOSTIGMINE	-5.4	-4.4
257	CHEMBL836	TAMSULOSIN	-6.2	-6.2
258	CHEMBL290507	ENVIRADENE	-8.0	-7.0
259	CHEMBL301265	PRAMIPEXOLE	-6.1	-5.4
260	CHEMBL1200454	VALGANCICLOVIR HYDROCHLORIDE	-4.3	-4.2
261	CHEMBL953	ENTACAPONE	-6.2	-5.9
262	CHEMBL29609	PLECONARIL	-7.4	-7.3
263	CHEMBL44884	ETHAMBUTOL	-4.9	-4.9
264	CHEMBL782	TOLBUTAMIDE	-6.3	-5.6
265	CHEMBL290194	ALIZAPRIDE	-7.4	-6.5
266	CHEMBL796	METHYLPHENIDATE	-6.3	-5.9
267	CHEMBL614	PYRAZINAMIDE	-4.9	-4.8
268	CHEMBL580	LORAZEPAM	-8.0	-7.2
269	CHEMBL1201314	VALGANCICLOVIR	-7.2	-6.1
270	CHEMBL1201087	CABERGOLINE	-7.9	-7.1
271	CHEMBL1187724	METHYLATROPINE	-6.9	-7.5
272	CHEMBL299175	TRETOQUINOL	-7.7	-6.5
273	CHEMBL1201203	BENZTROPINE	-7.5	-6.6
274	CHEMBL982	NALMEFENE	-4.3	-4.6
275	CHEMBL1201863	DEXLANSOPRAZOLE	-7.7	-7.1
276	CHEMBL47298	TILORONE	-6.6	-5.9
277	CHEMBL1213165	DOLUTEGRAVIR SODIUM	-4.9	-4.8
278	CHEMBL50300	FOSFONET	-4.3	-4.2
279	CHEMBL880	FAMCICLOVIR	-7.4	-5.9
280	CHEMBL991	STAVUDINE	-6.4	-5.7
281	CHEMBL70046	SORIVUDINE	-6.9	-6.2
282	CHEMBL1160819	AMMONIA SOLUTION, STRONG	-1.9	-1.8
283	CHEMBL3304486	DIFEMERINE	-6.9	-6.5
284	CHEMBL591804	NAVURIDINE	-7.1	-5.9
285	CHEMBL646	TRIAZOLAM	-8.5	-7.0
286	CHEMBL1165411	DEXOXADROL	-8.1	-6.6
287	CHEMBL31634	BRIVUDINE	-6.6	-6.1
288	CHEMBL431770	ISTRADEFYLLINE	-7.2	-6.1
289	CHEMBL53418	DANTHRON	-7.8	-6.9
290	CHEMBL1159717	TULOBUTEROL	-6.3	-5.4
291	CHEMBL551978	DROTAVERINE	-7.0	-6.3
292	CHEMBL535396	RIMANTADINE HYDROCHLORIDE	-4.9	-4.8
293	CHEMBL1230732	VIDARABINE PHOSPHATE	-8.1	-6.6
294	CHEMBL1229211	DOLUTEGRAVIR	-9.7	-7.3
295	CHEMBL1242035	TOMEGLOVIR	-7.6	-7.0
296	CHEMBL1180725	PROPANTHELINE	-7.9	-6.8
297	CHEMBL1096643	PHENGLUTARIMIDE	-6.8	-5.5
298	CHEMBL1237055	HYDROMORPHONE HYDROCHLORIDE	-4.8	-4.4
299	CHEMBL1078261	PROPIVERINE	-7.2	-5.9
300	CHEMBL571987	LERSIVIRINE	-6.3	-5.6
301	CHEMBL1201134	LUBIPROSTONE	-6.9	-6.0
302	CHEMBL1201232	ISOPROPAMIDE	-7.0	-6.7
303	CHEMBL1201293	ACAMPROSATE	-5.4	-4.6
304	CHEMBL1200380	ACYCLOVIR SODIUM	-4.8	-4.4
305	CHEMBL1200340	OSELTAMIVIR PHOSPHATE	-4.6	-4.4
306	CHEMBL1256841	NIALAMIDE	-7.4	-5.4
307	CHEMBL1574	PHENTERMINE	-5.8	-4.8
308	CHEMBL1556	INOSINE	-7.4	-6.3
309	CHEMBL222280	BROXURIDINE	-6.5	-5.8
310	CHEMBL1569	AMANTADINE HYDROCHLORIDE	-4.6	-4.3
311	CHEMBL393820	VALOPICITABINE	-7.7	-6.2
312	CHEMBL184	ACYCLOVIR	-6.4	-5.6
313	CHEMBL221722	FAVIPIRAVIR	-5.7	-5.8
314	CHEMBL1441	ETHIONAMIDE	-5.3	-4.5
315	CHEMBL529888	GLIBORNURIDE	-8.7	-7.5
316	CHEMBL193	NIFEDIPINE	-6.7	-5.6
317	CHEMBL1495	OXYPHENCYCLIMINE	-7.2	-6.8
318	CHEMBL181	DIAZOXIDE	-6.5	-5.6
319	CHEMBL2107301	VALOMACICLOVIR	-7.8	-5.4
320	CHEMBL2110760	BAMIFYLLINE	-7.2	-5.9
321	CHEMBL2110700	PENTHIENATE	-6.4	-5.4
322	CHEMBL254316	RALTEGRAVIR	-9.0	-7.2
323	CHEMBL1909286	PHENOXYPROPAZINE	-5.4	-5.4
324	CHEMBL1481	GLIMEPIRIDE	-8.5	-8.0
325	CHEMBL1963681	AVANAFIL	-8.1	-7.0
326	CHEMBL325109	CLEBOPRIDE	-7.1	-6.4
327	CHEMBL1697838	GLYMIDINE	-6.7	-5.9
328	CHEMBL1378024	PROTIONAMIDE	-5.2	-4.8
329	CHEMBL1219	RABEPRAZOLE	-7.4	-6.5
330	CHEMBL1241	TRIPELENNAMINE	-6.4	-5.6
331	CHEMBL124363	CENSAVUDINE	-6.8	-5.4
332	CHEMBL710	FINASTERIDE	-4.5	-4.2
333	CHEMBL539	ACETIC ACID	-3.4	-3.2
334	CHEMBL63857	PHENOLPHTHALEIN	-8.9	-7.5
335	CHEMBL53	APOMORPHINE	-8.3	-7.0
336	CHEMBL95	TACRINE	-7.6	-6.3
337	CHEMBL449	BUTABARBITAL	-6.2	-5.1
338	CHEMBL3417258	LUMICITABINE	-7.6	-6.2
339	CHEMBL472561	FLUROCITABINE	-7.2	-6.2
340	CHEMBL596	FENTANYL	-7.9	-6.3
341	CHEMBL19449	IBUDILAST	-6.3	-5.3
342	CHEMBL407	FLUMAZENIL	-8.1	-7.0
343	CHEMBL679	EPINEPHRINE	-5.8	-5.3
344	CHEMBL1200449	TRIAMCINOLONE DIACETATE	-8.8	-7.7
345	CHEMBL972	SELEGILINE	-5.5	-4.5
346	CHEMBL968	FLURAZEPAM	-8.1	-6.4
347	CHEMBL885	EMTRICITABINE	-6.2	-5.9
348	CHEMBL942	BISACODYL	-8.0	-6.6
349	CHEMBL2107375	TARIBAVIRIN HYDROCHLORIDE	-4.5	-3.5
350	CHEMBL2107147	MEMOTINE HYDROCHLORIDE	-4.4	-4.4
351	CHEMBL1760	TERBUTALINE	-6.3	-5.8
352	CHEMBL330115		-7.8	-8.2
353	CHEMBL2018096	IPRAGLIFLOZIN	-8.7	-7.4
354	CHEMBL1460	DIDANOSINE	-6.6	-5.7
355	CHEMBL190	THEOPHYLLINE	-6.1	-5.1
356	CHEMBL1482	BETHANECHOL	-4.3	-4.6
357	CHEMBL1201129	DECITABINE	-6.3	-5.3
358	CHEMBL70663	DAPIVIRINE	-8.2	-7.4
359	CHEMBL1201286	OXYPHENONIUM	-6.7	-6.1
360	CHEMBL1201320	ESOMEPRAZOLE	-7.1	-6.7
361	CHEMBL1201213	ISOETHARINE	-6.5	-5.4
362	CHEMBL1201325	HEXOCYCLIUM	-7.3	-6.0
363	CHEMBL1201264	METHANTHELINE	-7.1	-6.3
364	CHEMBL1201354	TRIDIHEXETHYL	-6.5	-5.5
365	CHEMBL427683	ORGANON	-8.5	-7.3
366	CHEMBL964	DISULFIRAM	-4.5	-3.5
367	CHEMBL363295	TERODILINE	-7.3	-5.8
368	CHEMBL1102	GLUTETHIMIDE	-6.7	-5.8
369	CHEMBL117785	TETRABENAZINE	-7.1	-6.3
370	CHEMBL902	FAMOTIDINE	-6.5	-5.4
371	CHEMBL76370	TEGASEROD	-7.2	-6.1
372	CHEMBL356323	CIPAMFYLLINE	-7.3	-6.7
373	CHEMBL1200818		-4.3	-4.0
374	CHEMBL1201110	VALACYCLOVIR HYDROCHLORIDE	-4.3	-4.2
375	CHEMBL135400	ZOPICLONE	-8.2	-6.8
376	CHEMBL359164	TROXACITABINE	-6.0	-5.5
377	CHEMBL354077	AMIFAMPRIDINE	-4.8	-4.4
378	CHEMBL1129	TRIFLURIDINE	-6.9	-6.3
379	CHEMBL170988	PHENFORMIN	-6.7	-6.3
380	CHEMBL1114	THEOBROMINE	-6.2	-5.0
381	CHEMBL142703	VILDAGLIPTIN	-6.4	-6.3
382	CHEMBL1229	OSELTAMIVIR	-6.5	-5.7
383	CHEMBL165790	IPRIFLAVONE	-7.7	-6.4
384	CHEMBL554563	TORCITABINE	-6.6	-5.6
385	CHEMBL641	ATOMOXETINE	-7.5	-6.6
386	CHEMBL243716	METACAVIR	-6.7	-5.8
387	CHEMBL37387	BROPIRIMINE	-6.7	-6.0
388	CHEMBL788	IDOXURIDINE	-6.3	-5.8
389	CHEMBL940	GABAPENTIN	-5.3	-5.6
390	CHEMBL2105060	MOXAVERINE	-7.6	-6.4
391	CHEMBL2105187	MAZATICOL	-6.8	-6.5
392	CHEMBL2106725	DESCICLOVIR	-5.9	-5.0
393	CHEMBL1231	OXYBUTYNIN	-7.1	-5.8
394	CHEMBL2106463	CARMANTADINE	-6.4	-5.9
395	CHEMBL1908364	DEXETIMIDE	-8.6	-7.2
396	CHEMBL1725880	TREPIBUTONE	-6.4	-5.3
397	CHEMBL1770248	ERTUGLIFLOZIN	-4.3	-4.6
398	CHEMBL1257073	TECOVIRIMAT	-9.2	-7.8
399	CHEMBL1742461	LAFUTIDINE	-6.6	-6.2
400	CHEMBL1779710	EVOGLIPTIN	-7.7	-6.9
401	CHEMBL2104688	TIROPRAMIDE	-7.3	-5.8
402	CHEMBL2104762	LITOMEGLOVIR	-8.3	-6.7
403	CHEMBL2111145	SOMANTADINE	-6.5	-5.7
404	CHEMBL2107691	EPROZINOL	-7.2	-6.1
405	CHEMBL2107553	TERIZIDONE	-7.8	-6.8
406	CHEMBL2107566	SOMANTADINE HYDROCHLORIDE	-5.7	-5.3
407	CHEMBL2107830	EMPAGLIFLOZIN	-8.7	-6.8
408	CHEMBL2105534	ZOLIMIDINE	-7.2	-6.6
409	CHEMBL2106004	BISOXATIN ACETATE	-8.0	-7.2
410	CHEMBL2103821	ROPIDOXURIDINE	-6.0	-5.7
411	CHEMBL2079793	PENCICLOVIR SODIUM	-5.7	-4.9
412	CHEMBL2110948	POLDINE	-7.5	-6.7
413	CHEMBL2110780	CARBUTEROL	-6.9	-5.8
414	CHEMBL1380	ABACAVIR	-7.4	-6.4
415	CHEMBL193482	ESTRIOL	-8.6	-7.0
416	CHEMBL395091	ESKETAMINE	-6.2	-5.3
417	CHEMBL227634	[11C]EPINEPHRINE	-6.0	-5.3
418	CHEMBL1512	FLUNISOLIDE	-8.6	-7.0
419	CHEMBL265948	FILOCICLOVIR	-7.0	-5.7
420	CHEMBL2368861	BUPRENORPHINE HYDROCHLORIDE	-5.7	-5.0
421	CHEMBL1561	MIGLITOL	-5.6	-5.3
422	CHEMBL517712	ATROPINE	-6.8	-7.3
423	CHEMBL1431	METFORMIN	-5.2	-5.1
424	CHEMBL1490	TRIHEXYPHENIDYL	-7.1	-6.0
425	CHEMBL253592	CAMYLOFIN	-6.2	-5.6
426	CHEMBL1520	VARDENAFIL	-8.6	-7.2
427	CHEMBL271475	FIALURIDINE	-6.4	-5.8
428	CHEMBL1909283	MEBANAZINE	-5.9	-5.4
429	CHEMBL1371770	PIRIBEDIL	-7.4	-6.6
430	CHEMBL1618102	BUTYLSCOPOLAMINE	-5.7	-5.7
431	CHEMBL1256786	FORMOTEROL	-7.2	-5.4
432	CHEMBL1328898	MELEVODOPA	-5.8	-5.9
433	CHEMBL1628504	RILPIVIRINE HYDROCHLORIDE	-5.7	-5.5
434	CHEMBL3137330	CABOTEGRAVIR SODIUM	-5.7	-5.8
435	CHEMBL1697739	CYCLOBUTYROL	-5.6	-5.0
436	CHEMBL1697842	METHALLENESTRIL	-6.9	-6.2
437	CHEMBL1697771	REBAMIPIDE	-8.5	-8.2
438	CHEMBL1744042	BUCICLOVIR	-6.5	-5.7
439	CHEMBL2105372	ROCIVERINE	-6.6	-5.4
440	CHEMBL1566956	TROXIPIDE	-6.0	-5.7
441	CHEMBL2105681	SAPACITABINE	-6.5	-5.5
442	CHEMBL2364608	DORAVIRINE	-8.5	-7.1
443	CHEMBL1512080	METHISAZONE	-6.5	-5.9
444	CHEMBL1568057	METAPROTERENOL SULFATE	-5.6	-5.1
445	CHEMBL3989867	BICTEGRAVIR SODIUM	-5.6	-5.0
446	CHEMBL3989702	TENOFOVIR	-5.6	-6.1
447	CHEMBL3989964	PIMODIVIR HYDROCHLORIDE	-5.6	-5.0
448	CHEMBL776	METAPROTERENOL	-6.1	-5.2
449	CHEMBL3989658	PRADEFOVIR MESYLATE	-5.6	-4.9
450	CHEMBL1619528	PIPENZOLATE	-7.6	-6.6
451	CHEMBL2103837	TAFAMIDIS	-7.9	-6.9
452	CHEMBL2103881	DEXMECAMYLAMINE	-5.5	-5.2
453	CHEMBL2104340	IBACITABINE	-6.5	-5.6
454	CHEMBL480	LANSOPRAZOLE	-8.1	-7.0
455	CHEMBL2104604	EPERVUDINE	-6.8	-5.7
456	CHEMBL2104441	VIROXIME	-7.9	-7.0
457	CHEMBL448	PENTOBARBITAL	-6.2	-5.6
458	CHEMBL595	PIOGLITAZONE	-8.2	-6.5
459	CHEMBL152	CIDOFOVIR	-6.3	-5.5
460	CHEMBL58711	TIVIRAPINE	-7.4	-6.1
461	CHEMBL911	ZOLPIDEM	-7.9	-6.4
462	CHEMBL2106204	DOPAMANTINE	-8.3	-6.9
463	CHEMBL37624	LOVIRIDE	-7.8	-7.8
464	CHEMBL817	TOLAZAMIDE	-7.8	-6.7
465	CHEMBL2105801	CELGOSIVIR HYDROCHLORIDE	-5.6	-5.3
466	CHEMBL1199307	DISTIGMINE	-5.8	-6.0
467	CHEMBL473159	PHLOROGLUCINOL	-5.4	-4.9
468	CHEMBL507419	METAHEXAMIDE	-7.5	-6.5
469	CHEMBL429910	DAPAGLIFLOZIN	-8.0	-7.5
470	CHEMBL1331216	HYOSCYAMINE	-6.9	-7.4
471	CHEMBL562967	MERICITABINE	-8.1	-6.9
472	CHEMBL1200619	ABACAVIR SULFATE	-5.6	-5.0
473	CHEMBL1200538	BETAMETHASONE ACETATE	-8.2	-7.6
474	CHEMBL1697841	ISOMETHEPTENE	-4.6	-4.3
475	CHEMBL1615209	DEXRABEPRAZOLE	-7.0	-6.5
476	CHEMBL1743757	VALOPICITABINE DIHYDROCHLORIDE	-5.5	-5.5
477	CHEMBL2062774	Vapendavir	-8.0	-6.9
478	CHEMBL1882461	BEVONIUM	-7.9	-7.2
479	CHEMBL2403238	CABOTEGRAVIR	-9.1	-7.4
480	CHEMBL2364639	VALBENAZINE	-7.7	-6.3
481	CHEMBL2009696	TRAXANOX	-8.4	-7.2
482	CHEMBL4300944	VALNIVUDINE	-8.6	-7.4
483	CHEMBL3544985	DASABUVIR SODIUM	-5.5	-5.0
484	CHEMBL4297592	AMENAMEVIR	-9.2	-7.9
485	CHEMBL4297418	ABACAVIR HYDROXYACETATE	-7.7	-6.5
486	CHEMBL4297484	BP-14979	-6.6	-6.0
487	CHEMBL4297526	REMIMAZOLAM	-7.0	-6.3
488	CHEMBL4297380	VALNIVUDINE HYDROCHLORIDE	-5.4	-5.3
489	CHEMBL2104462	MEPIXANOX	-8.6	-7.1
490	CHEMBL2104264	ETAMIPHYLLIN	-6.3	-5.3
491	CHEMBL2105467	TEZACITABINE	-6.7	-6.1
492	CHEMBL3707234	NICOFETAMIDE	-8.1	-7.0
493	CHEMBL2364637	TENOFOVIR ALAFENAMIDE FUMARATE	-5.4	-5.1
494	CHEMBL3707362	DIMETHYLAMINOPROPIONYLPHENOTHIAZINE	-7.6	-6.4
495	CHEMBL3707301	IDANPRAMINE	-8.2	-7.0
496	CHEMBL2106627	DIACETYLMORPHINE HYDROCHLORIDE	-5.4	-4.8
497	CHEMBL2106813	GALOCITABINE	-8.1	-6.9
498	CHEMBL2079611	HYDROQUININE	-7.8	-6.3
499	CHEMBL2103778	CILANSETRON	-8.8	-7.0
500	CHEMBL3707235	GEMIGLIPTIN	-8.9	-7.7
501	CHEMBL2110805	EMEPRONIUM	-6.6	-6.2
502	CHEMBL2110737	CELGOSIVIR	-6.7	-6.0
503	CHEMBL1790041	RANITIDINE	-5.2	-4.8
504	CHEMBL1884833	FENPIVERINIUM	-7.9	-6.6
505	CHEMBL1875805	ACETYLLEUCINE	-5.1	-5.5
506	CHEMBL1888176	TROSPIUM	-8.1	-7.5
507	CHEMBL3989866	BICTEGRAVIR	-5.4	-4.4
508	CHEMBL1623992	PIPERIDOLATE	-8.2	-6.9
509	CHEMBL4297283	GLYCOVIR	-5.9	-5.6
510	CHEMBL1697759	MORINAMIDE	-6.0	-5.4
511	CHEMBL3137312	DASABUVIR	-9.1	-7.3
512	CHEMBL4297087	BORNAPRINE	-6.8	-5.6
513	CHEMBL2106499	VALTORCITABINE	-7.3	-5.8
514	CHEMBL2096895	PRADEFOVIR	-7.7	-7.0
515	CHEMBL2106686	ABACAVIR SUCCINATE	-5.4	-4.6
516	CHEMBL2106705	FAMOTINE HYDROCHLORIDE	-5.4	-5.4
517	CHEMBL2106997	PROXAZOLE	-6.5	-6.4
518	CHEMBL2106991	RALURIDINE	-6.7	-5.7
519	CHEMBL2104203	DENOTIVIR	-7.7	-7.3
520	CHEMBL2104523	CINITAPRIDE	-7.9	-6.9
521	CHEMBL2111108	TARIBAVIRIN	-6.9	-5.9
522	CHEMBL2110933	FAMOTINE	-7.3	-7.2
523	CHEMBL2104066	AMITIVIR	-4.4	-4.4
524	CHEMBL2105231	PIPROZOLIN	-6.6	-5.6
525	CHEMBL2107457	ITOPRIDE	-6.9	-6.2
526	CHEMBL3039520	LASMIDITAN	-8.7	-8.0
527	CHEMBL2110788	BENZILONIUM	-7.3	-6.5
528	CHEMBL2111034	MEMOTINE	-7.7	-7.1
529	CHEMBL2106348	KETHOXAL	-4.9	-4.8
530	CHEMBL2106618	GLISOXEPIDE	-8.4	-7.9
531	CHEMBL2104968	FOSDEVIRINE	-7.6	-7.8
532	CHEMBL3183075	NIZATIDINE	-5.9	-4.2
533	CHEMBL3183376	EPINEPHRINE HYDROCHLORIDE	-5.4	-4.9
534	CHEMBL1729803	CAROVERINE	-7.2	-6.7
535	CHEMBL3318007	PIMODIVIR	-9.4	-7.5
536	CHEMBL2105242	MELADRAZINE	-6.1	-5.6
537	CHEMBL2111176	VALETHAMATE	-5.9	-5.4
538	CHEMBL2105929	AMIDAPSONE	-7.4	-6.5
539	CHEMBL2104550	ARANOTIN	-5.3	-4.1
540	CHEMBL3707363	TRIMETHYLDIPHENYLPROPYLAMINE	-6.9	-6.1
541	CHEMBL3301620	TEMSAVIR	-9.2	-7.6
542	CHEMBL3989506	TROMANTADINE	-6.4	-5.3
543	CHEMBL4069597	PRITELIVIR	-7.6	-7.3
544	CHEMBL3989677	HYDROCODONE BITARTRATE	-5.3	-5.2
545	CHEMBL3989849	FENTONIUM	-8.9	-8.6
546	CHEMBL3989496	TEZACITABINE	-5.3	-4.5
547	CHEMBL4297215	BALOXAVIR	-9.6	-7.1
548	CHEMBL4297186	NIPEROTIDINE	-7.4	-5.4
549	CHEMBL4297291	INGAVIRIN	-5.3	-4.6
550	CHEMBL635	PREDNISONE	-5.4	-5.1
551	CHEMBL1349	VALACYCLOVIR	-6.7	-5.9
552	CHEMBL1282	IMIQUIMOD	-7.3	-6.2
553	CHEMBL1201187	MARAVIROC	-9.9	-8.2
554	CHEMBL64391	ITRACONAZOLE	-9.8	-8.7
555	CHEMBL929	DELAVIRDINE MESYLATE	-4.5	-4.5
556	CHEMBL1294	QUINIDINE	-7.4	-6.3
557	CHEMBL374478	RIFAMPIN	-10.0	-7.7
558	CHEMBL182	GANCICLOVIR	-6.4	-5.6
559	CHEMBL1643	RIBAVIRIN	-6.5	-5.8
560	CHEMBL61	PODOFILOX	-8.2	-6.4
561	CHEMBL6966	VERAPAMIL	-6.6	-6.1
562	CHEMBL1090	VIDARABINE	-6.6	-5.9
563	CHEMBL1490434	MOROXYDINE	-5.4	-5.1
564	CHEMBL515408	MARIBAVIR	-7.3	-6.6
565	CHEMBL1540	PENCICLOVIR	-6.5	-5.6
566	CHEMBL223402	RSV-604	-9.3	-8.0
567	CHEMBL204656	ELVITEGRAVIR	-9.5	-7.7
568	CHEMBL848	LENALIDOMIDE	-7.6	-6.4
569	CHEMBL529	AZITHROMYCIN	-8.1	-7.2
570	CHEMBL655	MIDAZOLAM	-8.2	-6.9
571	CHEMBL318153	EDOXUDINE	-6.7	-5.8
572	CHEMBL118	CELECOXIB	-8.8	-7.6
573	CHEMBL29609	PLECONARIL	-7.3	-7.5
574	CHEMBL1201314	VALGANCICLOVIR	-6.6	-6.5
575	CHEMBL160	CYCLOSPORINE	-9.8	-7.3
576	CHEMBL47298	TILORONE	-6.8	-6.0
577	CHEMBL880	FAMCICLOVIR	-6.6	-5.4
578	CHEMBL1214598	UMIFENOVIR	-7.5	-6.1
579	CHEMBL1236524	GALIDESIVIR	-7.3	-5.9
580	CHEMBL31634	BRIVUDINE	-6.8	-6.0
581	CHEMBL1229211	DOLUTEGRAVIR	-8.7	-8.6
582	CHEMBL1241951	LETERMOVIR	-8.2	-8.3
583	CHEMBL1200380	ACYCLOVIR SODIUM	-1.3	-1.2
584	CHEMBL1200340	OSELTAMIVIR PHOSPHATE	-4.5	-4.5
585	CHEMBL1556	INOSINE	-7.1	-6.1
586	CHEMBL3601411	TEGAVIVINT	-10.2	-8.7
587	CHEMBL184	ACYCLOVIR	-6.4	-5.6
588	CHEMBL222813	ZANAMIVIR	-7.5	-6.2
589	CHEMBL254316	RALTEGRAVIR	-8.3	-7.5
590	CHEMBL3417258	LUMICITABINE	-8.2	-6.2
591	CHEMBL1201231	PREDNISOLONE PHOSPHORIC ACID	-8.6	-7.8
592	CHEMBL3039531	DANIRIXIN	-9.4	-8.2
593	CHEMBL1229	OSELTAMIVIR	-6.5	-5.5
594	CHEMBL788	IDOXURIDINE	-6.4	-5.8
595	CHEMBL1200453	DOCOSANOL	-4.5	-4.5
596	CHEMBL1257073	TECOVIRIMAT	-9.2	-7.6
597	CHEMBL2146125	MAGNESIUM	-1.3	-1.2
598	CHEMBL2103807	EPETIRIMOD	-6.9	-7.0
599	CHEMBL2104340	IBACITABINE	-6.4	-5.6
600	CHEMBL152	CIDOFOVIR	-6.7	-5.4
601	CHEMBL1200706	ALUMINUM HYDROXIDE	-3.8	-4.3
602	CHEMBL3393588	BTA-9881	-7.3	-6.9
603	CHEMBL3833327	INOSINE PRANOBEX	-4.3	-4.0
604	CHEMBL4297639	LORECIVIVINT	-10.7	-8.9
605	CHEMBL3410450	PRESATOVIR	-8.8	-7.5
606	CHEMBL3833315	ALUMINUM PHOSPHATE	-4.9	-4.3
607	CHEMBL3695568	JNJ-49095397	-9.0	-9.2
608	CHEMBL3989506	TROMANTADINE	-6.3	-5.3
609	CHEMBL4291143	PC-786	-11.2	-9.3
610	CHEMBL4297497	RV-521	-7.2	-7.2
611	CHEMBL4297402	VP-14637	-9.6	-7.3

## Sheet: Selected drugs for analysis
No	ChEMBL ID	Drug Name	S protein binding affinity (kcal/mol)		No	ChEMBL ID	Drug Name	Mpro binding affinity (kcal/mol)
1	CHEMBL4291143	PC-786	-11.2		1	CHEMBL4291143	PC-786	-9.3
2	CHEMBL4297639	LORECIVIVINT	-10.7		2	CHEMBL3695568	JNJ-49095397	-9.2
3	CHEMBL3601411	TEGAVIVINT	-10.2		3	CHEMBL4297639	LORECIVIVINT	-8.9
4	CHEMBL374478	RIFAMPIN	-10		4	CHEMBL64391	ITRACONAZOLE	-8.7
5	CHEMBL1201187	MARAVIROC	-9.9		5	CHEMBL3601411	TEGAVIVINT	-8.7
6	CHEMBL160	CYCLOSPORINE	-9.8		6	CHEMBL1229211	DOLUTEGRAVIR	-8.6
7	CHEMBL64391	ITRACONAZOLE	-9.8		7	CHEMBL3989849	FENTONIUM	-8.6
8	CHEMBL1229211	DOLUTEGRAVIR	-9.7		8	CHEMBL85	RISPERIDONE	-8.4
9	CHEMBL4297215	BALOXAVIR	-9.6		9	CHEMBL1241951	LETERMOVIR	-8.3
10	CHEMBL408	TROGLITAZONE	-9.6		10	CHEMBL3039531	DANIRIXIN	-8.2
11	CHEMBL4297402	VP-14637	-9.6		11	CHEMBL237500	LINAGLIPTIN	-8.2
12	CHEMBL204656	ELVITEGRAVIR	-9.5		12	CHEMBL1201187	MARAVIROC	-8.2
13	CHEMBL3039531	DANIRIXIN	-9.4		13	CHEMBL1697771	REBAMIPIDE	-8.2
14	CHEMBL707	DOXAZOSIN	-9.4		14	CHEMBL330115	CHEMBL330115	-8.2
15	CHEMBL3318007	PIMODIVIR	-9.4		15	CHEMBL1346	DARIFENACIN	-8.1
16	CHEMBL4297592	AMENAMEVIR	-9.2		16	CHEMBL1481	GLIMEPIRIDE	-8
17	CHEMBL1257073	TECOVIRIMAT	-9.2		17	CHEMBL3039520	LASMIDITAN	-8
18	CHEMBL3301620	TEMSAVIR	-9.2		18	CHEMBL223402	RSV-604	-8
19	CHEMBL121883	ZINVIROXIME	-9.2		19	CHEMBL779	TADALAFIL	-8
20	CHEMBL237500	LINAGLIPTIN	-9.1		20	CHEMBL408	TROGLITAZONE	-8
					21	CHEMBL428880	CROMOLYN	-7.9
					22	CHEMBL1512	FLUNISOLIDE	-7.9
					23	CHEMBL1200376	BETAMETHASONE BENZOATE	-7.8
					24	CHEMBL2018096	IPRAGLIFLOZIN	-7.8
					25	CHEMBL9967	PIRENZEPINE	-7.8
					26	CHEMBL254316	RALTEGRAVIR	-7.8
					27	CHEMBL2403238	CABOTEGRAVIR	-7.7
					28	CHEMBL1257073	TECOVIRIMAT	-7.6
					29	CHEMBL204656	ELVITEGRAVIR	-7.6
					30	CHEMBL1257073	TECOVIRIMAT	-7.6

## Sheet: Selected drugs therapeutics
ID	Drug	Clinical Phase	Therapeutic Category	Treatment	Synonyms	Type	Max Phase	Molecular Weight	Targets	Bioactivities	AlogP	PSA	HBA	HBD	#RO5 Violations	#Rotatable Bonds	Passes Ro3	QED Weighted	CX ApKa	CX BpKa	CX LogP	CX LogD	Aromatic Rings	Structure Type	Inorganic Flag	Heavy Atoms	HBA Lipinski	HBD Lipinski	#RO5 Violations (Lipinski)	Molecular Weight (Monoisotopic)	Molecular Species	Molecular Formula	Smiles
CHEMBL4297592	AMENAMEVIR	Phase II & Phase III	Anti-viral	Treatment of Herpes Zoster, Herpes Simplex, Herpes Genitalis	AMENAMEVIR|ASP-2151|ASP2151	Small molecule	3	482.56	0		3.15	122.47	7	1	0	6	N	0.57	12.19		2.61	2.61	3	MOL	0	34	9	1	0	482.162	NEUTRAL	C24H26N4O5S	Cc1cccc(C)c1N(CC(=O)Nc1ccc(-c2ncon2)cc1)C(=O)C1CCS(=O)(=O)CC1
CHEMBL4297215	BALOXAVIR	Phase IV *Approved	Influenza (flu) antiviral drug	Treatment of influenza A and influenza B flu	BALOXAVIR|S-033447	Small molecule	0	483.5	0		2.98	75.01	7	1	0	1	N	0.57	10.25		2.79	2.79	3	MOL	0	34	7	1	0	483.106	NEUTRAL	C24H19F2N3O4S	O=C1c2c(O)c(=O)ccn2N([C@@H]2c3ccccc3SCc3c2ccc(F)c3F)[C@@H]2COCCN12
CHEMBL1200376	BETAMETHASONE BENZOATE	Phase IV *Approved	Antiinflammatory or immunosuppressive	Inflammatory conditions such as allergic reactions, ulcerative colitis, arthritis, lupus, multiple sclerosis, inflammation of the joints or tendons, and problems caused by low adrenal gland hormone levels	BETAMETHASONE BENZOATE|UTICORT|W 5975	Small molecule	4	496.58	1	18	3.76	100.9	6	2	0	4	N	0.62	13.41		4.18	4.18	1	MOL	0	36	6	2	0	496.226	NEUTRAL	C29H33FO6	C[C@H]1C[C@H]2[C@@H]3CCC4=CC(=O)C=C[C@]4(C)[C@@]3(F)[C@@H](O)C[C@]2(C)[C@@]1(OC(=O)c1ccccc1)C(=O)CO
CHEMBL2403238	CABOTEGRAVIR	Phase III	Antiretroviral	Treatment of HIV infection	CABOTEGRAVIR|GSK-1265744A|GSK1265744|GSK1265744A|S-265744	Small molecule	3	405.36	16	34	0.96	100.87	6	2	0	3	N	0.79	10.04		1.04	1.04	2	MOL	0	29	8	2	0	405.114	NEUTRAL	C19H17F2N3O5	C[C@H]1CO[C@@H]2Cn3cc(C(=O)NCc4ccc(F)cc4F)c(=O)c(O)c3C(=O)N12
CHEMBL428880	CROMOLYN	Phase IV *Approved	Mast cell stabilizers	treat the symptoms of mastocytosis	CROMOGLICIC ACID|CROMOLYN|R03BC01	Small molecule	4	468.37	121	589	2.11	173.71	9	3	0	8	N	0.35	1.55		1.48	-5.57	4	MOL	0	34	11	3	1	468.069	ACID	C23H16O11	O=C(O)c1cc(=O)c2c(OCC(O)COc3cccc4oc(C(=O)O)cc(=O)c34)cccc2o1
CHEMBL160	CYCLOSPORINE	Phase IV *Approved	‎Immunosuppressant‎	calcineurin inhibitor known for its immunomodulatory properties that prevent organ transplant rejection and treat various inflammatory and autoimmune conditions	27-400|ANTIBIOTIC S-7481F1|CAPIMUNE|CAPSORIN|CEQUA|CICLOSPORIN|CYCLOSPORIN A|CYCLOSPORINE|DEXIMUNE|GENGRAF|IKERVIS|NEORAL|NSC-290193|OL-27-400|OPTIMMUNE|RESTASIS|RESTASIS MULTIDOSE|SANDIMMUN|SANDIMMUNE|SANG-35|SANGCYA|SDZ-OXL-400|VANQUORAL	Protein	4	1202.63	259	3968														BOTH	0					1201.84		C62H111N11O12	C/C=C/C[C@@H](C)[C@@H](O)[C@H]1C(=O)N[C@@H](CC)C(=O)N(C)CC(=O)N(C)[C@@H](CC(C)C)C(=O)N[C@@H](C(C)C)C(=O)N(C)[C@@H](CC(C)C)C(=O)N[C@@H](C)C(=O)N[C@H](C)C(=O)N(C)[C@@H](CC(C)C)C(=O)N(C)[C@@H](CC(C)C)C(=O)N(C)[C@@H](C(C)C)C(=O)N1C
CHEMBL3039531	DANIRIXIN	Phase II	Anti-inflammatory, Anti-viral	Danirixin has been used in trials studying the Treatment and basic science of Virus Diseases, Nutritional Status, Pulmonary Disease, Chronic Obstructive, and Infections, Respiratory Syncytial Virus	DANIRIXIN|GSK-1325756B|GSK1325756|GSK1325756B	Small molecule	2	441.91	3	4	3.66	107.53	5	4	0	4	N	0.54	5.34	8.22	3.01	2.98	2	MOL	0	29	7	4	0	441.092	ACID	C19H21ClFN3O4S	Cc1c(F)cccc1NC(=O)Nc1ccc(Cl)c(S(=O)(=O)[C@H]2CCCNC2)c1O
CHEMBL1346	DARIFENACIN	Phase IV *Approved	Anticholinergic agents	treat urinary incontinence	DARIFENACIN|Darifenacin|Enablex|UK-88525	Small molecule	4	426.56	31	99	3.96	55.56	3	1	0	7	N	0.62		10.11	4.54	1.9	3	MOL	0	32	4	2	0	426.231	BASE	C28H30N2O2	NC(=O)C(c1ccccc1)(c1ccccc1)[C@@H]1CCN(CCc2ccc3c(c2)CCO3)C1
CHEMBL1229211	DOLUTEGRAVIR	Phase IV *Approved	HIV integrase inhibitor	Dolutegravir is an antiviral medicine that is used with other medications to treat HIV	DOLUTEGRAVIR|GSK 1349572|GSK-1349572|S-349572|TIVICAY	Small molecule	4	419.38	38	175	1.35	100.87	6	2	0	3	N	0.78	10.1		1.1	1.1	2	MOL	0	30	8	2	0	419.129	NEUTRAL	C20H19F2N3O5	C[C@@H]1CCO[C@H]2Cn3cc(C(=O)NCc4ccc(F)cc4F)c(=O)c(O)c3C(=O)N21
CHEMBL707	DOXAZOSIN	Phase IV *Approved	Antiadrenergic agents, peripherally acting	Treatment of benign prostatic hypertrophy (BPH) symptoms and hypertension	C02CA04|Cardura|DOXAZOSIN|Doxazosin|UK-33274	Small molecule	4	451.48	144	965	1.72	112.27	9	1	0	4	N	0.63	12.67	7.24	2.14	1.91	3	MOL	0	33	10	2	0	451.186	NEUTRAL	C23H25N5O5	COc1cc2nc(N3CCN(C(=O)C4COc5ccccc5O4)CC3)nc(N)c2cc1OC
CHEMBL204656	ELVITEGRAVIR	Phase IV *Approved	Antiretroviral drug	treat HIV infection	ELVITEGRAVIR|GS-9137|JTK-303|VITEKTA	Small molecule	4	447.89	15	302	4.28	88.76	5	2	0	7	N	0.56	5.97		4.67	3.22	3	MOL	0	31	6	2	0	447.125	ACID	C23H23ClFNO5	COc1cc2c(cc1Cc1cccc(Cl)c1F)c(=O)c(C(=O)O)cn2[C@H](CO)C(C)C
CHEMBL3989849	FENTONIUM	Withdrawn		Fentonium is an atropine derivative.	FENTONIUM	Small molecule	0	484.62	0		5	63.6	4	1	0	8	N	0.28			0.29	0.29	3	MOL	0	36	5	1	0	484.248		C31H34NO4+	C[N+]1(CC(=O)c2ccc(-c3ccccc3)cc2)[C@H]2CC[C@@H]1C[C@H](OC(=O)[C@H](CO)c1ccccc1)C2
CHEMBL1512	FLUNISOLIDE	Phase IV *Approved	Antiallergic	Treatment for allergic rhinitis	AEROBID|AEROSPAN|AEROSPAN HFA|FLUNISOLIDE|FLUNISOLIDE HEMIHYDRATE|NASALIDE|NASAREL|RS-3999|SYNTARIS|SYNTARIS HAYFEVER	Small molecule	4	434.5	119	336	2.27	93.06	6	2	0	2	N	0.69	13.73		1.56	1.56	0	MOL	0	31	6	2	0	434.211	NEUTRAL	C24H31FO6	CC1(C)O[C@@H]2C[C@H]3[C@@H]4C[C@H](F)C5=CC(=O)C=C[C@]5(C)[C@H]4[C@@H](O)C[C@]3(C)[C@]2(C(=O)CO)O1
CHEMBL1481	GLIMEPIRIDE	Phase IV *Approved	Antidiabetic agent	Treatment of type 2 Diabetes	AMARYL|Amaryl|GLIMEPIRIDE|HOE 490|NIDDARYL	Small molecule	4	490.63	128	841	3.07	124.68	5	3	0	7	N	0.54	4.32		3.12	2.18	1	MOL	0	34	9	3	0	490.225	ACID	C24H34N4O5S	CCC1=C(C)CN(C(=O)NCCc2ccc(S(=O)(=O)NC(=O)N[C@H]3CC[C@H](C)CC3)cc2)C1=O
CHEMBL2018096	IPRAGLIFLOZIN	Phase IV *Approved	Antidiabetic agent	Treatment of type 2 Diabetes	IPRAGLIFLOZIN	Small molecule	3	404.46	4	20	2.15	90.15	6	4	0	4	N	0.54	12.57		2.46	2.46	3	MOL	0	28	5	4	0	404.109	NEUTRAL	C21H21FO5S	OC[C@H]1O[C@@H](c2ccc(F)c(Cc3cc4ccccc4s3)c2)[C@H](O)[C@@H](O)[C@@H]1O
CHEMBL64391	ITRACONAZOLE	Phase IV *Approved	Anti-fungal	treat infections caused by fungus	ITRACONAZOLE|ITRAZOLE|ONMEL|R 51,211|SPORANOX I.V.|SPORANOX-PULSE|Sporanos|Sporanox|TOLSURA	Small molecule	4	705.65	296	3120	5.58	104.7	12	0	3	11	N	0.17		3.91	7.31	7.31	5	MOL	0	49	12	0	3	704.239	NEUTRAL	C35H38Cl2N8O4	CCC(C)n1ncn(-c2ccc(N3CCN(c4ccc(OCC5COC(Cn6cncn6)(c6ccc(Cl)cc6Cl)O5)cc4)CC3)cc2)c1=O
CHEMBL3695568	JNJ-49095397	Phase II	Kinase inhibitor (Not for human use, lab use only)	Chronic Obstructive Pulmonary Disease	JNJ-49095397|RV-568|RV568	Small molecule	2	592.7	7	14	6.83	119.4	7	3	2	9	N	0.17	11.14	3.89	6.73	6.73	5	MOL	0	44	10	3	2	592.28	NEUTRAL	C34H36N6O4	COCC(=O)Nc1cc(COc2ccc(NC(=O)Nc3cc(C(C)(C)C)nn3-c3ccc(C)cc3)c3ccccc23)ccn1
CHEMBL3039520	LASMIDITAN	Phase IV *Approved	Anti-viral	used for the acute (active but short-term) Treatment of migraine with or without aura (a sensory phenomenon or visual disturbance) in adults	COL-144|LASMIDITAN|LY573144	Small molecule	3	377.37	0		3.28	62.3	4	1	0	4	N	0.83	12.23	7.99	3.3	2.61	2	MOL	0	27	5	1	0	377.135	NEUTRAL	C19H18F3N3O2	CN1CCC(C(=O)c2cccc(NC(=O)c3c(F)cc(F)cc3F)n2)CC1
CHEMBL1241951	LETERMOVIR	Phase IV *Approved	Anti-viral	prophylaxis of cytomegalovirus (CMV) infection in allogeneic hematopoietic stem cell transplant patients	AIC 246|AIC-246|AIC246|LETERMOVIR|MK-8228|PREVYMIS	Small molecule	4	572.56	8	44	5.71	77.84	7	1	2	6	N	0.38	3.75	7.15	4.64	4.22	3	MOL	0	41	8	1	2	572.205	ACID	C29H28F4N4O4	COc1cccc(N2CCN(C3=Nc4c(F)cccc4[C@H](CC(=O)O)N3c3cc(C(F)(F)F)ccc3OC)CC2)c1
CHEMBL237500	LINAGLIPTIN	Phase IV *Approved	antidiabetic agent	Treatment of type 2 Diabetes	BI 1356|BI 1356 BS|BI-1356|BI-1356BS|BS 1356 BS|LINAGLIPTIN|TRADJENTA|TRAJENTA	Small molecule	4	472.55	35	139	1.15	116.86	10	1	0	4	N	0.44		9.86	2.8	0.41	4	MOL	0	35	10	2	0	472.233	BASE	C25H28N8O2	CC#CCn1c(N2CCC[C@@H](N)C2)nc2c1c(=O)n(Cc1nc(C)c3ccccc3n1)c(=O)n2C
CHEMBL4297639	LORECIVIVINT	Phase III	Anti-Inflammatory Agents	inhibit or even reverse the progression of osteoarthritis	LORECIVIVINT|SM-04690|SM04690	Small molecule	2	505.56	0		6.35	112.24	5	3	2	6	N	0.24	8.67	6.15	4.66	4.64	6	MOL	0	38	8	3	2	505.203	NEUTRAL	C29H24FN7O	CC(C)CC(=O)Nc1cncc(-c2ccc3[nH]nc(-c4nc5cncc(-c6cccc(F)c6)c5[nH]4)c3c2)c1
CHEMBL1201187	MARAVIROC	Phase IV *Approved	Antiretroviral	Treatment of HIV infection	CELSENTRI|MARAVIROC|Maraviroc|Rel-Maraviroc|SELZENTRY|UK-427857	Small molecule	4	513.68	36	153	5.95	63.05	5	1	2	8	N	0.47	13.98	9.35	3.63	1.68	2	MOL	0	37	6	1	2	513.328	BASE	C29H41F2N5O	Cc1nnc(C(C)C)n1[C@H]1C[C@@H]2CC[C@H](C1)N2CC[C@H](NC(=O)C1CCC(F)(F)CC1)c1ccccc1
CHEMBL4291143	PC-786	Phase I & Phase II	Anti-viral	PC786 is a non-nucleotide inhibitor of RSV polymerase which inhibits replication of both the A and B subtypes of acute respiratory syncytial virus (RSV), thus interrupting the spread of infection within the respiratory tract. Administration of PC786 via inhalation results in high local concentrations in the airway, directly at the site of viral replication, with low systemic exposure and hence a …	PC-786|PC786	Small molecule	2	715.85	1	2	7.89	103.87	7	2	2	6	N	0.19	13.5	5.41	7.4	7.4	5	MOL	0	52	9	2	2	715.263	NEUTRAL	C41H38FN5O4S	Cc1cnc(N2CC3(CCOCC3)C2)c(C(=O)Nc2ccc(C(=O)N3CCc4cc(C(=O)Nc5c(C)cccc5F)sc4-c4ccccc43)cc2)c1
CHEMBL3318007	PIMODIVIR	Phase II	Anti-viral	Treatment for influenza	JNJ - 63623872 - ZCD|JNJ-63623872|JNJ-63623872-ZCD|JNJ-872|JNJ63623872|JNJ872|PIMODIVIR|VX -787|VX-787	Small molecule	3	399.4	12	30	3.6	103.79	5	3	0	4	N	0.62	4.2	2.57	3.27	0.38	3	MOL	0	29	7	3	0	399.151	ACID	C20H19F2N5O2	O=C(O)[C@H]1C2CCC(CC2)[C@@H]1Nc1nc(-c2c[nH]c3ncc(F)cc23)ncc1F
CHEMBL9967	PIRENZEPINE	Phase IV *Approved	Antispasmodics/anticholinergics	Treatment of peptic ulcer	GASTRI P|GASTROZEPIN|PIRENZEPINE	Small molecule	4	351.41	49	295	1.56	68.78	5	1	0	2	N	0.89		7.2	0.97	0.76	2	MOL	0	26	7	1	0	351.17	NEUTRAL	C19H21N5O2	CN1CCN(CC(=O)N2c3ccccc3C(=O)Nc3cccnc32)CC1
CHEMBL254316	RALTEGRAVIR	Phase IV *Approved	Antiretroviral	to treat HIV/AIDS	ISENTRESS|MK-0518|RALTEGRAVIR	Small molecule	4	444.42	45	652	0.91	152.24	9	3	0	6	N	0.51	7.02		-0.39	-0.92	3	MOL	0	32	11	3	1	444.156	NEUTRAL	C20H21FN6O5	Cc1nnc(C(=O)NC(C)(C)c2nc(C(=O)NCc3ccc(F)cc3)c(O)c(=O)n2C)o1
CHEMBL1697771	REBAMIPIDE	Phase IV *Approved	Antireflux Agents & Antiulcerants	Treatment of peptic ulcer, Stomach Ulcer, Keratoconjunctivitis Sicca, and Gastric Adenoma and Early Gastric Cancer	OPC-12759|REBAMIPIDE	Small molecule	3	370.79	6	14	2.61	99.26	3	3	0	5	N	0.64	3.52		2.76	-0.61	3	MOL	0	26	6	3	0	370.072	ACID	C19H15ClN2O4	O=C(NC(Cc1cc(=O)[nH]c2ccccc12)C(=O)O)c1ccc(Cl)cc1
CHEMBL374478	RIFAMPIN	Phase IV *Approved	Antimycobacterials	used to treat several types of bacterial infections, including tuberculosis, Mycobacterium avium complex, leprosy, and Legionnaires’ disease	BA 411661E|BA-41166E|EREMFAT|L-5103|L-5103 LEPETIT|NIH-10782|NSC-113926|RIFADIN|RIFAMPICIN|RIFAMPIN|RIFAMYCIN AMP|RIMACTANE|Rifampicin	Small molecule	4	822.95	303	6315	4.34	220.15	15	6	3	4	N	0.11	6.8	7.37	2.95	2.87	2	MOL	0	59	16	6	3	822.405	NEUTRAL	C43H58N4O12	CO[C@H]1/C=C/O[C@@]2(C)Oc3c(C)c(O)c4c(O)c(c(/C=N/N5CCN(C)CC5)c(O)c4c3C2=O)NC(=O)/C(C)=C\C=C\[C@H](C)[C@H](O)[C@@H](C)[C@@H](O)[C@@H](C)[C@H](OC(C)=O)[C@@H]1C
CHEMBL85	RISPERIDONE	Phase IV *Approved	Antipsychotic	treat schizophrenia in adults and children who are at least 13 years old, treat symptoms of bipolar disorder (manic depression) in adults and children who are at least 10 years old and treat symptoms of irritability in autistic children who are 5 to 16 years old	LY-03004|LY03004|N05AX08|PERSERIS KIT|R 64 766|R-64,766|R-64-766|RCN-3028|RCN3028|RISPERDAL|RISPERDAL CONSTA|RISPERDAL QUICKLET|RISPERIDONE|Risperdal Consta Long Acting|Risperdal M|Risperdal M-TAB	Small molecule	4	410.49	198	1235	3.59	64.16	6	0	0	4	N	0.66		8.76	2.63	1.25	3	MOL	0	30	6	0	0	410.212	BASE	C23H27FN4O2	Cc1nc2n(c(=O)c1CCN1CCC(c3noc4cc(F)ccc34)CC1)CCCC2
CHEMBL223402	RSV-604	Phase I & Phase II	Anti-viral	RSV604 is a novel inhibitor of respiratory syncytial virus replication	A-60444|RSV 604|RSV-604|RSV604	Small molecule	2	388.4	20	87	3.76	82.59	3	3	0	3	N	0.64	11.23	0.4	4.08	4.08	3	MOL	0	29	6	3	0	388.134	NEUTRAL	C22H17FN4O2	O=C(Nc1ccccc1F)N[C@H]1N=C(c2ccccc2)c2ccccc2NC1=O
CHEMBL779	TADALAFIL	Phase IV *Approved	Phosphodiesterase-5 (PDE5) inhibitors	treat erectile dysfunction (ED), benign prostatic hyperplasia (BPH), and pulmonary arterial hypertension	ADCIRCA|CIALIS|IC-351|IC351|TADALAFIL	Small molecule	4	389.41	59	198	2.21	74.87	4	1	0	1	N	0.69			1.64	1.64	3	MOL	0	29	7	1	0	389.138		C22H19N3O4	CN1CC(=O)N2[C@H](Cc3c([nH]c4ccccc34)[C@H]2c2ccc3c(c2)OCO3)C1=O
CHEMBL1257073	TECOVIRIMAT	Phase IV *Approved	Anti-viral	Treatment of smallpox, monkeypox, orthopoxvirus, and orthopoxviral Disease	SIGA-246|ST 246|ST-246|TECOVIRIMAT|TPOXX	Small molecule	4	376.33	16	508	2.4	66.48	3	1	0	2	N	0.64	9.15		2.07	2.07	1	MOL	0	27	5	1	0	376.103	NEUTRAL	C19H15F3N2O3	O=C(NN1C(=O)[C@H]2[C@H]3C=C[C@H]([C@@H]4C[C@H]34)[C@H]2C1=O)c1ccc(C(F)(F)F)cc1
CHEMBL3601411	TEGAVIVINT	Phase I	Antineoplastic	inhibitor of the Wnt/beta-catenin pathway with potential antineoplastic activity	BC-2059|TEGAVIVINT	Small molecule	1	588.75	19	46	3.79	139.94	8	2	1	4	N	0.35	3.31		4.21	-0.02	2	MOL	0	40	10	2	1	588.208	ACID	C28H36N4O6S2	C[C@H]1C[C@@H](C)CN(S(=O)(=O)c2ccc3c(c2)C(=NO)c2cc(S(=O)(=O)N4C[C@@H](C)C[C@@H](C)C4)ccc2C3=NO)C1
CHEMBL3301620	TEMSAVIR	Phase II & Phase III	Antiretroviral	novel attachment inhibitor that targets HIV-1 gp120 and prevents its binding to CD4+ T cells	BMS-626529|TEMSAVIR	Small molecule	1	473.49	31	105	1.63	126.31	8	1	0	5	N	0.34	9.07	1.25	1.01	1	4	MOL	0	35	11	1	1	473.181	NEUTRAL	C24H23N7O4	COc1cnc(-n2cnc(C)n2)c2[nH]cc(C(=O)C(=O)N3CCN(C(=O)c4ccccc4)CC3)c12
CHEMBL408	TROGLITAZONE	withdrawn in 2000 due to risk of hepatotoxicity	Antihyperglycemic	Diabetes mellitus type 2.	CI-991|CS-045|GR-92132X|GR92132X|PRELAY|REZULIN|ROMOZIN|Rezulin|TROGLITAZONE	Small molecule	4	441.55	194	858	4.37	84.86	6	2	0	5	N	0.72	6.61		5.5	4.67	2	MOL	0	31	6	2	0	441.161	NEUTRAL	C24H27NO5S	Cc1c(C)c2c(c(C)c1O)CCC(C)(COc1ccc(CC3SC(=O)NC3=O)cc1)O2
CHEMBL4297402	VP-14637	Phase II	Anti-viral	VP-14637 is a small molecule inhibitor of respiratory syncytial virus (RSV) that demonstrates antiviral activity	MDT-637|VP-14637	Small molecule	1	510.52	0		2.34	172.61	13	3	2	7	N	0.22	8.83		2.27	2.26	5	MOL	0	38	13	3	2	510.188	NEUTRAL	C25H22N10O3	Cc1nnnn1N=Cc1ccc(O)c(C(c2ccc(O)cc2)c2cc(C=Nn3nnnc3C)ccc2O)c1
CHEMBL121883	ZINVIROXIME	Pre Clinical	Anti-viral	Inhibits the replication of rhinoviruses and enteroviruses	VIROXIME COMPONENT A|ZINVIROXIME	Small molecule	0	358.42	6	35	2.43	110.57	7	2	0	4	N	0.42	6.69	4.4	2.48	1.69	3	MOL	0	25	7	3	0	358.11	NEUTRAL	C17H18N4O3S	CC(C)S(=O)(=O)n1c(N)nc2ccc(/C(=N\O)c3ccccc3)cc21
CHEMBL330115	No name	Unknown	Anti-Viral	#VALUE!		Small molecule	0	497.66	1	1	2.98	98.74	5	3	0	7	N	0.55	12.55		2.83	2.83	2	MOL	-1	35	7	3	0	497.235	NEUTRAL	C27H35N3O4S	CC(C)(C)NC(=O)[C@H]1N(C(=O)[C@@H](O)[C@H](Cc2ccccc2)NC(=O)c2ccccc2)CSC1(C)C

## Sheet: Approved drugs scores
PubChem ID	Drug Name	Binding affinity (kcal/mol)
		S protein	Mpro	ACE2-RBD
2130	Amantadine	-5.5	-5.5	-5.5
2719	Chloroquine	-6	-5.4	-6
5071	Rimantadine	-6	-5.9	-6
37542	Ribavirin	-6.5	-6.2	-6.5
60855	Zanamivir	-6.9	-6.1	-6.9
65028	Oseltamivir	-6.3	-5.3	-6.3
92727	Lopinavir	-9.5	-7.7	-8.5
492405	Favipiravir	-5.3	-5.7	-5.3
121304016	Remdesivir	-7.6	-6.5	-8.3

## Sheet: ACE2-RBD scores
ChEMBL ID	Drug Name	ACE2-RBD binding affinity scores
CHEMBL1229211	DOLUTEGRAVIR	-9.5
CHEMBL707	DOXAZOSIN	-9.5
CHEMBL3301620	TEMSAVIR	-9.3
CHEMBL3989849	FENTONIUM	-9.2
CHEMBL254316	RALTEGRAVIR	-9.1
CHEMBL3039520	LASMIDITAN	-9.1
CHEMBL779	TADALAFIL	-9.1
CHEMBL1200376	BETAMETHASONE BENZOATE	-9.0
CHEMBL2403238	CABOTEGRAVIR	-9.0
CHEMBL85	RISPERIDONE	-9.0
CHEMBL9967	PIRENZEPINE	-8.7
CHEMBL1481	GLIMEPIRIDE	-8.6
CHEMBL408	TROGLITAZONE	-8.6
CHEMBL428880	CROMOLYN	-8.6
CHEMBL121883	ZINVIROXIME	-8.5
CHEMBL237500	LINAGLIPTIN	-8.4
CHEMBL4297592	AMENAMEVIR	-8.4
CHEMBL1512	FLUNISOLIDE	-8.2
CHEMBL2018096	IPRAGLIFLOZIN	-8.2
CHEMBL330115	CHEMBL330115	-8.2
CHEMBL1697771	REBAMIPIDE	-8.0
CHEMBL4297215	BALOXAVIR	-7.9
CHEMBL3318007	PIMODIVIR	-7.8
CHEMBL1346	DARIFENACIN	-7.6
CHEMBL1201187	MARAVIROC	-9.7
CHEMBL3695568	JNJ-49095397	-9.3
CHEMBL1257073	TECOVIRIMAT	-9.2
CHEMBL4297402	VP-14637	-9.2
CHEMBL4297639	LORECIVIVINT	-9.2
CHEMBL223402	RSV-604	-9.0
CHEMBL1241951	LETERMOVIR	-8.7
CHEMBL3039531	DANIRIXIN	-8.7
CHEMBL160	CYCLOSPORINE	-7.9
CHEMBL64391	ITRACONAZOLE	-7.9
CHEMBL374478	RIFAMPIN	-7.6
CHEMBL204656	ELVITEGRAVIR	-7.2
CHEMBL4291143	PC-786	-12.1
CHEMBL3601411	TEGAVIVINT	-10.2
