# Supplementary material for: Structure-based drug designing and immunoinformatics approach for SARS-CoV-2
Source: Sci Adv. 2020 Jul 10;6(28):eabb8097. doi: 10.1126/sciadv.abb8097 (PMC7319274; doi:10.1126/sciadv.abb8097)
Supplement: abb8097_Data_file_S3.xlsx [file abb8097_Data_file_S3.xlsx]

## Sheet: Mpro-PC786
#Time	E_VdW_mm(Protein)	E_Elec_mm(Protein)	E_Pol(Protein)	E_Apol(Protein)	E_VdW_mm(Ligand)	E_Elec_mm(Ligand)	E_Pol(Ligand)	E_Apol(Ligand)	E_VdW_mm(Complex)	E_Elec_mm(Complex)	E_Pol(Complex)	E_Apol(Complex)	Delta_E_mm	Delta_E_Pol	Delta_E_Apol	Delta_E_binding
0	0	0	-49.069	22.986	0	0	-9344.49	376.282	-209.716	-18.802	-9261.24	373.319	-228.518	132.317	-25.949	-122.15
10	0	0	-54.464	23.621	0	0	-10044.3	406.838	-187.698	-18.695	-9984.53	399.034	-206.393	114.265	-31.425	-123.553
20	0	0	-49.706	22.282	0	0	-9929.89	420.46	-189.054	-21.717	-9875.43	403.619	-210.771	104.166	-39.123	-145.728
30	0	0	-52.964	23.01	0	0	-10358.3	425.55	-184.573	-26.057	-10339.4	418.475	-210.63	71.896	-30.085	-168.819
40	0	0	-53.037	22.424	0	0	-9994.09	422.695	-196.773	-9.365	-9977.09	413.362	-206.138	70.035	-31.757	-167.86
50	0	0	-49.971	23.801	0	0	-9944.15	429.189	-189.057	-7.325	-9914.45	415.361	-196.382	79.666	-37.629	-154.345
60	0	0	-52.562	23.11	0	0	-9696.79	420.003	-163.141	-23.768	-9679.08	411.585	-186.909	70.267	-31.528	-148.17
70	0	0	-50.658	22.967	0	0	-9899.19	424.019	-146.817	-4.575	-9899.99	411.472	-151.392	49.858	-35.514	-137.048
80	0	0	-48.06	23.479	0	0	-9758.4	416.763	-182.538	-9.641	-9734.86	409.964	-192.179	71.603	-30.278	-150.854
90	0	0	-49.795	24.207	0	0	-9745.11	418.435	-184.854	-27.766	-9709.44	411.416	-212.62	85.467	-31.226	-158.379
100	0	0	-51.141	21.885	0	0	-9582.01	412.29	-184.444	-29.807	-9549.3	407.119	-214.251	83.857	-27.056	-157.45
110	0	0	-48.768	22.196	0	0	-10097.5	422.952	-181.755	-19.36	-10080.9	414.363	-201.115	65.285	-30.785	-166.615
120	0	0	-49.923	23.074	0	0	-10056.3	422.466	-191.575	-27.811	-10021.5	409.137	-219.386	84.754	-36.403	-171.035
130	0	0	-52.82	24.189	0	0	-9914.74	421.699	-171.162	-28.287	-9896.28	410.003	-199.449	71.278	-35.885	-164.056
140	0	0	-52.028	22.468	0	0	-10231.9	416.091	-187.55	-11.268	-10207.3	404.952	-198.818	76.627	-33.607	-155.798
150	0	0	-51.911	23.67	0	0	-10214.1	408.975	-186.502	-17.659	-10201.4	403.822	-204.161	64.686	-28.823	-168.298
160	0	0	-51.724	23.151	0	0	-10302.4	417.477	-199.611	-23.71	-10270.7	414.136	-223.321	83.406	-26.492	-166.407
170	0	0	-51.076	22.843	0	0	-10498.1	422.905	-167.116	-15.12	-10479.8	407.088	-182.236	69.296	-38.66	-151.6
180	0	0	-51.565	22.695	0	0	-10335.6	421.588	-160.119	-35.318	-10318.1	410.271	-195.437	69.037	-34.012	-160.412
190	0	0	-51.61	22.474	0	0	-10207.9	410.049	-191.897	-27.568	-10179.6	401.563	-219.465	79.955	-30.96	-170.47
200	0	0	-51.295	23.6	0	0	-10077.3	417.06	-184.076	-24.573	-10043.4	403.449	-208.649	85.252	-37.211	-160.608
210	0	0	-50.373	22.986	0	0	-10112.9	413.614	-178.081	-28.136	-10081.9	398.196	-206.217	81.407	-38.404	-163.214
220	0	0	-50.264	22.608	0	0	-10091	409.922	-185.03	-29.207	-10067.5	402.549	-214.237	73.786	-29.981	-170.432
230	0	0	-51.154	23.983	0	0	-10270.4	415.375	-188.836	-28.543	-10240.8	403.541	-217.379	80.692	-35.817	-172.504
240	0	0	-50.272	23.299	0	0	-10093.6	413.322	-170.499	-31.001	-10057.4	400.189	-201.5	86.456	-36.432	-151.476
250	0	0	-50.899	23.832	0	0	-10103.6	416.105	-185.672	-29.629	-10076.1	404.588	-215.301	78.399	-35.349	-172.251
260	0	0	-51.577	22.905	0	0	-10112.9	404.561	-172.283	-35.748	-10073.7	400.983	-208.031	90.803	-26.483	-143.711
270	0	0	-50.237	23.553	0	0	-9859.82	412.83	-201.96	-27.712	-9835.56	402.109	-229.672	74.499	-34.274	-189.447
280	0	0	-51.312	22.759	0	0	-9943.9	402.395	-174.184	-35.207	-9926	395.871	-209.391	69.212	-29.283	-169.462
290	0	0	-52.479	23.029	0	0	-9965.9	403.069	-195.869	-29.38	-9933.65	394.315	-225.249	84.726	-31.783	-172.306
300	0	0	-52.535	22.914	0	0	-9911.6	409.103	-191.044	-33.292	-9876.73	394.236	-224.336	87.401	-37.781	-174.716
310	0	0	-51.263	24.422	0	0	-9931.93	410.615	-191.889	-39.384	-9889.25	402.039	-231.273	93.945	-32.998	-170.326
320	0	0	-50.447	23.173	0	0	-9921.52	407.451	-189.129	-33.539	-9892.74	398.659	-222.668	79.225	-31.965	-175.408
330	0	0	-51.384	22.52	0	0	-9867.35	393.429	-192.317	-31.645	-9825.41	385.3	-223.962	93.325	-30.649	-161.286
340	0	0	-48.216	23.283	0	0	-9778.81	405.825	-192.057	-31.457	-9743.4	393.494	-223.514	83.621	-35.614	-175.507
350	0	0	-48.348	23.47	0	0	-9891.5	404.033	-191.376	-30.321	-9858.45	392.277	-221.697	81.4	-35.226	-175.523
360	0	0	-49.372	23.557	0	0	-9914.35	408.002	-203.602	-23.614	-9883.06	409.413	-227.216	80.663	-22.146	-168.699
370	0	0	-50.561	24.482	0	0	-10067.2	408.001	-187.915	-28.977	-10033.9	401.736	-216.892	83.822	-30.747	-163.817
380	0	0	-53.19	22.298	0	0	-10038.9	412.57	-172.444	-44.896	-10002.3	398.171	-217.34	89.824	-36.697	-164.213
390	0	0	-52.245	22.386	0	0	-10306.8	423.871	-183.636	-29.201	-10273.9	415.845	-212.837	85.237	-30.412	-158.012
400	0	0	-49.567	22.483	0	0	-10144.5	422.592	-191.738	-24.922	-10103.1	402.309	-216.66	90.929	-42.766	-168.497
410	0	0	-52.311	23.87	0	0	-10149.9	411.885	-176.691	-31.106	-10111.8	398.167	-207.797	90.445	-37.588	-154.94
420	0	0	-50.771	22.881	0	0	-10337	417.588	-199.738	-20.742	-10302	411.859	-220.48	85.755	-28.61	-163.335
430	0	0	-50.803	23.093	0	0	-10015.4	408.328	-183.879	-18.669	-9989.75	397.589	-202.548	76.46	-33.832	-159.92
440	0	0	-53.161	23.473	0	0	-10037.3	407.522	-187.843	-23.508	-10021.8	399.152	-211.351	68.628	-31.843	-174.566
450	0	0	-52.003	22.02	0	0	-9828.96	406.483	-192.117	-7.389	-9818.36	392.489	-199.506	62.599	-36.014	-172.921
460	0	0	-52.545	23.451	0	0	-9839.39	411.86	-182.501	-27.208	-9802.77	392.083	-209.709	89.168	-43.228	-163.769
470	0	0	-49.938	24.563	0	0	-9922.27	410.593	-207.402	-10.782	-9906.83	400.157	-218.184	65.385	-34.999	-187.798
480	0	0	-50.259	21.83	0	0	-10004.7	407.735	-201.365	-11.227	-9986.79	398.985	-212.592	68.125	-30.58	-175.047
490	0	0	-50.96	22.869	0	0	-9950.24	418.311	-198.345	-12.661	-9943.96	403.514	-211.006	57.237	-37.666	-191.435
500	0	0	-52.06	23.208	0	0	-9999.53	406.139	-178.098	-14.326	-9984.18	395.755	-192.424	67.406	-33.592	-158.61
510	0	0	-49.905	23.654	0	0	-10094.6	412.868	-171.681	-21.756	-10068.9	405.565	-193.437	75.631	-30.957	-148.763
520	0	0	-51.077	23.761	0	0	-10129.8	418.849	-184.956	-17.417	-10109.9	406.572	-202.373	70.919	-36.038	-167.492
530	0	0	-49.83	23.367	0	0	-10054.5	420.628	-188.5	-9.944	-10033.9	406.153	-198.444	70.408	-37.842	-165.878
540	0	0	-49.219	21.98	0	0	-9873.32	406.707	-192.363	-19.913	-9840.84	402.506	-212.276	81.704	-26.181	-156.753
550	0	0	-49.807	23.483	0	0	-9840.93	409.429	-199.979	-15.223	-9815.41	396.424	-215.202	75.331	-36.488	-176.359
560	0	0	-50.461	23.179	0	0	-9812.49	419.687	-176.725	-19.838	-9789.3	414.733	-196.563	73.648	-28.133	-151.048
570	0	0	-51.019	23.426	0	0	-9815.02	410.047	-195.462	-22.645	-9784.09	390.164	-218.107	81.951	-43.309	-179.465
580	0	0	-52.764	23.377	0	0	-9776.09	400.032	-179.979	-29.086	-9746.12	394.882	-209.065	82.735	-28.527	-154.857
590	0	0	-50.476	23.593	0	0	-10087.3	411.415	-206.091	-29.399	-10041.7	398.224	-235.49	96.075	-36.784	-176.199
600	0	0	-49.232	22.271	0	0	-10012.4	413.474	-190.832	-16.094	-9995.8	402.93	-206.926	65.847	-32.815	-173.894
610	0	0	-52.537	21.844	0	0	-10164.5	417.622	-197.634	-23.772	-10127.7	395.862	-221.406	89.334	-43.604	-175.676
620	0	0	-53.178	22.908	0	0	-9821.45	405.569	-210.707	-18.337	-9797.98	396.638	-229.044	76.648	-31.839	-184.235
630	0	0	-52	22.394	0	0	-10283.5	419.343	-201.043	-29.891	-10245.8	402.021	-230.934	89.699	-39.716	-180.951
640	0	0	-50.809	23.271	0	0	-10034.1	416.275	-177.15	-23.734	-10006.9	408.031	-200.884	77.958	-31.515	-154.441
650	0	0	-53.449	23.393	0	0	-9986.45	409.314	-197.733	-21.125	-9958.57	401.646	-218.858	81.335	-31.061	-168.584
660	0	0	-52.88	23.645	0	0	-9853.4	414.782	-180.267	-21.499	-9835.43	407.015	-201.766	70.847	-31.412	-162.331
670	0	0	-51.419	23.905	0	0	-9607.73	408.751	-187.48	-26.194	-9578.3	403.59	-213.674	80.85	-29.066	-161.89
680	0	0	-50.163	22.194	0	0	-9997.65	417.478	-193.966	-21.265	-9957.24	402.96	-215.231	90.569	-36.712	-161.374
690	0	0	-52.528	22.949	0	0	-9953.18	417.589	-194.785	-22.103	-9928.41	412.744	-216.888	77.3	-27.794	-167.382
700	0	0	-51.381	22.873	0	0	-9656.97	411.225	-172.674	-21.52	-9646.64	403.022	-194.194	61.712	-31.076	-163.558
710	0	0	-50.507	22.763	0	0	-9795.33	406.326	-190.435	-26.167	-9761.45	405.147	-216.602	84.386	-23.942	-156.158
720	0	0	-51.605	23.334	0	0	-9898.49	415.528	-163.21	-0.417	-9889.17	408.786	-163.627	60.925	-30.076	-132.778
730	0	0	-51.453	23.25	0	0	-9791.09	412.894	-201.628	-18.819	-9761.19	400.495	-220.447	81.346	-35.649	-174.75
740	0	0	-51.237	22.429	0	0	-9922.31	412.441	-207.001	-16.432	-9899.85	402.212	-223.433	73.698	-32.658	-182.393
750	0	0	-50.382	23.547	0	0	-9930.27	410.867	-171.204	-23.002	-9901.38	395.896	-194.206	79.28	-38.518	-153.444
760	0	0	-52.306	23.001	0	0	-9601.77	405.458	-163.972	-24.295	-9581.18	393.399	-188.267	72.897	-35.06	-150.43
770	0	0	-51.758	23.547	0	0	-9607.43	412.024	-176.125	-18.641	-9575.95	399.39	-194.766	83.239	-36.181	-147.708
780	0	0	-50.892	23.451	0	0	-9841.11	413.824	-180.077	-21.961	-9811.2	404.358	-202.038	80.807	-32.917	-154.148
790	0	0	-49.466	24.014	0	0	-9893.8	417.879	-189.398	-14.122	-9867.78	408.405	-203.52	75.485	-33.488	-161.523
800	0	0	-52.153	23.307	0	0	-9886.83	422.32	-165.857	-25.222	-9873.73	402.747	-191.079	65.254	-42.88	-168.705
810	0	0	-52.375	22.87	0	0	-9905.53	414.125	-163.237	-20.617	-9897.22	401.592	-183.854	60.685	-35.403	-158.572
820	0	0	-51.706	24.935	0	0	-9734.24	406.044	-152.332	-20.022	-9719.86	401.265	-172.354	66.081	-29.714	-135.987
830	0	0	-50.843	23.504	0	0	-9663.38	404.698	-176.211	-16.17	-9641.85	395.82	-192.381	72.367	-32.382	-152.396
840	0	0	-51.201	23.602	0	0	-9601.53	410.379	-188.762	-25.106	-9569.76	393.614	-213.868	82.976	-40.367	-171.259
850	0	0	-50.16	23.013	0	0	-9722.81	409.588	-172.75	-25.322	-9700.27	400.247	-198.072	72.698	-32.354	-157.728
860	0	0	-49.712	22.471	0	0	-10011.5	411.746	-176.171	-5.16	-9992.19	395.614	-181.331	69.058	-38.603	-150.876
870	0	0	-53.353	23.601	0	0	-9715.25	409.545	-183.427	-27.286	-9689.72	396.811	-210.713	78.891	-36.335	-168.157
880	0	0	-51.662	23.498	0	0	-9765.68	408.921	-176.561	-31.362	-9735.81	401.71	-207.923	81.539	-30.709	-157.093
890	0	0	-50.489	23.547	0	0	-9770.2	400.07	-181.031	-12.371	-9754.97	396.577	-193.402	65.723	-27.04	-154.719
900	0	0	-49.702	23.098	0	0	-9486.8	404.548	-177.653	-28.138	-9453.37	392.881	-205.791	83.131	-34.765	-157.425
910	0	0	-51.005	23.415	0	0	-9956.96	408.439	-171.388	-22.806	-9921.24	394.023	-194.194	86.72	-37.831	-145.305
920	0	0	-51.444	24.601	0	0	-9687.59	399.021	-192.346	-6.087	-9670.57	392.719	-198.433	68.465	-30.903	-160.871
930	0	0	-49.381	23.773	0	0	-9702.15	399.927	-192.929	1.276	-9686.94	384.892	-191.653	64.598	-38.808	-165.863
940	0	0	-48.668	23.578	0	0	-9659.61	402.712	-193.086	-4.356	-9619.87	395.011	-197.442	88.408	-31.279	-140.313
950	0	0	-51.457	23.323	0	0	-9606.15	397.363	-207.328	-8.57	-9560.71	390.414	-215.898	96.902	-30.272	-149.268
960	0	0	-51.692	22.795	0	0	-9803.23	406.013	-210.383	-9.281	-9769.09	392.92	-219.664	85.827	-35.888	-169.725
970	0	0	-51.424	23.349	0	0	-9948.24	409.081	-198.822	-5.626	-9920.91	407.582	-204.448	78.757	-24.848	-150.539
980	0	0	-50.344	23.057	0	0	-9789.91	407.332	-205.382	-1.566	-9771.68	392.351	-206.948	68.57	-38.038	-176.416
990	0	0	-51.094	23.987	0	0	-9874.8	410.19	-200.133	-7.933	-9831.8	394.906	-208.066	94.096	-39.271	-153.241
1000	0	0	-51.633	23.484	0	0	-9920.55	407.66	-193.853	-11.084	-9881.12	399.019	-204.937	91.067	-32.125	-145.995
1010	0	0	-50.284	22.562	0	0	-9895.42	402.237	-184.341	-26.069	-9851.88	397.858	-210.41	93.827	-26.941	-143.524
1020	0	0	-49.087	23.548	0	0	-9782.22	405.643	-150.374	-31.486	-9756.71	396.797	-181.86	74.601	-32.394	-139.653
1030	0	0	-49.614	24.371	0	0	-10039.3	411.119	-156.008	-22.502	-10001.6	403.21	-178.51	87.333	-32.28	-123.457
1040	0	0	-54.194	23.688	0	0	-9873.72	412.79	-170.539	-11.668	-9844.63	391.928	-182.207	83.289	-44.55	-143.468
1050	0	0	-52.798	22.867	0	0	-10123.2	414.476	-173.007	-28.752	-10101.2	400.676	-201.759	74.883	-36.667	-163.543
1060	0	0	-51.082	23.457	0	0	-9672.07	403.211	-164.883	-10.74	-9661.88	402.141	-175.623	61.272	-24.527	-138.878
1070	0	0	-51.814	22.4	0	0	-9464.71	406.973	-181.661	-19.527	-9428.87	390.077	-201.188	87.656	-39.296	-152.828
1080	0	0	-50.838	23.358	0	0	-9540.53	411.846	-174.037	-27.909	-9513.39	399.349	-201.946	77.971	-35.855	-159.83
1090	0	0	-50.463	23.281	0	0	-9550.17	416.822	-144.678	-10.553	-9530.64	402.9	-155.231	69.989	-37.203	-122.445
1100	0	0	-50.257	24.388	0	0	-9966.18	410.978	-168.755	-13.764	-9951.83	405.609	-182.519	64.607	-29.757	-147.669
1110	0	0	-51.522	23.435	0	0	-9609.37	408.46	-168.906	-11.926	-9597.13	408.302	-180.832	63.755	-23.593	-140.67
1120	0	0	-51.743	23.792	0	0	-9743.4	418.806	-174.741	-13.983	-9726.25	401.763	-188.724	68.888	-40.835	-160.671
1130	0	0	-51.379	24.066	0	0	-9814.6	405.12	-196.802	-16.124	-9771.74	402.028	-212.926	94.24	-27.158	-145.844
1140	0	0	-52.233	22.635	0	0	-9720.16	410.764	-187.489	-17.523	-9693.18	391.175	-205.012	79.213	-42.224	-168.023
1150	0	0	-52.557	23.565	0	0	-9759.24	407.722	-179.371	-26.528	-9712.81	390.989	-205.899	98.996	-40.298	-147.201
1160	0	0	-52.605	23.226	0	0	-9729.21	406.29	-176.01	-21.997	-9696.47	392.392	-198.007	85.345	-37.124	-149.786
1170	0	0	-52.607	23.085	0	0	-9489.31	405.859	-177.066	-20.326	-9450.25	388.719	-197.392	91.671	-40.225	-145.946
1180	0	0	-52.757	23.857	0	0	-9649.05	404.313	-181.508	-28.862	-9613.65	390.495	-210.37	88.152	-37.675	-159.893
1190	0	0	-51.8	23.073	0	0	-9522.49	403.258	-198.603	-23.766	-9478.36	394.185	-222.369	95.923	-32.146	-158.592
1200	0	0	-53.576	22.633	0	0	-9601.99	401.742	-183.806	-22.118	-9560.97	399.515	-205.924	94.593	-24.86	-136.191
1210	0	0	-51.275	23.152	0	0	-9588.25	414.417	-186.934	-22.087	-9556.62	395.154	-209.021	82.899	-42.415	-168.537
1220	0	0	-49.918	23.098	0	0	-9727.84	417.906	-171.209	-17.062	-9688.29	394.693	-188.271	89.468	-46.311	-145.114
1230	0	0	-53.529	22.619	0	0	-9507.92	401.109	-195.699	-16.161	-9494.17	391.203	-211.86	67.284	-32.525	-177.101
1240	0	0	-52.605	23.577	0	0	-9604.02	407.832	-194.503	-17.978	-9568.2	396.012	-212.481	88.422	-35.397	-159.456
1250	0	0	-51.499	22.556	0	0	-9613.59	406.441	-172.899	-11.037	-9594.32	400.79	-183.936	70.777	-28.207	-141.366
1260	0	0	-50.546	23.388	0	0	-9523.78	401.523	-182.565	-5.981	-9511.78	394.763	-188.546	62.549	-30.148	-156.145
1270	0	0	-50.647	22.514	0	0	-9590.05	407.839	-172.406	-8.657	-9571.91	387.852	-181.063	68.787	-42.501	-154.777
1280	0	0	-51.821	24.172	0	0	-9448.33	393.927	-187.697	-4.3	-9437.03	385.52	-191.997	63.121	-32.579	-161.455
1290	0	0	-50.341	24.27	0	0	-9542.71	399.447	-194.194	-6.533	-9532.1	390.55	-200.727	60.95	-33.167	-172.944
1300	0	0	-52.615	23.996	0	0	-9644.94	407.197	-186.984	-10.032	-9639.85	394.746	-197.016	57.701	-36.447	-175.762
1310	0	0	-51.592	22.625	0	0	-9481.99	397.376	-187.745	-3.656	-9468.07	390.923	-191.401	65.516	-29.078	-154.963
1320	0	0	-52.321	24.97	0	0	-9599.91	398.44	-197.346	-6.035	-9585.63	391.396	-203.381	66.6	-32.014	-168.795
1330	0	0	-53.665	23.84	0	0	-9371.75	408.813	-191.192	1.626	-9350.1	398.545	-189.566	75.308	-34.108	-148.366
1340	0	0	-51.842	23.764	0	0	-9502.41	399.425	-196.7	-10.69	-9477.53	380.172	-207.39	76.726	-43.017	-173.681
1350	0	0	-51.819	23.327	0	0	-9564.04	397.078	-192.953	-13.676	-9529.78	383.312	-206.629	86.074	-37.093	-157.648
1360	0	0	-50.956	22.937	0	0	-9551.58	407.985	-196.759	-15.004	-9530.71	386.082	-211.763	71.83	-44.84	-184.773
1370	0	0	-50.337	23.541	0	0	-9953.67	412.848	-217.332	-7.151	-9919.31	400.014	-224.483	84.697	-36.375	-176.161
1380	0	0	-52.534	24.333	0	0	-9945.44	406.686	-208.571	-21.22	-9902.86	400.158	-229.791	95.108	-30.861	-165.544
1390	0	0	-52.656	23.94	0	0	-10017.3	404.385	-208.421	-10.886	-9970.21	394.907	-219.307	99.715	-33.418	-153.01
1400	0	0	-49.759	23.019	0	0	-9719.41	400.515	-188.412	-6.65	-9698.7	394.322	-195.062	70.47	-29.212	-153.804
1410	0	0	-50.64	23.336	0	0	-9383.75	398.662	-181.236	-22.759	-9352.7	389.859	-203.995	81.691	-32.139	-154.443
1420	0	0	-50.032	22.815	0	0	-9354.98	405.514	-214.134	-7.767	-9329.54	386.972	-221.901	75.476	-41.357	-187.782
1430	0	0	-52.952	23.652	0	0	-9169.89	415.004	-217.184	-20.663	-9137.11	393.903	-237.847	85.73	-44.753	-196.87
1440	0	0	-50.51	24.284	0	0	-9289.51	402.318	-232.412	-19.54	-9245.82	385.515	-251.952	94.196	-41.087	-198.843
1450	0	0	-51.956	23.856	0	0	-9457.68	399.499	-214.833	-27.505	-9418.18	392.944	-242.338	91.455	-30.411	-181.294
1460	0	0	-51.259	23.789	0	0	-9562.55	407.24	-222.819	-5.585	-9516.16	389.804	-228.404	97.653	-41.225	-171.976
1470	0	0	-50.719	24.972	0	0	-9703.99	402.442	-223.541	-7.792	-9661.7	394.887	-231.333	93.01	-32.527	-170.85
1480	0	0	-52.486	24.176	0	0	-9688.05	403.548	-214.074	-14.516	-9660.97	393.022	-228.59	79.564	-34.702	-183.728
1490	0	0	-50.872	23.833	0	0	-9924.42	406.373	-202.062	-19.835	-9880.32	392.749	-221.897	94.972	-37.457	-164.382
1500	0	0	-53.525	24.626	0	0	-9645.07	404.642	-234.167	-16.831	-9590.81	393.513	-250.998	107.781	-35.755	-178.972
1510	0	0	-51.404	23.244	0	0	-9627.11	411.038	-216.37	-30.349	-9572.72	385.028	-246.719	105.799	-49.254	-190.174
1520	0	0	-52.949	24.113	0	0	-9390.71	395.821	-239.37	-13.461	-9321.89	380.096	-252.831	121.77	-39.838	-170.899
1530	0	0	-51.185	23.226	0	0	-9523.07	399.671	-239.335	-31.757	-9452.13	384.142	-271.092	122.116	-38.755	-187.731
1540	0	0	-51.775	24.606	0	0	-9567.69	410.232	-214.512	-30.551	-9499.86	394.063	-245.063	119.599	-40.775	-166.239
1550	0	0	-51.881	23.145	0	0	-9558.01	406.502	-220.104	-23.185	-9506.8	392.128	-243.289	103.09	-37.519	-177.718
1560	0	0	-50.839	23.089	0	0	-9771.85	408.713	-214.206	-19.787	-9723.15	395.256	-233.993	99.546	-36.546	-170.993
1570	0	0	-52.713	23.973	0	0	-9702.16	397.17	-206.247	-22.732	-9638.66	379.898	-228.979	116.217	-41.245	-154.007
1580	0	0	-49.573	24.691	0	0	-9346.86	407.822	-214.785	-20.097	-9296.69	390.306	-234.882	99.749	-42.207	-177.34
1590	0	0	-51.732	24.476	0	0	-9560.63	401.681	-210.844	-6.255	-9532.89	398.005	-217.099	79.477	-28.152	-165.774
1600	0	0	-51.642	23.136	0	0	-9466.17	401.033	-223.739	-23.272	-9409.26	388.436	-247.011	108.557	-35.733	-174.187
1610	0	0	-51.342	23.926	0	0	-9730.47	409.694	-209.6	-29.536	-9676.7	393.621	-239.136	105.111	-39.999	-174.024
1620	0	0	-51.703	22.727	0	0	-9447.47	400.599	-220.843	-24.771	-9393.15	390.004	-245.614	106.024	-33.322	-172.912
1630	0	0	-52.491	24.218	0	0	-9565.72	398.832	-198.823	-31.007	-9499.44	393.353	-229.83	118.769	-29.697	-140.758
1640	0	0	-52.075	23.048	0	0	-9465.8	396.185	-211.42	-28.876	-9411	397.195	-240.296	106.87	-22.038	-155.464
1650	0	0	-52.641	24.502	0	0	-9706.11	410.817	-211.347	-16.108	-9669.2	395.323	-227.455	89.552	-39.996	-177.899
1660	0	0	-54.503	23.177	0	0	-9703.12	407.274	-169.618	-26.67	-9645.45	394.849	-196.288	112.165	-35.602	-119.725
1670	0	0	-49.705	23.019	0	0	-9666.7	401.493	-204.001	-23.007	-9604.98	392.126	-227.008	111.426	-32.386	-147.968
1680	0	0	-51.001	24.055	0	0	-9953.91	405.64	-189.144	-25.281	-9899.02	391.618	-214.425	105.888	-38.077	-146.614
1690	0	0	-49.513	24.733	0	0	-9982.02	409.351	-198.961	-22.938	-9939.9	388.365	-221.899	91.634	-45.719	-175.984
1700	0	0	-52.875	24.704	0	0	-9898.1	395.372	-195.436	-14.769	-9866.76	390.432	-210.205	84.208	-29.644	-155.641
1710	0	0	-51.333	24.124	0	0	-9984.3	405.492	-194.099	-26.448	-9927.98	399.647	-220.547	107.659	-29.969	-142.857
1720	0	0	-50.161	23.393	0	0	-9725.15	399.233	-194.071	-20.396	-9675.94	387.616	-214.467	99.372	-35.01	-150.105
1730	0	0	-51.545	25.37	0	0	-9652.47	404.38	-212.486	-21.984	-9597.67	384.489	-234.47	106.348	-45.261	-173.383
1740	0	0	-51.535	24.118	0	0	-9948.96	407.204	-206.649	-35.469	-9882.75	396.007	-242.118	117.751	-35.315	-159.682
1750	0	0	-50.603	22.908	0	0	-10170.7	406.494	-180.969	-13.581	-10138.3	391.766	-194.55	83.056	-37.636	-149.13
1760	0	0	-53.37	23.645	0	0	-10010.3	404.115	-199.218	-27.887	-9948.07	401.826	-227.105	115.615	-25.934	-137.424
1770	0	0	-52.869	23.63	0	0	-9738.33	403.638	-195.534	-21.734	-9691.08	392.814	-217.268	100.127	-34.454	-151.595
1780	0	0	-50.758	23.473	0	0	-9704.52	403.623	-207.443	-36.237	-9636.62	398.829	-243.68	118.658	-28.267	-153.289
1790	0	0	-51.892	22.916	0	0	-9654	415.229	-207.944	-34.738	-9581.48	400.111	-242.682	124.41	-38.034	-156.306
1800	0	0	-52.684	23.599	0	0	-9626.22	400.34	-198.814	-27.825	-9559.08	385.302	-226.639	119.823	-38.637	-145.453
1810	0	0	-49.071	22.732	0	0	-9855.03	403.725	-189.485	-2.355	-9807.65	396.066	-191.84	96.458	-30.391	-125.773
1820	0	0	-52.682	22.605	0	0	-9672.93	400.698	-201.734	-35.939	-9582.44	393.059	-237.673	143.169	-30.244	-124.748
1830	0	0	-52.386	22.655	0	0	-9748.14	402.686	-195.95	-37.641	-9676.3	393.201	-233.591	124.224	-32.14	-141.507
1840	0	0	-50.803	23.304	0	0	-9552.87	406.265	-186.612	-35.649	-9494.01	387.665	-222.261	109.659	-41.904	-154.506
1850	0	0	-52.53	23.976	0	0	-9435.54	402.359	-194.743	-23.458	-9398.94	391.789	-218.201	89.132	-34.546	-163.615
1860	0	0	-50.394	22.972	0	0	-9736.42	412.66	-204.135	-25.407	-9679.15	397.797	-229.542	107.662	-37.835	-159.715
1870	0	0	-51.678	23.986	0	0	-9708.78	401.616	-217.224	-25.323	-9643.48	396.665	-242.547	116.983	-28.937	-154.501
1880	0	0	-53.456	23.126	0	0	-9981	406.981	-219.939	-25.31	-9900.36	393.859	-245.249	134.093	-36.248	-147.404
1890	0	0	-50.648	22.338	0	0	-9935.52	414.418	-200.535	-20.993	-9876.56	401.789	-221.528	109.61	-34.967	-146.885
1900	0	0	-51.888	23.818	0	0	-9932.55	409.849	-195.37	-26.021	-9868.31	396.949	-221.391	116.132	-36.718	-141.977
1910	0	0	-52.53	21.949	0	0	-9710.26	405.317	-204.651	-35.239	-9647	394.476	-239.89	115.784	-32.79	-156.896
1920	0	0	-51.557	23.433	0	0	-10116.8	417.394	-211.71	-31.34	-10056.1	398.192	-243.05	112.291	-42.635	-173.394
1930	0	0	-52.675	23.688	0	0	-9849.85	415.829	-217.161	-30.942	-9795.83	397.231	-248.103	106.705	-42.286	-183.684
1940	0	0	-50.695	24.11	0	0	-9799.08	406.304	-241.695	-30.214	-9738.98	393.338	-271.909	110.803	-37.076	-198.182
1950	0	0	-53.13	24.994	0	0	-10011	404.038	-208.227	-27.045	-9955.52	392.209	-235.272	108.565	-36.823	-163.53
1960	0	0	-51.606	24.131	0	0	-9554.82	416.328	-193.647	-28.253	-9502.04	397.074	-221.9	104.383	-43.385	-160.902
1970	0	0	-51.234	24.07	0	0	-9756.38	398.961	-218.929	-35.994	-9683.24	390.452	-254.923	124.366	-32.579	-163.136
1980	0	0	-51.06	22.978	0	0	-9583.74	394.123	-223.369	-19.649	-9520.11	385.966	-243.018	114.687	-31.135	-159.466
1990	0	0	-51.528	22.892	0	0	-9811.24	390.735	-205.322	-31.062	-9740.33	388.092	-236.384	122.443	-25.535	-139.476
2000	0	0	-51.055	23.445	0	0	-10064.3	412.801	-215.835	-27.934	-9993.8	401.103	-243.769	121.605	-35.143	-157.307
2010	0	0	-54.405	23.447	0	0	-9892.95	406.006	-230.205	-16.101	-9836.51	392.934	-246.306	110.848	-36.519	-171.977
2020	0	0	-53.509	24.679	0	0	-9831.33	408.541	-207.374	-11.268	-9794.13	402.186	-218.642	90.709	-31.034	-158.967
2030	0	0	-52.097	22.355	0	0	-9611.29	403.661	-229.076	-20.119	-9534.6	387.904	-249.195	128.792	-38.112	-158.515
2040	0	0	-52.185	23.582	0	0	-10015.3	410.674	-205.671	-15.363	-9959.71	404.755	-221.034	107.756	-29.501	-142.779
2050	0	0	-50.327	23.03	0	0	-9720.75	407.263	-172.742	-20.041	-9665.91	406.296	-192.783	105.161	-23.997	-111.619
2060	0	0	-49.216	23.471	0	0	-9805.8	399.566	-236.831	-13.473	-9723.6	386.84	-250.304	131.416	-36.197	-155.085
2070	0	0	-51.371	23.101	0	0	-9935.61	414.293	-196.556	-36.604	-9848.96	397	-233.16	138.022	-40.394	-135.532
2080	0	0	-50.341	24.051	0	0	-10116.8	412.912	-193.755	-16.748	-10059.3	393.497	-210.503	107.877	-43.466	-146.092
2090	0	0	-50.985	22.688	0	0	-9865.82	402.484	-213.547	-27.881	-9807.59	391.91	-241.428	109.216	-33.262	-165.474
2100	0	0	-52.916	22.889	0	0	-9616.52	394.9	-209.236	-31.342	-9540.99	380.887	-240.578	128.445	-36.902	-149.035
2110	0	0	-52.893	22.512	0	0	-9711.61	407.598	-215.85	-37.684	-9640.84	399.023	-253.534	123.664	-31.087	-160.957
2120	0	0	-49.902	24.189	0	0	-9759.22	403.959	-188.339	-31.686	-9702.31	396.133	-220.025	106.803	-32.015	-145.237
2130	0	0	-53.319	22.6	0	0	-9621.62	402.679	-191.56	-9.779	-9567.19	386.311	-201.339	107.753	-38.968	-132.554
2140	0	0	-53.244	24.568	0	0	-9677.13	404.033	-233.048	-2.608	-9617.23	392.44	-235.656	113.147	-36.161	-158.67
2150	0	0	-54.123	23.876	0	0	-9778.37	412.414	-195.513	-20.536	-9700.66	394.215	-216.049	131.837	-42.075	-126.287
2160	0	0	-49.668	23.471	0	0	-9789.71	407.174	-213.558	-20.006	-9719.72	393.099	-233.564	119.662	-37.546	-151.448
2170	0	0	-52.347	23.317	0	0	-9854.82	413.753	-201.526	-23.78	-9804.46	406.545	-225.306	102.714	-30.525	-153.117
2180	0	0	-52.184	24.62	0	0	-9732.97	404.533	-197.719	-24.619	-9687.52	389.858	-222.338	97.631	-39.295	-164.002
2190	0	0	-50.125	23.971	0	0	-10015.5	407.32	-205.955	-16.654	-9947.32	398.681	-222.609	118.308	-32.61	-136.911
2200	0	0	-50.072	23.682	0	0	-9943.33	408.009	-233.74	-15.291	-9881.15	397.482	-249.031	112.254	-34.209	-170.986
2210	0	0	-52.327	23.545	0	0	-9782.49	409.332	-233.996	-22.447	-9723.45	401.329	-256.443	111.367	-31.548	-176.624
2220	0	0	-50.805	23.372	0	0	-9946.59	412.899	-220.632	-18.132	-9895.08	399.26	-238.764	102.319	-37.011	-173.456
2230	0	0	-51.302	23.499	0	0	-9563.7	414.305	-200.354	-16.413	-9498.99	402.966	-216.767	116.017	-34.838	-135.588
2240	0	0	-51.291	23.639	0	0	-9461.28	404.779	-225.031	-18.089	-9408.17	389.187	-243.12	104.405	-39.231	-177.946
2250	0	0	-50.983	22.988	0	0	-9597.59	398.741	-199.982	-19.155	-9537.83	397.273	-219.137	110.743	-24.456	-132.85
2260	0	0	-54.404	22.732	0	0	-9836.6	403.875	-215.241	-16.725	-9776.72	391.992	-231.966	114.283	-34.615	-152.298
2270	0	0	-51.811	23.515	0	0	-9452.51	398.067	-198.719	-22.632	-9393.6	384.702	-221.351	110.722	-36.88	-147.509
2280	0	0	-50.261	22.893	0	0	-9638.61	403.124	-200.151	-23.732	-9581.76	397.53	-223.883	107.111	-28.487	-145.259
2290	0	0	-48.515	22.654	0	0	-9609.15	395.044	-199.254	-22.593	-9553.36	391.865	-221.847	104.302	-25.833	-143.378
2300	0	0	-50.672	22.544	0	0	-9599.56	395.757	-175.511	-10.336	-9553.31	386.023	-185.847	96.922	-32.278	-121.203
2310	0	0	-51.312	22.885	0	0	-9370.26	388.94	-188.562	-16.452	-9318.89	385.729	-205.014	102.68	-26.096	-128.43
2320	0	0	-51.561	21.635	0	0	-9740.34	399.878	-190.553	-22.407	-9694.03	388.978	-212.96	97.875	-32.535	-147.62
2330	0	0	-49.163	23.684	0	0	-9709.73	398.279	-179.336	-9.62	-9673.73	390.615	-188.956	85.166	-31.348	-135.138
2340	0	0	-51.353	22.038	0	0	-9987.17	401.15	-179.87	-25.506	-9932.14	392.56	-205.376	106.386	-30.628	-129.618
2350	0	0	-50.897	23.205	0	0	-10246.4	407.73	-191.479	-30.851	-10196	392.099	-222.33	101.301	-38.836	-159.865
2360	0	0	-50.464	23.509	0	0	-10329.5	412.68	-195.868	-22.411	-10262.2	402.853	-218.279	117.806	-33.336	-133.809
2370	0	0	-49.943	22.683	0	0	-9848.49	404.102	-185.171	-21.09	-9792.55	387.833	-206.261	105.878	-38.952	-139.335
2380	0	0	-50.132	22.731	0	0	-10018.8	411.316	-193.257	-16.882	-9969.98	398.271	-210.139	98.93	-35.776	-146.985
2390	0	0	-48.171	23.23	0	0	-9801.1	409.986	-186.166	-13.989	-9747.75	403.122	-200.155	101.526	-30.094	-128.723
2400	0	0	-49.482	23.068	0	0	-9737.97	401.673	-202.875	-28.544	-9687.86	388.761	-231.419	99.598	-35.98	-167.801
2410	0	0	-47.639	23.766	0	0	-9717.7	404.47	-199.355	-22.496	-9661.95	386.688	-221.851	103.394	-41.548	-160.005
2420	0	0	-50.535	24.272	0	0	-9788.17	409.622	-182.389	-23.321	-9739.5	397.954	-205.71	99.207	-35.94	-142.443
2430	0	0	-48.93	23.987	0	0	-9471.27	401.913	-203.213	-28.208	-9422.34	388.828	-231.421	97.858	-37.072	-170.635
2440	0	0	-51.965	22.932	0	0	-9758.41	404.474	-207.19	-20.579	-9705.92	393.641	-227.769	104.453	-33.765	-157.081
2450	0	0	-51.167	23.264	0	0	-9841.7	405.961	-207.033	-20.806	-9798.48	394.654	-227.839	94.386	-34.571	-168.024
2460	0	0	-50.381	22.518	0	0	-9787.01	405.06	-200.389	-14.651	-9725.72	402.644	-215.04	111.669	-24.934	-128.305
2470	0	0	-48.644	22.197	0	0	-9793.12	403.806	-195.357	-16.637	-9747.75	394.879	-211.994	94.011	-31.124	-149.107
2480	0	0	-53.911	21.92	0	0	-9404.72	405.815	-197.152	-7.148	-9375.54	391.623	-204.3	83.09	-36.112	-157.322
2490	0	0	-50.302	23.557	0	0	-9550.65	408.033	-189.037	-20.08	-9510.04	391.731	-209.117	90.913	-39.859	-158.063
2500	0	0	-53.463	22.342	0	0	-9580.4	407.958	-195.932	-21.794	-9525.44	393.849	-217.726	108.423	-36.451	-145.754
2510	0	0	-49.428	22.799	0	0	-9559.08	399.261	-203.959	-24.892	-9521.33	397.621	-228.851	87.172	-24.439	-166.118
2520	0	0	-52.601	23.267	0	0	-9711.31	406.19	-183.878	-11.405	-9666.64	395.534	-195.283	97.268	-33.923	-131.938
2530	0	0	-52.801	24.091	0	0	-9416.25	399.201	-183.209	-19.539	-9371.07	386.932	-202.748	97.976	-36.36	-141.132
2540	0	0	-48.921	22.707	0	0	-9605.81	398.388	-214.662	-12.818	-9559.78	392.219	-227.48	94.95	-28.876	-161.406
2550	0	0	-51.235	22.479	0	0	-9748.49	392.245	-183.298	-14.041	-9695.37	393.188	-197.339	104.353	-21.536	-114.522
2560	0	0	-50.333	22.649	0	0	-9792.04	402.686	-185.949	-8.128	-9755.99	390.645	-194.077	86.381	-34.69	-142.386
2570	0	0	-52.39	22.452	0	0	-9616.36	394.358	-187.837	-7.653	-9580.01	384.443	-195.49	88.733	-32.367	-139.124
2580	0	0	-51.223	23.261	0	0	-9599.08	400.66	-186.703	-22.297	-9558.57	391.503	-209	91.736	-32.418	-149.682
2590	0	0	-51.203	23.548	0	0	-9840.23	407.992	-195.454	-18.481	-9793.65	397.601	-213.935	97.777	-33.939	-150.097
2600	0	0	-52.419	24.427	0	0	-9697.38	406.74	-200.349	-31.749	-9636.58	395.966	-232.098	113.22	-35.201	-154.079
2610	0	0	-49.076	21.767	0	0	-9690.36	405.034	-195.467	-21.263	-9631.84	391.793	-216.73	107.6	-35.008	-144.138
2620	0	0	-50.058	23.412	0	0	-9890.61	395.328	-192.053	-21.32	-9830.22	386.017	-213.373	110.452	-32.723	-135.644
2630	0	0	-52.262	23.405	0	0	-9940.84	396.314	-193.807	-32.088	-9889.36	390.687	-225.895	103.75	-29.032	-151.177
2640	0	0	-48.428	22.739	0	0	-9920.55	395.435	-182.433	-20.356	-9882.38	385.68	-202.789	86.596	-32.494	-148.687
2650	0	0	-51.165	23.431	0	0	-9546.64	389.482	-178.907	-18.202	-9518.74	381.252	-197.109	79.057	-31.661	-149.713
2660	0	0	-50.425	22.89	0	0	-9556.5	388.801	-197.381	-20.471	-9502.25	379.882	-217.852	104.678	-31.809	-144.983
2670	0	0	-50.814	22.848	0	0	-9507.87	397.513	-193.957	-31.013	-9450.52	385.314	-224.97	108.16	-35.047	-151.857
2680	0	0	-52.198	22.438	0	0	-9743.94	405.123	-181.684	-42.193	-9667.62	388.743	-223.877	128.514	-38.818	-134.181
2690	0	0	-53.799	22.644	0	0	-9806.13	399.878	-194.897	-32.354	-9749.08	387.79	-227.251	110.844	-34.732	-151.139
2700	0	0	-49.133	22.727	0	0	-9827.83	400.906	-196.381	-30.707	-9774.74	386.577	-227.088	102.22	-37.056	-161.924
2710	0	0	-51.168	22.966	0	0	-9976.15	398.885	-191.193	-31.183	-9914.23	386.286	-222.376	113.082	-35.565	-144.859
2720	0	0	-49.634	22.444	0	0	-9879.65	395.118	-195.671	-33.838	-9827.5	385.208	-229.509	101.786	-32.354	-160.077
2730	0	0	-49.062	21.976	0	0	-9703.77	396.924	-188.743	-10.533	-9668.03	384.664	-199.276	84.799	-34.236	-148.713
2740	0	0	-52.693	22.007	0	0	-9820.53	412.299	-193.6	-0.506	-9773.33	383.888	-194.106	99.893	-50.418	-144.631
2750	0	0	-53.964	22.609	0	0	-9713.85	397.501	-208.708	-18.193	-9666.51	390.712	-226.901	101.306	-29.398	-154.993
2760	0	0	-49.754	23.003	0	0	-9755.93	405.002	-217.422	-25.15	-9705.18	389.95	-242.572	100.5	-38.055	-180.127
2770	0	0	-50.394	22.672	0	0	-9776.2	397.886	-215.819	-14.496	-9710.73	388.862	-230.315	115.866	-31.696	-146.145
2780	0	0	-49.616	23.052	0	0	-9736.92	404.562	-207.502	-11.411	-9673.92	392.566	-218.913	112.623	-35.048	-141.338
2790	0	0	-49.328	22.236	0	0	-9514.5	401.11	-215.947	-18.509	-9449.08	384.044	-234.456	114.746	-39.302	-159.012
2800	0	0	-50.176	22.637	0	0	-9329.6	400.335	-219.083	-8.001	-9250.25	379.999	-227.084	129.533	-42.973	-140.524
2810	0	0	-50.621	22.764	0	0	-9493.67	410.42	-225.1	0.025	-9446.39	390.76	-225.075	97.904	-42.424	-169.595
2820	0	0	-49.184	23.142	0	0	-9752.66	412.355	-211.128	-4.45	-9702.02	386.419	-215.578	99.822	-49.078	-164.834
2830	0	0	-52.192	22.153	0	0	-9889.56	409.635	-212.416	-21.671	-9816.24	388.997	-234.087	125.518	-42.791	-151.36
2840	0	0	-50.512	21.547	0	0	-9708.73	402.795	-208.952	-25.344	-9645.36	386.853	-234.296	113.883	-37.489	-157.902
2850	0	0	-48.744	22.486	0	0	-9635.45	392.894	-202.662	-40.33	-9561.47	384.504	-242.992	122.724	-30.876	-151.144
2860	0	0	-51.126	22.266	0	0	-9257.85	396.066	-211.514	-21.961	-9192.64	375.35	-233.475	116.335	-42.982	-160.122
2870	0	0	-49.368	21.998	0	0	-9539.64	394.364	-207.188	-27.24	-9480.57	390.156	-234.428	108.444	-26.206	-152.19
2880	0	0	-52.171	23.154	0	0	-9661.61	392.9	-188.718	-19.531	-9607.07	384.313	-208.249	106.703	-31.741	-133.287
2890	0	0	-51.755	23.349	0	0	-9713.58	397.35	-194.133	-17.51	-9671.84	386.219	-211.643	93.495	-34.48	-152.628
2900	0	0	-51.68	23.452	0	0	-9665.67	408.701	-212.225	-17.616	-9619.9	394.21	-229.841	97.454	-37.943	-170.33
2910	0	0	-52.614	23.404	0	0	-9822.26	405.811	-185.515	-9.546	-9776.97	394.28	-195.061	97.912	-34.935	-132.084
2920	0	0	-54.553	23.329	0	0	-9832.47	398.793	-204.256	-12.597	-9778.77	389.744	-216.853	108.26	-32.378	-140.971
2930	0	0	-51.927	23.323	0	0	-9661.05	399.378	-208.615	-26.07	-9618.07	380.15	-234.685	94.902	-42.551	-182.334
2940	0	0	-53.309	23.62	0	0	-9902.62	419.803	-186.176	-20.701	-9859.88	391.847	-206.877	96.048	-51.576	-162.405
2950	0	0	-53.67	23.175	0	0	-10071.1	406.267	-194.239	-21.516	-9994.75	398.892	-215.755	129.984	-30.55	-116.321
2960	0	0	-52.869	22.517	0	0	-10206.4	411.082	-184.958	-24.885	-10166.6	398.934	-209.843	92.64	-34.665	-151.868
2970	0	0	-50.853	23.212	0	0	-10097.9	400.674	-176.749	-23.827	-10057.1	389.934	-200.576	91.646	-33.952	-142.882
2980	0	0	-49.803	23.088	0	0	-10008.1	395.563	-187.531	-19.601	-9958.9	390.479	-207.132	99.035	-28.172	-136.269
2990	0	0	-55.244	22.819	0	0	-9866.34	401.111	-201.575	-14.491	-9823.75	393.62	-216.066	97.834	-30.31	-148.542
3000	0	0	-49.953	24.712	0	0	-9852.11	400.078	-185.206	-20.931	-9812.41	392.469	-206.137	89.658	-32.321	-148.8
3010	0	0	-50.035	23.211	0	0	-9747.16	397.961	-193.385	-15.502	-9700.96	390.06	-208.887	96.235	-31.112	-143.764
3020	0	0	-52.491	22.61	0	0	-9717.82	398.214	-177.504	-11.922	-9665.72	390.703	-189.426	104.593	-30.121	-114.954
3030	0	0	-50.809	23.01	0	0	-9642.85	399.054	-180.163	-28.279	-9594.73	388.351	-208.442	98.935	-33.713	-143.22
3040	0	0	-51.627	21.936	0	0	-9590.5	397.402	-182.99	-30.837	-9539.14	384.823	-213.827	102.996	-34.515	-145.346
3050	0	0	-52.185	23.459	0	0	-9679.82	402.433	-186.048	-28.586	-9633	386.521	-214.634	98.995	-39.371	-155.01
3060	0	0	-52.736	22.937	0	0	-9452.94	392.488	-181.563	-36.274	-9385.15	385.968	-217.837	120.526	-29.457	-126.768
3070	0	0	-51.082	21.885	0	0	-9701.75	409.425	-180.128	-27.025	-9661.95	391.117	-207.153	90.889	-40.193	-156.457
3080	0	0	-52.253	22.486	0	0	-9730.42	401.114	-192.941	-32.983	-9699.71	392.593	-225.924	82.964	-31.007	-173.967
3090	0	0	-51.318	22.242	0	0	-9630.67	407.863	-185.862	-25.092	-9584.12	395.743	-210.954	97.863	-34.362	-147.453
3100	0	0	-55.219	22.512	0	0	-9226.36	386.195	-194.602	-26.97	-9163.4	383.868	-221.572	118.176	-24.839	-128.235
3110	0	0	-52.82	22.226	0	0	-9354.1	394.346	-173.03	-24.337	-9305.44	385.983	-197.367	101.482	-30.589	-126.474
3120	0	0	-54.195	21.569	0	0	-9314.65	394.899	-177.418	-25.822	-9276.29	386.393	-203.24	92.549	-30.075	-140.766
3130	0	0	-54.723	21.723	0	0	-9335.64	392.314	-199.813	-26.256	-9278.2	378.599	-226.069	112.153	-35.438	-149.354
3140	0	0	-54.144	22.633	0	0	-9250.97	395.885	-180.034	-22.299	-9209.26	388.405	-202.333	95.848	-30.113	-136.598
3150	0	0	-52.284	24.005	0	0	-9467.89	393.597	-188.939	-25.38	-9422.75	384.357	-214.319	97.418	-33.245	-150.146
3160	0	0	-55.439	22.702	0	0	-9385.64	392.956	-217.472	-11.95	-9338.58	383.722	-229.422	102.496	-31.936	-158.862
3170	0	0	-52.779	22.377	0	0	-9415.92	392.801	-180.708	-19.937	-9361.23	378.193	-200.645	107.47	-36.985	-130.16
3180	0	0	-53.623	21.784	0	0	-9372.02	387.98	-152.019	-32.724	-9325.85	378.864	-184.743	99.785	-30.9	-115.858
3190	0	0	-49.74	22.196	0	0	-9396.66	396.372	-190.041	-22.747	-9334.54	380.619	-212.788	111.862	-37.949	-138.875
3200	0	0	-50.582	23.306	0	0	-9444.48	401.381	-191.561	-17.808	-9407.05	386.595	-209.369	88.016	-38.092	-159.445
3210	0	0	-51.28	21.763	0	0	-9581.48	397.294	-177.631	-23.854	-9544.9	387.717	-201.485	87.854	-31.34	-144.971
3220	0	0	-50.612	23.189	0	0	-9423.26	393.358	-193.848	-23.072	-9366.03	386.562	-216.92	107.841	-29.985	-139.064
3230	0	0	-50.171	23.329	0	0	-9623.36	394.837	-182.743	-23.892	-9575.24	386.993	-206.635	98.293	-31.173	-139.515
3240	0	0	-51.24	23.194	0	0	-9638.41	390.908	-179.923	-23.637	-9604.38	384.357	-203.56	85.271	-29.745	-148.034
3250	0	0	-52.37	23.218	0	0	-9657.64	394.003	-184.34	-27.7	-9613.46	386.643	-212.04	96.55	-30.578	-146.068
3260	0	0	-51.456	23.471	0	0	-9768.4	399.703	-185.091	-25.173	-9723	391.016	-210.264	96.849	-32.158	-145.573
3270	0	0	-53.074	22.312	0	0	-9832.02	395.4	-182.845	-26.346	-9782.23	388.531	-209.191	102.868	-29.181	-135.504
3280	0	0	-51.106	23.677	0	0	-9560.7	389.385	-198.812	-25.116	-9523.85	379.839	-223.928	87.95	-33.223	-169.201
3290	0	0	-54.951	22.878	0	0	-9570.27	409.378	-206.217	-36.816	-9504.89	388.947	-243.033	120.335	-43.309	-166.007
3300	0	0	-54.12	21.949	0	0	-9587.6	389.407	-194.61	-21.451	-9536.05	385.481	-216.061	105.672	-25.875	-136.264
3310	0	0	-52.748	24.196	0	0	-9601.96	397.464	-178.524	-22.383	-9558.69	386.385	-200.907	96.015	-35.275	-140.167
3320	0	0	-49.902	22.689	0	0	-9654.9	400.351	-184.185	-25.027	-9599.08	382.089	-209.212	105.72	-40.951	-144.443
3330	0	0	-49.835	22.15	0	0	-9614.22	394.203	-179.012	-26.698	-9568.49	388.356	-205.71	95.57	-27.997	-138.137
3340	0	0	-51.545	23.352	0	0	-9561.63	405.621	-171.245	-2.663	-9527.47	393.282	-173.908	85.714	-35.691	-123.885
3350	0	0	-50.64	23.577	0	0	-9642.64	388.681	-183.92	-12.6	-9603.98	387.769	-196.52	89.302	-24.489	-131.707
3360	0	0	-50.956	22.382	0	0	-9691.5	406.765	-166.861	-32.923	-9645.76	382.124	-199.784	96.7	-47.023	-150.107
3370	0	0	-49.592	24.203	0	0	-9753.49	399.875	-171.067	-25.199	-9718.74	391.465	-196.266	84.34	-32.613	-144.539
3380	0	0	-53.36	23.582	0	0	-9600.04	404.438	-170.852	-20.756	-9555.6	385.579	-191.608	97.799	-42.441	-136.25
3390	0	0	-52.855	23.913	0	0	-9860.74	400.201	-177.466	-30.913	-9797.31	386.286	-208.379	116.286	-37.828	-129.921
3400	0	0	-50.609	23.627	0	0	-9951.02	410.285	-190.786	-27.747	-9893.59	393.193	-218.533	108.044	-40.719	-151.208
3410	0	0	-51.939	22.792	0	0	-9943.23	399.953	-180.276	-20.013	-9895.08	388.813	-200.289	100.094	-33.932	-134.127
3420	0	0	-52.15	22.428	0	0	-9900.11	395.712	-187.588	-22.932	-9847.61	387.216	-210.52	104.655	-30.924	-136.789
3430	0	0	-48.151	23.355	0	0	-9958.5	400.125	-162.339	-25.576	-9918.85	389.186	-187.915	87.802	-34.294	-134.407
3440	0	0	-51.249	22.033	0	0	-9711.32	409.01	-162.566	-27.996	-9680.66	388.057	-190.562	81.911	-42.986	-151.637
3450	0	0	-50.382	21.903	0	0	-9926.08	401.092	-184.334	-20.977	-9872.97	388.617	-205.311	103.486	-34.378	-136.203
3460	0	0	-51.236	22.233	0	0	-9836.8	410.25	-159.307	-13.834	-9806.27	393.624	-173.141	81.764	-38.859	-130.236
3470	0	0	-50.183	22.981	0	0	-9826.74	398.599	-179.903	-24.938	-9772.17	392.362	-204.841	104.744	-29.218	-129.315
3480	0	0	-53.168	23.516	0	0	-9868.44	408.137	-188.474	-32.873	-9806.86	389.56	-221.347	114.75	-42.093	-148.69
3490	0	0	-54.077	23.383	0	0	-9854.65	399.101	-174.034	-21.663	-9810.89	388.555	-195.697	97.839	-33.929	-131.787
3500	0	0	-54.074	23.63	0	0	-9846.63	409.205	-192.569	-18.178	-9805.01	394.619	-210.747	95.695	-38.216	-153.268
3510	0	0	-51.947	23.472	0	0	-9982.62	397.696	-181.536	-24.556	-9936.5	395.937	-206.092	98.071	-25.231	-133.252
3520	0	0	-53.633	22.65	0	0	-9816.14	399.556	-174.083	-14.042	-9785.37	384.77	-188.125	84.406	-37.436	-141.155
3530	0	0	-51.637	21.944	0	0	-9994.39	409.432	-179.554	-36.61	-9945.94	396.376	-216.164	100.08	-35	-151.084
3540	0	0	-53.195	23.579	0	0	-10139.7	404.151	-172.76	-33.042	-10094.2	391.364	-205.802	98.677	-36.366	-143.491
3550	0	0	-51.76	24.05	0	0	-9972.15	409.564	-197.604	-29.258	-9936.24	391.192	-226.862	87.674	-42.422	-181.61
3560	0	0	-52.713	22.716	0	0	-9960.65	404.305	-191.176	-17.414	-9930.92	394.951	-208.59	82.45	-32.07	-158.21
3570	0	0	-54.362	23.169	0	0	-9951.87	402.661	-189.683	-21.18	-9922.62	391.596	-210.863	83.618	-34.234	-161.479
3580	0	0	-51.872	24.098	0	0	-10037.1	411.126	-190.529	-20.164	-10000.1	392.015	-210.693	88.879	-43.209	-165.023
3590	0	0	-53.758	24.352	0	0	-9685.56	399.734	-210.112	-12.827	-9638.26	386.026	-222.939	101.061	-38.06	-159.938
3600	0	0	-53.4	23.228	0	0	-9622.26	397.277	-196.278	-3.826	-9593.6	388.205	-200.104	82.062	-32.3	-150.342
3610	0	0	-51.495	23.107	0	0	-10083.8	400.23	-193.792	-25.483	-10044.1	385.546	-219.275	91.23	-37.791	-165.836
3620	0	0	-51.807	23.718	0	0	-9806.97	404.928	-190.607	-21.542	-9761.6	399	-212.149	97.18	-29.646	-144.615
3630	0	0	-54.214	23.482	0	0	-10050.6	411.889	-163.662	-25.531	-10010.9	390.863	-189.193	93.891	-44.508	-139.81
3640	0	0	-55.395	23.631	0	0	-9821.07	407.083	-189.867	-27.164	-9779.97	397.439	-217.031	96.5	-33.275	-153.806
3650	0	0	-54.68	22.711	0	0	-9708.99	408.599	-185.644	-16.241	-9668.26	400.058	-201.885	95.405	-31.252	-137.732
3660	0	0	-53.598	22.999	0	0	-9904.17	411.968	-188.463	-17.577	-9863.39	394.12	-206.04	94.373	-40.847	-152.514
3670	0	0	-50.695	23.826	0	0	-9683.69	412.649	-194.039	-27.731	-9643.85	400.46	-221.77	90.533	-36.015	-167.252
3680	0	0	-52.789	24.422	0	0	-9714.8	414.866	-172.384	-13.489	-9679.11	397.599	-185.873	88.481	-41.689	-139.081
3690	0	0	-52.617	23.129	0	0	-9684.3	409.548	-190.416	-20.424	-9647.52	398.903	-210.84	89.402	-33.774	-155.212
3700	0	0	-53.078	24.368	0	0	-9713.94	404.063	-177.401	-23.781	-9689.09	391.242	-201.182	77.922	-37.189	-160.449
3710	0	0	-51.291	23.651	0	0	-9748.16	399.641	-165.1	-13.642	-9727.65	392.439	-178.742	71.802	-30.853	-137.793
3720	0	0	-52.337	23.269	0	0	-9733.1	409.256	-181.245	-22.431	-9692.22	402.499	-203.676	93.222	-30.026	-140.48
3730	0	0	-51.552	23.225	0	0	-9800.62	400.587	-194.809	-18.603	-9736.14	390.94	-213.412	116.038	-32.872	-130.246
3740	0	0	-51.906	24.119	0	0	-9731.6	396.724	-194.026	-29.671	-9681.27	386.36	-223.697	102.239	-34.483	-155.941
3750	0	0	-51.058	23.479	0	0	-9811.12	403.117	-179.236	-21.492	-9778.34	396.209	-200.728	83.84	-30.387	-147.275
3760	0	0	-52.224	21.963	0	0	-9557.04	410.996	-177.487	-32.527	-9505.22	384.35	-210.014	104.04	-48.609	-154.583
3770	0	0	-53.803	23.292	0	0	-9661.52	386.315	-196.626	-24.9	-9593.82	376.379	-221.526	121.504	-33.228	-133.25
3780	0	0	-52.487	23.695	0	0	-9440.47	390.245	-189.917	-22.91	-9402.72	384.237	-212.827	90.233	-29.703	-152.297
3790	0	0	-52.594	22.588	0	0	-9641.74	391.375	-199.266	-22.381	-9603.28	385.242	-221.647	91.051	-28.721	-159.317
3800	0	0	-51.848	22.727	0	0	-9177.9	392.818	-206.181	-29.534	-9117.67	385.522	-235.715	112.083	-30.023	-153.655
3810	0	0	-55.631	22.606	0	0	-9136.12	383.673	-201.842	-17.945	-9085.37	376.65	-219.787	106.381	-29.629	-143.035
3820	0	0	-53.335	22.495	0	0	-9043.8	407.944	-219.491	-17.211	-8980.5	388.516	-236.702	116.628	-41.923	-161.997
3830	0	0	-53.539	22.021	0	0	-9170.52	396.851	-211.611	-26.681	-9114.34	379.379	-238.292	109.718	-39.493	-168.067
3840	0	0	-49.99	23.618	0	0	-9079.76	387.509	-193.124	-24.224	-9033.59	379.654	-217.348	96.157	-31.473	-152.664
3850	0	0	-53.946	22.47	0	0	-9042.11	399.448	-198.875	-14.587	-8997.98	379.559	-213.462	98.079	-42.359	-157.742
3860	0	0	-50.272	24.326	0	0	-9259.64	392.621	-197.009	-23.78	-9212.1	377.558	-220.789	97.808	-39.389	-162.37
3870	0	0	-52.367	23.408	0	0	-9065.66	398.267	-189.182	-23.662	-9026.86	385.621	-212.844	91.173	-36.054	-157.725
3880	0	0	-53.676	21.877	0	0	-9139.48	391.291	-205.423	-23.378	-9083.35	380.606	-228.801	109.804	-32.562	-151.559
3890	0	0	-51.638	22.363	0	0	-9399.68	396.845	-211.09	-21.356	-9341.75	380.27	-232.446	109.569	-38.938	-161.815
3900	0	0	-48.637	23.207	0	0	-9137.53	393.331	-203.429	-20.781	-9094.44	381.173	-224.21	91.72	-35.365	-167.855
3910	0	0	-55.395	22.753	0	0	-9323.83	394.799	-201.343	-22.434	-9263.91	377.21	-223.777	115.316	-40.342	-148.803
3920	0	0	-52.127	22.859	0	0	-9316.38	394.805	-195.912	-21.864	-9264.58	375.343	-217.776	103.928	-42.321	-156.169
3930	0	0	-51.477	23.739	0	0	-9497.16	386.815	-219.407	-25.872	-9434.24	383.06	-245.279	114.391	-27.494	-158.382
3940	0	0	-53.615	23.593	0	0	-9448.2	391.289	-213.056	-31.024	-9386.3	380.102	-244.08	115.517	-34.78	-163.343
3950	0	0	-52.73	22.972	0	0	-9617.14	391.48	-205.791	-39.472	-9525.1	382.262	-245.263	144.772	-32.19	-132.681
3960	0	0	-51.581	21.05	0	0	-9282.35	392.148	-207.949	-40.487	-9191.87	377.331	-248.436	142.066	-35.867	-142.237
3970	0	0	-52.948	22.858	0	0	-9234.47	386.739	-217.184	-24.656	-9163.49	375.567	-241.84	123.928	-34.03	-151.942
3980	0	0	-49.344	22.959	0	0	-9342.29	395.949	-200.206	-29.593	-9281.23	380.305	-229.799	110.409	-38.603	-157.993
3990	0	0	-51.291	21.603	0	0	-9308.21	383.962	-225.265	-39.874	-9237.64	377.012	-265.139	121.863	-28.553	-171.829
4000	0	0	-51.854	22.662	0	0	-9896.08	403.913	-202.168	-31.76	-9838.76	391.85	-233.928	109.176	-34.725	-159.477
4010	0	0	-52.398	22.707	0	0	-9669.92	404.668	-196.038	-24.235	-9620.26	391.607	-220.273	102.059	-35.768	-153.982
4020	0	0	-52.029	22.138	0	0	-9748.16	402.874	-225.001	-26.432	-9690.35	392.738	-251.433	109.837	-32.274	-173.87
4030	0	0	-50.628	23.402	0	0	-9532.92	401.508	-215.304	-25.419	-9461.1	392.413	-240.723	122.451	-32.497	-150.769
4040	0	0	-54.37	23.104	0	0	-9744.05	402.413	-194.352	-25.742	-9699.92	396.306	-220.094	98.497	-29.211	-150.808
4050	0	0	-53.356	23.201	0	0	-9430.85	397.561	-213.733	-21.959	-9380.92	390.507	-235.692	103.291	-30.255	-162.656
4060	0	0	-53.472	23.139	0	0	-9418.68	405.902	-220.736	-23.608	-9347.53	388.748	-244.344	124.624	-40.293	-160.013
4070	0	0	-53.354	22.25	0	0	-9696.12	401.635	-223.507	-21.611	-9631.78	392.049	-245.118	117.693	-31.836	-159.261
4080	0	0	-53.021	22.626	0	0	-9489.54	398.938	-209.292	-32.666	-9440.14	392.53	-241.958	102.416	-29.034	-168.576
4090	0	0	-53.61	22.238	0	0	-9688.94	400.571	-216.651	-29.173	-9635.42	389.166	-245.824	107.13	-33.643	-172.337
4100	0	0	-50.337	23.718	0	0	-9854.51	396.786	-213.378	-41.719	-9771.31	390.222	-255.097	133.534	-30.282	-151.845
4110	0	0	-51.587	23.504	0	0	-9724.55	403.358	-193.509	-28.499	-9674.75	383.663	-222.008	101.387	-43.199	-163.82
4120	0	0	-53.311	21.738	0	0	-9675.54	396.51	-208.075	-14.399	-9631.45	390.502	-222.474	97.398	-27.746	-152.822
4130	0	0	-51.183	23.353	0	0	-9732.98	393.801	-189.844	-12.145	-9668.94	378.314	-201.989	115.215	-38.84	-125.614
4140	0	0	-54.573	23.562	0	0	-9575.11	395.264	-208.245	-18.373	-9515.04	387.498	-226.618	114.645	-31.328	-143.301
4150	0	0	-52.72	23.632	0	0	-9811.81	398.539	-209.463	-33.294	-9738.08	391.671	-242.757	126.448	-30.5	-146.809
4160	0	0	-53.849	24.159	0	0	-9674.06	398.925	-204.869	-13.39	-9635.01	390.542	-218.259	92.899	-32.542	-157.902
4170	0	0	-50.776	23.236	0	0	-9674.44	388.674	-196.298	-25.218	-9632	374.678	-221.516	93.212	-37.232	-165.536
4180	0	0	-50.476	23.198	0	0	-9715.91	404.638	-175.907	-16.571	-9675.65	394.814	-192.478	90.737	-33.022	-134.763
4190	0	0	-53.968	24.182	0	0	-9892.73	404.652	-200.833	-17.9	-9838.84	394.648	-218.733	107.857	-34.186	-145.062
4200	0	0	-53.365	23.107	0	0	-9893.47	400.211	-209.907	-28.676	-9841.08	388.029	-238.583	105.755	-35.289	-168.117
4210	0	0	-52.301	23.19	0	0	-9838.73	401.74	-195.491	-18.152	-9807.94	386.287	-213.643	83.086	-38.643	-169.2
4220	0	0	-53.555	23.118	0	0	-9730.32	403.871	-197.243	-28.121	-9681.35	382.655	-225.364	102.529	-44.334	-167.169
4230	0	0	-51.906	23.096	0	0	-9787.37	395.448	-209.006	-11.079	-9747.42	389.967	-220.085	91.854	-28.577	-156.808
4240	0	0	-51.936	23.532	0	0	-9636.98	408.292	-201.687	-9.991	-9609.58	390.406	-211.678	79.339	-41.418	-173.757
4250	0	0	-51.309	22.518	0	0	-9856.6	406.733	-187.557	-15.171	-9820.81	390.821	-202.728	87.094	-38.43	-154.064
4260	0	0	-53.6	22.066	0	0	-9642.06	405.576	-187.045	-9.741	-9590.15	397.659	-196.786	105.507	-29.983	-121.262
4270	0	0	-51.335	21.821	0	0	-9420.89	398.779	-178.605	-21.12	-9397.78	381.414	-199.725	74.452	-39.186	-164.459
4280	0	0	-52.387	23.892	0	0	-9248.83	391.375	-199.455	-22.256	-9205.6	387.571	-221.711	95.615	-27.696	-153.792
4290	0	0	-54.07	24.193	0	0	-9440.25	396.927	-196.827	-18.903	-9409.82	384.105	-215.73	84.498	-37.015	-168.247
4300	0	0	-53.497	22.632	0	0	-9701.21	411.455	-195.395	-5.813	-9671.79	390.01	-201.208	82.912	-44.077	-162.373
4310	0	0	-53.951	23.699	0	0	-9548.91	402.916	-184.891	-18.702	-9503.29	393.894	-203.593	99.565	-32.721	-136.749
4320	0	0	-53.924	22.317	0	0	-9850.23	403.626	-176.761	-8.016	-9819.3	384.645	-184.777	84.859	-41.298	-141.216
4330	0	0	-53.475	22.623	0	0	-9647.93	394.834	-207.038	-30.432	-9603.42	385.275	-237.47	97.987	-32.182	-171.665
4340	0	0	-53.183	23.339	0	0	-9678.02	395.177	-202.916	-24.173	-9644.31	380.011	-227.089	86.897	-38.505	-178.697
4350	0	0	-52.758	23.784	0	0	-9580	397.07	-225.152	-14.801	-9535.7	379.052	-239.953	97.056	-41.802	-184.699
4360	0	0	-51.829	23.959	0	0	-9247.78	394.926	-208.446	-15.443	-9197.33	380.463	-223.889	102.28	-38.422	-160.031
4370	0	0	-53.743	24.346	0	0	-9647.33	399.645	-220.799	-15.333	-9606.93	389.116	-236.132	94.142	-34.875	-176.865
4380	0	0	-53.057	23.386	0	0	-9515.85	397.228	-210.564	-15.516	-9473.75	383.073	-226.08	95.157	-37.541	-168.464
4390	0	0	-52.547	22.931	0	0	-9732.66	392.741	-179.388	-17.758	-9683.24	388.909	-197.146	101.968	-26.763	-121.941
4400	0	0	-54.801	23.535	0	0	-9697.68	397.433	-203.125	-18.868	-9659.49	388.691	-221.993	92.999	-32.277	-161.271
4410	0	0	-49.35	22.998	0	0	-9546.98	399.331	-217.16	-12.783	-9486.75	390.048	-229.943	109.576	-32.281	-152.648
4420	0	0	-51.623	23.588	0	0	-9708.89	405.107	-209.802	-21.999	-9668.78	388.414	-231.801	91.73	-40.281	-180.352
4430	0	0	-52.129	23.689	0	0	-9971.21	405.494	-212.93	-14.779	-9921.18	394.086	-227.709	102.159	-35.097	-160.647
4440	0	0	-53.832	23.365	0	0	-9758.68	407.858	-220.307	-23.912	-9714.07	394.674	-244.219	98.435	-36.549	-182.333
4450	0	0	-53.863	22.988	0	0	-10072	402.153	-209.1	-19.146	-10038.2	387.26	-228.246	87.627	-37.881	-178.5
4460	0	0	-51.294	23.688	0	0	-9911.11	394.123	-220.316	-13.024	-9865.03	382.796	-233.34	97.372	-35.015	-170.983
4470	0	0	-54.296	22.573	0	0	-9842.5	396.321	-200.042	-23.497	-9807.18	382.591	-223.539	89.617	-36.303	-170.225
4480	0	0	-52.955	23.726	0	0	-9681.56	397.131	-242.736	-16.106	-9648.18	387.13	-258.842	86.337	-33.727	-206.232
4490	0	0	-50.956	22.874	0	0	-9989.18	394.512	-240.863	-10.472	-9956.91	382.794	-251.335	83.23	-34.592	-202.697
4500	0	0	-50.796	23.453	0	0	-9810.65	396.807	-222.156	-22.567	-9754.72	388.569	-244.723	106.724	-31.691	-169.69
4510	0	0	-52.775	24.064	0	0	-10109	404.154	-212.677	-15.818	-10056.6	395.367	-228.495	105.145	-32.851	-156.201
4520	0	0	-52.517	22.741	0	0	-9562.66	404.985	-237.683	-19.146	-9510.35	385.604	-256.829	104.819	-42.122	-194.132
4530	0	0	-51.58	23.952	0	0	-9576.3	395.122	-207.71	-20.123	-9536.29	382.401	-227.833	91.588	-36.673	-172.918
4540	0	0	-52.407	23.76	0	0	-9900.46	401.633	-223.984	-9.622	-9862.9	380.739	-233.606	89.968	-44.654	-188.292
4550	0	0	-53.262	23.427	0	0	-9726.4	399.211	-234.528	-7.021	-9697.78	384.926	-241.549	81.887	-37.712	-197.374
4560	0	0	-51.763	23.493	0	0	-9668.98	394.779	-237.754	-12.623	-9647.8	382.44	-250.377	72.951	-35.832	-213.258
4570	0	0	-54.211	23.759	0	0	-9710.05	405.409	-238.165	-11.163	-9682.21	386.576	-249.328	82.046	-42.592	-209.874
4580	0	0	-51.471	23.592	0	0	-9883.72	396.985	-210.418	-13.606	-9848.11	384.897	-224.024	87.073	-35.68	-172.631
4590	0	0	-53.08	23.258	0	0	-10086.7	407.237	-223.098	-6.862	-10044.7	385.905	-229.96	95.118	-44.59	-179.432
4600	0	0	-50.966	23.516	0	0	-10248	396.123	-228.708	-16.504	-10193.4	385.141	-245.212	105.559	-34.498	-174.151
4610	0	0	-50.824	23.278	0	0	-9819.07	398.028	-225.288	-16.556	-9776.4	385.937	-241.844	93.493	-35.369	-183.72
4620	0	0	-52.501	23.021	0	0	-10143.8	404.832	-213.439	-17.081	-10097	391.643	-230.52	99.255	-36.21	-167.475
4630	0	0	-53.406	22.532	0	0	-9987.56	396.938	-221.663	-20.974	-9937.58	384.899	-242.637	103.384	-34.571	-173.824
4640	0	0	-53.256	23.309	0	0	-10005	398.039	-223.163	-18.26	-9963.59	373.526	-241.423	94.676	-47.822	-194.569
4650	0	0	-52.943	23.835	0	0	-9780.6	403.157	-216.551	-15.541	-9744.21	390.361	-232.092	89.33	-36.631	-179.393
4660	0	0	-52.389	22.982	0	0	-9981.38	398.232	-245.147	-17.805	-9922.22	385.703	-262.952	111.552	-35.511	-186.911
4670	0	0	-53.457	21.921	0	0	-9749.71	405.407	-227.744	-19.582	-9707.92	389.161	-247.326	95.244	-38.167	-190.249
4680	0	0	-50.792	22.173	0	0	-9774.5	390.964	-222.488	-13.424	-9727.7	377.844	-235.912	97.59	-35.293	-173.615
4690	0	0	-53.003	22.971	0	0	-9550	387.551	-233.791	-29.293	-9486.55	379.202	-263.084	116.457	-31.32	-177.947
4700	0	0	-51.302	24.059	0	0	-9551.66	391.886	-221.54	-9.108	-9503.24	379.663	-230.648	99.727	-36.282	-167.203
4710	0	0	-53.264	23.272	0	0	-9541.26	396.825	-231.808	-12.912	-9498.65	386.153	-244.72	95.876	-33.944	-182.788
4720	0	0	-53.557	23.774	0	0	-9776.52	392.435	-220.008	-19.822	-9721.82	382.237	-239.83	108.261	-33.972	-165.541
4730	0	0	-54.259	22.837	0	0	-9839.3	407.41	-212.347	-8.71	-9787.3	383.719	-221.057	106.263	-46.528	-161.322
4740	0	0	-52.768	22.764	0	0	-9940.41	403.66	-232.402	-10.028	-9899.95	386.725	-242.43	93.218	-39.699	-188.911
4750	0	0	-53.269	23.35	0	0	-10007.5	406.346	-218.754	-19.404	-9959.69	389.943	-238.158	101.045	-39.753	-176.866
4760	0	0	-52.012	24.117	0	0	-9870.2	410.101	-217.952	-18.404	-9822.13	386.676	-236.356	100.084	-47.542	-183.814
4770	0	0	-50.361	24.35	0	0	-9954.57	393.821	-203.178	-10.535	-9915.38	388.22	-213.713	89.549	-29.951	-154.115
4780	0	0	-54.049	23.717	0	0	-9893.78	392.104	-225.222	-16.718	-9828.92	374.495	-241.94	118.906	-41.326	-164.36
4790	0	0	-53	24.272	0	0	-9627.52	387.99	-227.525	-22.574	-9573.6	382.92	-250.099	106.914	-29.342	-172.527
4800	0	0	-53.478	23.711	0	0	-9824.45	397.439	-222.162	-3.341	-9784.6	389.764	-225.503	93.327	-31.386	-163.562
4810	0	0	-52.47	23.057	0	0	-9589.3	388.351	-224.103	-17.439	-9535.34	375.698	-241.542	106.43	-35.71	-170.822
4820	0	0	-53.144	23.816	0	0	-9403.84	395.015	-242.182	-13.725	-9362.25	385.417	-255.907	94.741	-33.414	-194.58
4830	0	0	-52.264	22.228	0	0	-9686.4	399.565	-250.007	-10.67	-9622.94	375.456	-260.677	115.727	-46.337	-191.287
4840	0	0	-52.263	24.827	0	0	-9518.66	401.706	-232.451	-4.061	-9476.22	388.18	-236.512	94.702	-38.353	-180.163
4850	0	0	-51.954	23.397	0	0	-9516.84	394.004	-219.738	-9.103	-9459.72	382.342	-228.841	109.079	-35.059	-154.821
4860	0	0	-53.543	22.891	0	0	-9568.2	385.76	-228.88	8.37	-9526.79	379.172	-220.51	94.95	-29.479	-155.039
4870	0	0	-51.349	24.083	0	0	-9897.94	401.216	-229.748	0.165	-9844.25	387.531	-229.583	105.035	-37.768	-162.316
4880	0	0	-52.905	23.155	0	0	-10057.2	405.073	-243.378	-10.139	-9989.05	379.649	-253.517	121.045	-48.579	-181.051
4890	0	0	-53.043	23.905	0	0	-9992.3	409.015	-222.18	10.267	-9948.12	388.189	-211.913	97.22	-44.731	-159.424
4900	0	0	-52.73	22.162	0	0	-10038.5	395.376	-238.611	-2.175	-9975.74	375.85	-240.786	115.529	-41.688	-166.945
4910	0	0	-52.394	23.439	0	0	-9751.45	396.683	-252.685	-7.75	-9673.64	370.759	-260.435	130.202	-49.363	-179.596
4920	0	0	-52.691	22.56	0	0	-9790.35	392.576	-241.284	0.02	-9729.52	371.648	-241.264	113.515	-43.488	-171.237
4930	0	0	-54.119	23.305	0	0	-9968.53	402.198	-249.272	-2.839	-9927.01	386.798	-252.111	95.642	-38.705	-195.174
4940	0	0	-54.656	24.174	0	0	-9786.72	399.871	-229.159	-9.433	-9731.64	385.83	-238.592	109.741	-38.215	-167.066
4950	0	0	-53.249	23.421	0	0	-9622.83	391.719	-259.613	-3.315	-9571.34	379.99	-262.928	104.745	-35.15	-193.333
4960	0	0	-53.123	23.031	0	0	-9718.73	400.395	-226.805	-14.234	-9651.53	387.808	-241.039	120.321	-35.618	-156.336
4970	0	0	-52.797	21.666	0	0	-10001.3	408.547	-238.518	-7.796	-9951.23	389.94	-246.314	102.863	-40.273	-183.724
4980	0	0	-50.439	21.763	0	0	-9516.38	392.957	-237.599	-4.921	-9457.05	380.929	-242.52	109.77	-33.791	-166.541
4990	0	0	-54.315	23.061	0	0	-9862.47	398.545	-257.089	-1.514	-9820.57	386.746	-258.603	96.214	-34.86	-197.249
5000	0	0	-52.688	24.45	0	0	-9848.34	406.339	-265.984	-1.397	-9794.67	389.84	-267.381	106.358	-40.949	-201.972
5010	0	0	-56.035	24.022	0	0	-9763.78	401.021	-245.825	-8.282	-9699.49	378.847	-254.107	120.326	-46.196	-179.977
5020	0	0	-52.755	22.427	0	0	-9635.29	395.476	-280.748	10.424	-9585.28	374.01	-270.324	102.766	-43.893	-211.451
5030	0	0	-52.979	22.833	0	0	-9594.61	393.106	-263.124	1.807	-9529.3	373.435	-261.317	118.285	-42.504	-185.536
5040	0	0	-54.108	23.807	0	0	-9646.63	395.383	-248.179	0.807	-9597.82	376.326	-247.372	102.918	-42.864	-187.318
5050	0	0	-53.176	22.623	0	0	-9749.89	398.287	-253.043	-1.239	-9697.55	378.178	-254.282	105.51	-42.732	-191.504
5060	0	0	-53.417	24.204	0	0	-9481.43	400.357	-252.788	3.74	-9416.02	383.185	-249.048	118.829	-41.376	-171.595
5070	0	0	-54.988	22.072	0	0	-9417.52	395.142	-251.067	3.539	-9365.8	386.983	-247.528	106.713	-30.231	-171.046
5080	0	0	-54.398	23.56	0	0	-9436.68	396.633	-227.571	0.182	-9400.47	376.28	-227.389	90.615	-43.913	-180.687
5090	0	0	-53.394	23.702	0	0	-9452.25	398.18	-256.378	-4.812	-9388.57	380.048	-261.19	117.076	-41.834	-185.948
5100	0	0	-52.513	22.081	0	0	-9649.94	393.305	-255.557	3.832	-9599.7	373.975	-251.725	102.753	-41.411	-190.383
5110	0	0	-55.133	23.417	0	0	-9440.43	401.917	-271.138	7.356	-9398.86	380.14	-263.782	96.708	-45.194	-212.268
5120	0	0	-51.608	22.34	0	0	-9442.38	392.755	-267.842	-2.518	-9388.32	376.712	-270.36	105.669	-38.383	-203.074
5130	0	0	-55.05	23.282	0	0	-9708.99	402.606	-253.819	2.513	-9672.25	382.794	-251.306	91.785	-43.094	-202.615
5140	0	0	-56.448	22.469	0	0	-9343.63	401.795	-254.937	-5.026	-9295.25	382.103	-259.963	104.835	-42.161	-197.289
5150	0	0	-52.896	23.335	0	0	-9550.77	400.368	-249.948	-4.718	-9509.49	381.264	-254.666	94.173	-42.439	-202.932
5160	0	0	-55.251	24.267	0	0	-9626.87	397.069	-247.809	-6.247	-9554.33	385.193	-254.056	127.797	-36.143	-162.402
5170	0	0	-54.561	23.702	0	0	-9582.19	395.942	-260.994	-9.938	-9524.14	382.064	-270.932	112.606	-37.58	-195.906
5180	0	0	-52.657	23.249	0	0	-9553.07	393.661	-246.955	-8.479	-9492.64	383.075	-255.434	113.087	-33.835	-176.182
5190	0	0	-53.143	22.639	0	0	-9517.77	392.248	-250.785	2.536	-9465.56	378.719	-248.249	105.354	-36.168	-179.063
5200	0	0	-54.016	21.666	0	0	-9445.44	399.529	-253.262	-0.351	-9388.68	383.887	-253.613	110.782	-37.308	-180.139
5210	0	0	-52.549	22.998	0	0	-9484.55	401.473	-251.681	8.127	-9451.26	390.081	-243.554	85.839	-34.39	-192.105
5220	0	0	-53.443	23.378	0	0	-9557.33	392.971	-237.372	-8.091	-9509.13	383.589	-245.463	101.639	-32.76	-176.584
5230	0	0	-53.505	22.039	0	0	-9420.96	398.046	-219.701	-3.352	-9377.79	382.547	-223.053	96.677	-37.538	-163.914
5240	0	0	-53.509	23.555	0	0	-9401.35	410.211	-235.4	-5.87	-9361.41	385.129	-241.27	93.446	-48.637	-196.461
5250	0	0	-55.89	23.169	0	0	-9640.11	407.677	-242.322	-2.127	-9582.25	387.347	-244.449	113.757	-43.499	-174.191
5260	0	0	-53.767	22.908	0	0	-9511.14	401.703	-259.697	-6.744	-9441.92	387.033	-266.441	122.988	-37.578	-181.031
5270	0	0	-51.552	23.529	0	0	-9229.22	393.107	-241.151	-5.748	-9187.48	381.519	-246.899	93.292	-35.117	-188.724
5280	0	0	-51.817	22.731	0	0	-9349.82	397.827	-233.701	-7.986	-9301	383.234	-241.687	100.633	-37.324	-178.378
5290	0	0	-55.982	22.359	0	0	-9162.83	393.102	-241.465	3.853	-9116.64	374.565	-237.612	102.167	-40.896	-176.341
5300	0	0	-52.295	22.549	0	0	-9296.23	401.233	-219.81	-12.468	-9242.71	375.264	-232.278	105.815	-48.518	-174.981
5310	0	0	-50.806	23.31	0	0	-9362.46	394.116	-236.64	1.122	-9312.44	374.255	-235.518	100.828	-43.171	-177.861
5320	0	0	-53.607	23.453	0	0	-9383.25	407.599	-264.493	-1.904	-9329.21	381.028	-266.397	107.648	-50.024	-208.773
5330	0	0	-52.791	23.139	0	0	-9427.52	401.939	-210.818	-9.041	-9374.46	383.253	-219.859	105.847	-41.825	-155.837
5340	0	0	-52.121	22.909	0	0	-9302.68	399.235	-247.324	-9.111	-9214.91	378.997	-256.435	139.898	-43.147	-159.684
5350	0	0	-49.563	23.281	0	0	-9589.27	402.231	-248.135	-6.659	-9532.63	381.43	-254.794	106.21	-44.082	-192.666
5360	0	0	-52.064	23.359	0	0	-9675.55	402.954	-253.649	4.769	-9621.36	381.583	-248.88	106.254	-44.73	-187.356
5370	0	0	-53.282	22.599	0	0	-9579.94	406.366	-235.981	3.902	-9532.24	386.486	-232.079	100.982	-42.479	-173.576
5380	0	0	-52.767	23.187	0	0	-9448.7	400.269	-246.949	-8.75	-9393.16	388.674	-255.699	108.3	-34.782	-182.181
5390	0	0	-51.904	23.975	0	0	-9720.67	406.871	-251.217	-5.766	-9668.85	389.281	-256.983	103.724	-41.565	-194.824
5400	0	0	-50.818	23.68	0	0	-9681.95	401.444	-257.031	4.285	-9634.15	385.199	-252.746	98.612	-39.925	-194.059
5410	0	0	-50.885	23.263	0	0	-9694.17	401.576	-262.215	4.433	-9628.48	389.615	-257.782	116.568	-35.224	-176.438
5420	0	0	-49.799	23.001	0	0	-9408.34	400.378	-249.302	-8.665	-9344.73	383.087	-257.967	113.411	-40.292	-184.848
5430	0	0	-53.011	23.939	0	0	-9487.22	398.018	-245.023	-5.881	-9433.15	372.644	-250.904	107.08	-49.313	-193.137
5440	0	0	-52.576	23.579	0	0	-9422.98	403.594	-260.055	-4.019	-9376.44	382.308	-264.074	99.109	-44.865	-209.83
5450	0	0	-51.52	22.796	0	0	-9592.63	391.337	-266.348	-8.007	-9531.25	378.454	-274.355	112.9	-35.679	-197.134
5460	0	0	-50.765	22.504	0	0	-9681.76	400.687	-247.316	-4.429	-9639.27	377.073	-251.745	93.252	-46.118	-204.611
5470	0	0	-51.364	23.451	0	0	-9584.59	406.459	-244.516	8.312	-9545.04	389.278	-236.204	90.917	-40.632	-185.919
5480	0	0	-51.802	22.904	0	0	-9668.71	410.801	-264.131	3.254	-9630.69	386.884	-260.877	89.821	-46.821	-217.877
5490	0	0	-52.705	23.456	0	0	-9783.43	396.082	-245.235	5.648	-9736.21	380.996	-239.587	99.926	-38.542	-178.203
5500	0	0	-52.7	24.483	0	0	-9624.9	404.04	-221.775	-8.129	-9558.93	389.616	-229.904	118.667	-38.907	-150.144
5510	0	0	-51.485	24.066	0	0	-9245	390.705	-237.024	-10.993	-9189.19	376.384	-248.017	107.286	-38.387	-179.118
5520	0	0	-54.123	23.26	0	0	-9440.05	391.835	-204.633	-15.542	-9390.04	385.104	-220.175	104.136	-29.991	-146.03
5530	0	0	-51.152	22.547	0	0	-9229.27	398.576	-263.195	2.648	-9176.35	387.494	-260.547	104.064	-33.629	-190.112
5540	0	0	-51.245	21.428	0	0	-9526.89	400.243	-253.305	-5.753	-9469.42	385.678	-259.058	108.712	-35.993	-186.339
5550	0	0	-51.387	23.488	0	0	-9600.49	408.273	-216.641	-11.898	-9557.83	394.005	-228.539	94.043	-37.756	-172.252
5560	0	0	-55.262	23.573	0	0	-9240.46	393.395	-241.634	-12.938	-9165.5	374.768	-254.572	130.217	-42.2	-166.555
5570	0	0	-52.124	23.102	0	0	-9117.54	394.77	-245.882	-18.163	-9048.99	377.597	-264.045	120.671	-40.275	-183.649
5580	0	0	-51.645	22.469	0	0	-9200.67	402.249	-279.93	-13.558	-9112.04	379.082	-293.488	140.272	-45.636	-198.852
5590	0	0	-51.291	22.801	0	0	-9362.58	394.508	-269.587	-14.969	-9286.97	377.394	-284.556	126.907	-39.915	-197.564
5600	0	0	-52.558	23.327	0	0	-9148.93	389.072	-275.767	-1.4	-9075.05	383.367	-277.167	126.439	-29.032	-179.76
5610	0	0	-53.236	23.037	0	0	-9157.62	399.562	-273.994	-9.736	-9085.91	380.711	-283.73	124.951	-41.888	-200.667
5620	0	0	-52.393	22.425	0	0	-8984.16	396.158	-263.078	-5.902	-8909.95	372.67	-268.98	126.607	-45.913	-188.286
5630	0	0	-53.318	23.729	0	0	-9189.38	391.714	-263.586	-17.685	-9087.97	371.728	-281.271	154.722	-43.715	-170.264
5640	0	0	-56.084	23.41	0	0	-9265.48	392.567	-238.573	-4.017	-9219.55	381.95	-242.59	102.012	-34.027	-174.605
5650	0	0	-51.445	23.938	0	0	-8881.8	393.717	-247.799	-1.365	-8831.25	375.364	-249.164	101.992	-42.291	-189.463
5660	0	0	-52.122	22.649	0	0	-9167.39	401.63	-260.105	3.579	-9109.29	388.062	-256.526	110.222	-36.217	-182.521
5670	0	0	-52.925	23.227	0	0	-9222.57	388.237	-267.542	-0.69	-9145.41	369.906	-268.232	130.093	-41.558	-179.697
5680	0	0	-52.495	23.332	0	0	-9202.19	385.562	-250.959	3.481	-9138.52	377.75	-247.478	116.16	-31.144	-162.462
5690	0	0	-53.083	23.72	0	0	-9135.01	388.119	-222.737	-9.036	-9067.64	373.348	-231.773	120.456	-38.491	-149.808
5700	0	0	-52.746	23.815	0	0	-9251.94	386.816	-219.011	-15.557	-9202.58	374.473	-234.568	102.104	-36.158	-168.622
5710	0	0	-53.076	22.925	0	0	-8969.18	393.62	-257.168	-13.377	-8905.98	368.722	-270.545	116.283	-47.823	-202.085
5720	0	0	-51.671	22.638	0	0	-9148.9	392.581	-255.565	1.483	-9104.18	376.092	-254.082	96.389	-39.127	-196.82
5730	0	0	-51.428	23.009	0	0	-9399.83	404.406	-260.337	-1.966	-9349.72	383.595	-262.303	101.532	-43.82	-204.591
5740	0	0	-52.163	22.285	0	0	-9309.08	404.481	-244.998	-3.938	-9262.6	383.828	-248.936	98.643	-42.938	-193.231
5750	0	0	-52.679	24.14	0	0	-9476.13	398.927	-263.721	-17.098	-9383.82	386.178	-280.819	144.986	-36.889	-172.722
5760	0	0	-51.574	22.877	0	0	-9340.17	398.761	-258.934	-8.534	-9266.79	375.231	-267.468	124.954	-46.407	-188.921
5770	0	0	-54.029	22.973	0	0	-9226.78	399.416	-281.527	-2.385	-9156.49	376.221	-283.912	124.314	-46.168	-205.766
5780	0	0	-52.224	23.139	0	0	-9149.16	392.501	-257.97	-12.054	-9091.18	375.47	-270.024	110.211	-40.17	-199.983
5790	0	0	-54.46	22.668	0	0	-8859.62	400.794	-253.427	-18.122	-8779.83	375.121	-271.549	134.25	-48.341	-185.64
5800	0	0	-53.539	23.292	0	0	-9160.82	392.85	-248.423	-7.264	-9087.13	374.51	-255.687	127.224	-41.632	-170.095
5810	0	0	-52.74	23.347	0	0	-9326.15	392.76	-231.577	-11.632	-9247.86	377.102	-243.209	131.031	-39.005	-151.183
5820	0	0	-53.015	23.667	0	0	-9200.73	400.136	-234.412	-12.729	-9145.32	382.754	-247.141	108.422	-41.049	-179.768
5830	0	0	-51.117	23.937	0	0	-9370.66	402.988	-247.606	-8.919	-9290.97	376.441	-256.525	130.804	-50.484	-176.205
5840	0	0	-51.368	23.813	0	0	-9492.12	404.71	-240.327	-10.191	-9434.35	387.17	-250.518	109.138	-41.353	-182.733
5850	0	0	-52.612	22.091	0	0	-9547.66	409.635	-255.681	-19.823	-9470.08	385.194	-275.504	130.195	-46.532	-191.841
5860	0	0	-51.107	22.511	0	0	-9414.02	403.791	-262.737	-15.664	-9325.46	394.922	-278.401	139.676	-31.38	-170.105
5870	0	0	-53.195	22.35	0	0	-9536.16	396.403	-252.348	-10.343	-9459.98	390.461	-262.691	129.376	-28.292	-161.607
5880	0	0	-51.297	24.187	0	0	-9520.75	408.668	-241.626	-24.973	-9450.58	388.21	-266.599	121.462	-44.645	-189.782
5890	0	0	-55.112	24.356	0	0	-9667.52	406.892	-262.629	-15.215	-9585.42	386.72	-277.844	137.215	-44.528	-185.157
5900	0	0	-54.655	23.042	0	0	-9404.47	408.079	-255.197	-12.639	-9338.87	397.639	-267.836	120.251	-33.482	-181.067
5910	0	0	-53.141	24.289	0	0	-9399.44	394.726	-238.923	-8.185	-9355.62	392.893	-247.108	96.959	-26.122	-176.271
5920	0	0	-55.139	23.733	0	0	-9412.68	404.819	-230.788	-4.638	-9365.03	391.636	-235.426	102.784	-36.916	-169.558
5930	0	0	-55.594	22.955	0	0	-9626.01	415.3	-266.558	-6.985	-9576.9	388.67	-273.543	104.709	-49.585	-218.419
5940	0	0	-53.069	23.645	0	0	-9423.03	395.775	-236.995	-8.976	-9364.53	376.031	-245.971	111.563	-43.389	-177.797
5950	0	0	-54.861	22.853	0	0	-9412.16	404.347	-253.944	-15.059	-9357.52	383.988	-269.003	109.502	-43.212	-202.713
5960	0	0	-54.485	22.805	0	0	-9389.15	409.896	-237.398	-17.864	-9311.76	392.933	-255.262	131.875	-39.768	-163.155
5970	0	0	-53.005	22.353	0	0	-9458.35	399.821	-240.097	-14.984	-9389.43	382.321	-255.081	121.926	-39.853	-173.008
5980	0	0	-53.535	22.917	0	0	-9511.09	404.95	-243.81	-13.32	-9447.34	385.229	-257.13	117.291	-42.638	-182.477
5990	0	0	-52.559	22.568	0	0	-9659.35	405.507	-238.857	-14.494	-9592.42	387.046	-253.351	119.487	-41.029	-174.893
6000	0	0	-54.717	23.031	0	0	-9597.89	400.951	-229.043	-16.729	-9535.85	385.753	-245.772	116.765	-38.229	-167.236
6010	0	0	-52.466	23.413	0	0	-9842.89	405.986	-264.908	-9.424	-9764.3	383.507	-274.332	131.061	-45.892	-189.163
6020	0	0	-51.66	22.411	0	0	-9575.1	402.163	-254.95	-13.456	-9502.67	380.448	-268.406	124.088	-44.126	-188.444
6030	0	0	-53.662	23.251	0	0	-9506.54	404.66	-230.433	-6.305	-9454.82	388.336	-236.738	105.385	-39.575	-170.928
6040	0	0	-52.336	22.922	0	0	-9449.86	396.467	-250.926	-9.643	-9397.74	381.518	-260.569	104.463	-37.871	-193.977
6050	0	0	-52.189	22.675	0	0	-9270.66	398.971	-261.151	-4.051	-9212	382.897	-265.202	110.847	-38.749	-193.104
6060	0	0	-52.271	23.649	0	0	-9495.22	401.495	-255.716	-11.893	-9417.84	378.036	-267.609	129.651	-47.108	-185.066
6070	0	0	-52.715	23.5	0	0	-9199.96	395.717	-242.173	-13.866	-9138.45	385.132	-256.039	114.218	-34.085	-175.906
6080	0	0	-50.903	22.592	0	0	-9421.06	407.506	-252.57	-10.125	-9371.8	387.335	-262.695	100.161	-42.763	-205.297
6090	0	0	-49.67	22.916	0	0	-9301.01	403.328	-250.64	-8.004	-9245.26	384.847	-258.644	105.419	-41.397	-194.622
6100	0	0	-52.287	23.067	0	0	-9388.3	396.67	-231.789	-4.727	-9326.61	381.215	-236.516	113.973	-38.522	-161.065
6110	0	0	-53.392	22.901	0	0	-9231.68	389.667	-232.276	-7.461	-9171.78	377.867	-239.737	113.287	-34.701	-161.151
6120	0	0	-51.873	22.579	0	0	-9193.8	397.376	-251.291	-2.721	-9141.54	382.826	-254.012	104.131	-37.129	-187.01
6130	0	0	-53.472	23.304	0	0	-9162.98	409.162	-237.805	-3.928	-9103.5	386.679	-241.733	112.953	-45.787	-174.567
6140	0	0	-53.23	24.028	0	0	-9237.29	389.991	-229.723	-8.526	-9173.32	373.589	-238.249	117.201	-40.43	-161.478
6150	0	0	-51.735	22.961	0	0	-9277.78	399.135	-237.515	10.199	-9236.09	371.722	-227.316	93.429	-50.374	-184.261
6160	0	0	-54.49	22.373	0	0	-9225.02	409.492	-241.008	-19.056	-9151.25	377.794	-260.064	128.267	-54.071	-185.868
6170	0	0	-52.823	22.248	0	0	-9285.65	391.422	-217.882	-5.166	-9237.3	371.53	-223.048	101.171	-42.14	-164.017
6180	0	0	-54.829	23.896	0	0	-9004.73	390.799	-253.475	-14.385	-8925.16	373.197	-267.86	134.399	-41.498	-174.959
6190	0	0	-50.741	23.36	0	0	-9240.69	399.143	-222.662	-11.057	-9163.36	380.632	-233.719	128.067	-41.871	-147.523
6200	0	0	-54.042	23.415	0	0	-9286.8	394.387	-242.81	-9.15	-9228.14	383.231	-251.96	112.697	-34.571	-173.834
6210	0	0	-53.848	23.98	0	0	-9179.14	399.4	-271.93	10.237	-9121.66	373.258	-261.693	111.328	-50.122	-200.487
6220	0	0	-53.308	22.032	0	0	-9231.33	396.933	-252.076	2.586	-9166.58	387.261	-249.49	118.062	-31.704	-163.132
6230	0	0	-52.917	23.723	0	0	-9283.98	400.85	-245.717	-11.204	-9200.12	374.989	-256.921	136.777	-49.584	-169.728
6240	0	0	-54.065	23.051	0	0	-9321.32	401.955	-233.603	-3.936	-9264.61	382.457	-237.539	110.775	-42.549	-169.313
6250	0	0	-52.814	23.661	0	0	-9428.11	402.267	-238.149	-10.041	-9369.58	381.941	-248.19	111.354	-43.987	-180.823
6260	0	0	-55.647	24.611	0	0	-9328.81	394.511	-223.405	-9.165	-9277.29	381.79	-232.57	107.171	-37.332	-162.731
6270	0	0	-52.637	22.567	0	0	-9198.52	398.566	-246.477	-12.251	-9126.73	378.609	-258.728	124.428	-42.524	-176.824
6280	0	0	-55.581	23.676	0	0	-9356.06	400.998	-254.236	-4.119	-9277.57	378.149	-258.355	134.066	-46.525	-170.814
6290	0	0	-53.429	23.087	0	0	-9378.25	393.303	-263.993	-0.98	-9305.57	382.219	-264.973	126.101	-34.171	-173.043
6300	0	0	-54.634	22.735	0	0	-9334.24	395.661	-227.27	-18.694	-9286.73	382.032	-245.964	102.148	-36.364	-180.18
6310	0	0	-53.373	22.601	0	0	-9431.81	391.644	-258.755	-18.662	-9369.64	376.829	-277.417	115.537	-37.416	-199.296
6320	0	0	-52.269	23.155	0	0	-9520.81	401.441	-227.516	-16.537	-9481.96	386.114	-244.053	91.114	-38.482	-191.421
6330	0	0	-54.276	22.88	0	0	-9053.33	400.824	-240.797	-23.076	-8988.34	380.867	-263.873	119.261	-42.837	-187.449
6340	0	0	-53.137	22.904	0	0	-9177.54	394.083	-235.17	-25.687	-9126.34	377.509	-260.857	104.343	-39.478	-195.992
6350	0	0	-52.89	22.341	0	0	-9450.76	404.962	-217.171	-34.661	-9399.64	387.414	-251.832	104.008	-39.889	-187.713
6360	0	0	-52.88	23.301	0	0	-9366.68	408.189	-218.997	-20.306	-9305.83	386.171	-239.303	113.735	-45.319	-170.887
6370	0	0	-53.765	23.032	0	0	-9292.19	404.125	-247.071	-20.498	-9235.96	378.83	-267.569	109.997	-48.327	-205.899
6380	0	0	-52.998	22.729	0	0	-9296.45	394.778	-242.958	-20.935	-9257.16	373.606	-263.893	92.297	-43.901	-215.497
6390	0	0	-52.326	23.61	0	0	-9139	404.975	-228.491	-28.865	-9075.95	371.828	-257.356	115.374	-56.757	-198.739
6400	0	0	-54.321	23.46	0	0	-9559.49	413.485	-244.636	-17.561	-9500.56	382.053	-262.197	113.245	-54.892	-203.844
6410	0	0	-52.841	22.555	0	0	-9393.31	403.64	-215.647	-22.128	-9345.39	386.106	-237.775	100.768	-40.089	-177.096
6420	0	0	-51.679	23.157	0	0	-9625.31	405.601	-219.27	-27.706	-9580.3	391.565	-246.976	96.689	-37.193	-187.48
6430	0	0	-54.533	23.813	0	0	-9312.82	404.648	-220.673	-14.059	-9269.39	390.859	-234.732	97.969	-37.602	-174.365
6440	0	0	-53.339	24.973	0	0	-9587.93	404.5	-241.654	-22.292	-9532.15	393.833	-263.946	109.124	-35.64	-190.462
6450	0	0	-53.516	23.905	0	0	-9701.85	409.488	-212.02	-30.713	-9672.14	390.118	-242.733	83.223	-43.275	-202.785
6460	0	0	-52.778	23.557	0	0	-9571.51	403.065	-220.571	-31.888	-9519.8	388.277	-252.459	104.486	-38.345	-186.318
6470	0	0	-55.615	22.88	0	0	-9668.38	403.587	-226.87	-34.245	-9619.61	382.518	-261.115	104.388	-43.949	-200.676
6480	0	0	-52.753	23.399	0	0	-9676.88	396.211	-225.742	-22.024	-9642.3	389.216	-247.766	87.335	-30.394	-190.825
6490	0	0	-53.109	24.065	0	0	-9366.23	409.033	-197.408	-23.696	-9342.84	390.622	-221.104	76.494	-42.476	-187.086
6500	0	0	-54.979	23.667	0	0	-9520.04	403.04	-214.793	-30.854	-9490.35	381.514	-245.647	84.67	-45.193	-206.17
6510	0	0	-52.894	22.55	0	0	-9408.35	400.546	-223.614	-35.243	-9358.42	382.695	-258.857	102.822	-40.401	-196.436
6520	0	0	-52.715	24.392	0	0	-9452.93	397.826	-223.649	-26.729	-9405.31	376.129	-250.378	100.343	-46.089	-196.124
6530	0	0	-55.332	23.754	0	0	-9231.63	404.652	-232.78	-25.461	-9184.9	385.191	-258.241	102.063	-43.215	-199.393
6540	0	0	-53.967	23.217	0	0	-9179.16	395.114	-237.42	-29.337	-9123.94	383.085	-266.757	109.187	-35.246	-192.816
6550	0	0	-54.896	24.023	0	0	-9339.33	403.408	-254.282	-34.335	-9283.63	384.795	-288.617	110.605	-42.636	-220.648
6560	0	0	-55.062	23.562	0	0	-9189.66	397.545	-238.593	-37.732	-9132.66	369.252	-276.325	112.059	-51.855	-216.121
6570	0	0	-54.086	23.039	0	0	-9413.75	398.978	-214.42	-23.369	-9377.61	381.491	-237.789	90.224	-40.526	-188.091
6580	0	0	-53.211	22.821	0	0	-9363.11	393.599	-237.63	-20.388	-9321.73	379.708	-258.018	94.589	-36.712	-200.141
6590	0	0	-52.3	23.428	0	0	-9450.5	392.651	-223.934	-24.75	-9408.27	386.396	-248.684	94.532	-29.683	-183.835
6600	0	0	-55.255	23.691	0	0	-9597.02	402.374	-215.324	-30.07	-9556.1	382.793	-245.394	96.173	-43.272	-192.493
6610	0	0	-54.758	22.62	0	0	-9447.32	404.318	-229.351	-21.307	-9407.05	382.652	-250.658	95.022	-44.286	-199.922
6620	0	0	-55.955	22.963	0	0	-9364.93	387.706	-211.267	-34.523	-9325.36	384.404	-245.79	95.532	-26.265	-176.523
6630	0	0	-52.226	24.334	0	0	-9347.25	402.647	-217.442	-33.498	-9305.11	396.989	-250.94	94.363	-29.992	-186.569
6640	0	0	-53.875	23.815	0	0	-9219.44	403.95	-237.942	-30.305	-9170.96	378.874	-268.247	102.361	-48.891	-214.777
6650	0	0	-56.683	23.756	0	0	-9107.34	398.373	-233.461	-22.706	-9077	379.89	-256.167	87.026	-42.239	-211.38
6660	0	0	-54.342	23.368	0	0	-9399.62	394.675	-240.594	-24.752	-9366.92	389.448	-265.346	87.048	-28.595	-206.893
6670	0	0	-54.551	22.832	0	0	-9459.35	402.523	-226.635	-25.357	-9420.41	388.094	-251.992	93.489	-37.261	-195.764
6680	0	0	-50.252	22.363	0	0	-9221.03	399.467	-225.898	-20.935	-9187.68	387.902	-246.833	83.599	-33.928	-197.162
6690	0	0	-53.103	23.247	0	0	-9239.41	388.981	-204.195	-35.593	-9197.99	379.987	-239.788	94.515	-32.241	-177.514
6700	0	0	-55.663	23.858	0	0	-9016.17	409.574	-217.999	-30.913	-8980.19	384.693	-248.912	91.645	-48.739	-206.006
6710	0	0	-53.715	24.196	0	0	-9190.66	393.229	-232.829	-23.025	-9158.69	383.663	-255.854	85.681	-33.762	-203.935
6720	0	0	-53.8	23.934	0	0	-9319.81	381.571	-247.172	-25.958	-9282.98	369.429	-273.13	90.623	-36.076	-218.583
6730	0	0	-56.207	23.215	0	0	-9231.91	392.667	-245.963	-32.535	-9194.87	382.944	-278.498	93.242	-32.938	-218.194
6740	0	0	-52.59	23.693	0	0	-9352.93	393.047	-236.471	-16.369	-9314.49	378.846	-252.84	91.031	-37.894	-199.703
6750	0	0	-54.275	23.079	0	0	-9310.91	393.513	-234.386	-26.922	-9238.73	373.016	-261.308	126.452	-43.576	-178.432
6760	0	0	-54.879	24.665	0	0	-9248.18	392.338	-237.589	-25.639	-9181.89	382.252	-263.228	121.17	-34.751	-176.809
6770	0	0	-53.431	22.786	0	0	-9121.47	410.74	-234.618	-32.122	-9057.35	386.363	-266.74	117.548	-47.163	-196.355
6780	0	0	-55.601	22.551	0	0	-9127.07	393.454	-241.149	-20.986	-9080.37	370.651	-262.135	102.3	-45.354	-205.189
6790	0	0	-54.648	23.155	0	0	-8790.6	391.507	-227.248	-24.521	-8755.57	377.382	-251.769	89.671	-37.28	-199.378
6800	0	0	-53.277	23.361	0	0	-9121.67	388.439	-238.866	-14.745	-9065.78	376.48	-253.611	109.16	-35.32	-179.771
6810	0	0	-52.962	24.235	0	0	-9119.85	396.674	-249.971	-6.549	-9070.94	381.61	-256.52	101.869	-39.299	-193.95
6820	0	0	-55.984	23.517	0	0	-9243.84	387.353	-256.843	-0.746	-9181.71	376.112	-257.589	118.113	-34.758	-174.234
6830	0	0	-54.305	23.132	0	0	-9097.71	392.69	-252.244	-13.369	-9036.74	380.147	-265.613	115.275	-35.675	-186.013
6840	0	0	-54.71	22.586	0	0	-9296.65	390.149	-256.338	-34.456	-9232	380.235	-290.794	119.354	-32.5	-203.94
6850	0	0	-54.288	23.754	0	0	-9320.68	397.019	-252.196	-23.57	-9263.53	379.613	-275.766	111.435	-41.16	-205.491
6860	0	0	-56.081	22.852	0	0	-8867.51	385.125	-255.408	-44.157	-8794.62	369.229	-299.565	128.965	-38.748	-209.348
6870	0	0	-52.614	24.212	0	0	-9045.17	386.903	-256.169	-29.316	-8977.68	372.527	-285.485	120.1	-38.588	-203.973
6880	0	0	-53.89	22.098	0	0	-9134.04	401.73	-262.945	-44.675	-9064.11	381.423	-307.62	123.823	-42.405	-226.202
6890	0	0	-53.298	23.914	0	0	-8954.41	390.883	-235.34	-51.405	-8871.38	376.69	-286.745	136.32	-38.107	-188.532
6900	0	0	-54.551	23.929	0	0	-8984.13	398.012	-239.618	-35.703	-8926.6	383.302	-275.321	112.087	-38.639	-201.873
6910	0	0	-53.93	23.778	0	0	-9060.13	396.936	-257.66	-33.935	-8988.05	381.937	-291.595	126.013	-38.777	-204.359
6920	0	0	-56.486	23.34	0	0	-9159.55	398.273	-271.473	-4.077	-9101.85	378.378	-275.55	114.176	-43.235	-204.609
6930	0	0	-53.532	24.208	0	0	-9043.82	399.449	-235.283	-16.716	-8967.95	380.057	-251.999	129.396	-43.6	-166.203
6940	0	0	-54.028	24.108	0	0	-9173.5	390.788	-266.135	-22.369	-9108.28	375.894	-288.504	119.245	-39.002	-208.261
6950	0	0	-55.454	23.744	0	0	-9367.5	394.678	-256.61	-26.768	-9313.73	380.815	-283.378	109.226	-37.607	-211.759
6960	0	0	-53.757	23.794	0	0	-9230.94	392.832	-252.996	-26.084	-9170.28	371.194	-279.08	114.415	-45.432	-210.097
6970	0	0	-55.863	24.423	0	0	-9271.71	395.47	-242.522	-13.7	-9226.3	378.433	-256.222	101.28	-41.46	-196.402
6980	0	0	-54.253	23.351	0	0	-9317.62	405.832	-233.656	-25.024	-9272.92	389.84	-258.68	98.95	-39.343	-199.073
6990	0	0	-56.022	22.821	0	0	-8986.07	389.068	-250.837	-14.691	-8929.31	376.108	-265.528	112.784	-35.781	-188.525
7000	0	0	-55.631	24.067	0	0	-8915.43	383.949	-254.883	-31.042	-8844.52	377.389	-285.925	126.543	-30.627	-190.009
7010	0	0	-55.658	24.595	0	0	-9109.34	401.547	-233.576	-30.358	-9049.09	379.913	-263.934	115.912	-46.229	-194.251
7020	0	0	-53.593	22.584	0	0	-9131.33	389.061	-270.271	-16.281	-9062.85	367.906	-286.552	122.077	-43.739	-208.214
7030	0	0	-55.542	23.569	0	0	-9036.28	389.819	-242.59	-15.931	-8963.16	372.178	-258.521	128.667	-41.21	-171.064
7040	0	0	-53.9	23.164	0	0	-9179.92	391.673	-246.538	-25.935	-9127.08	374.651	-272.473	106.744	-40.186	-205.915
7050	0	0	-54.696	23.752	0	0	-9367.25	396.56	-228.756	-23.776	-9316.91	388.858	-252.532	105.041	-31.454	-178.945
7060	0	0	-54.892	22.583	0	0	-9348.3	390.633	-213.98	-38.982	-9278.3	379.646	-252.962	124.895	-33.57	-161.637
7070	0	0	-53.754	23.2	0	0	-9451.35	393.881	-254.972	-34.013	-9385.98	374.996	-288.985	119.123	-42.085	-211.947
7080	0	0	-54.504	23.107	0	0	-9188.86	380.347	-255.037	-21.332	-9119.59	370.736	-276.369	123.78	-32.718	-185.307
7090	0	0	-55.134	23.693	0	0	-9207.12	394.622	-234.984	-16.641	-9151.53	376.646	-251.625	110.724	-41.669	-182.57
7100	0	0	-54.36	24.395	0	0	-9395.58	395.382	-249.71	-25.351	-9325.34	383.617	-275.061	124.603	-36.16	-186.618
7110	0	0	-53.015	23.456	0	0	-9330.6	397.137	-253.43	-24.201	-9276.79	383.154	-277.631	106.828	-37.439	-208.242
7120	0	0	-54.696	23.668	0	0	-9297.6	405.147	-246.685	-24.932	-9243.01	389.494	-271.617	109.286	-39.321	-201.652
7130	0	0	-54.009	22.859	0	0	-9366.97	404.933	-261.438	-42.495	-9286.46	378.785	-303.933	134.517	-49.007	-218.423
7140	0	0	-53.849	23.953	0	0	-9218.59	392.237	-233.755	-44.574	-9147.86	378.363	-278.329	124.581	-37.827	-191.575
7150	0	0	-52.709	23.291	0	0	-9066.12	391.405	-253.18	-37.341	-8976.83	373.45	-290.521	141.997	-41.246	-189.77
7160	0	0	-54.132	22.776	0	0	-8919.37	390.277	-243.022	-37.278	-8839.96	371.844	-280.3	133.548	-41.209	-187.961
7170	0	0	-52.625	24.787	0	0	-9141.72	398.678	-245.285	-48.299	-9063.97	383.131	-293.584	130.38	-40.334	-203.538
7180	0	0	-53.738	22.575	0	0	-9439.97	414.24	-252.962	-44.7	-9354.09	391.24	-297.662	139.616	-45.575	-203.621
7190	0	0	-50.688	22.742	0	0	-9446.58	396.851	-226.422	-34.08	-9403.74	383.352	-260.502	93.52	-36.241	-203.223
7200	0	0	-54.568	24.397	0	0	-9291.48	401.879	-252.686	-29.218	-9248.99	386.024	-281.904	97.059	-40.252	-225.097
7210	0	0	-54.916	23.621	0	0	-8956.9	399.619	-212.134	-38.614	-8917.31	383.039	-250.748	94.507	-40.201	-196.442
7220	0	0	-55.328	24.467	0	0	-9339.58	401.025	-221.846	-33.107	-9299.72	389.724	-254.953	95.19	-35.768	-195.531
7230	0	0	-54.544	23.803	0	0	-9116.84	404.024	-231.719	-30.271	-9070.24	386.581	-261.99	101.141	-41.246	-202.095
7240	0	0	-53.492	23.162	0	0	-9302.98	404.396	-235.81	-28.122	-9263.23	383.538	-263.932	93.247	-44.02	-214.705
7250	0	0	-54.637	23.667	0	0	-9424.83	399.541	-244.475	-38.805	-9346.58	382.212	-283.28	132.894	-40.996	-191.382
7260	0	0	-54.212	22.729	0	0	-9598.98	400.117	-241.234	-30.687	-9541.57	388.068	-271.921	111.621	-34.778	-195.078
7270	0	0	-56.786	24.078	0	0	-9951.37	411.173	-238.476	-36.72	-9891.21	392.546	-275.196	116.951	-42.705	-200.95
7280	0	0	-53.932	22.817	0	0	-9834.05	401.384	-237.716	-23.923	-9784.31	386.459	-261.639	103.668	-37.742	-195.713
7290	0	0	-55.159	23.35	0	0	-9482.03	399.112	-237.828	-33.519	-9406.66	384.259	-271.347	130.532	-38.203	-179.018
7300	0	0	-54.618	23.564	0	0	-9550.85	407.834	-243.07	-32.403	-9489.52	386.751	-275.473	115.952	-44.647	-204.168
7310	0	0	-53.424	24.831	0	0	-9628.36	398.49	-247.697	-32.894	-9575.05	378.08	-280.591	106.734	-45.241	-219.098
7320	0	0	-55.621	24.071	0	0	-9215.2	399.056	-245.033	-24.687	-9182.94	374.861	-269.72	87.874	-48.266	-230.112
7330	0	0	-53.73	23.485	0	0	-9458.16	392.448	-241.07	-18.065	-9430.77	379.455	-259.135	81.12	-36.478	-214.493
7340	0	0	-54.517	24.134	0	0	-9814.73	401.222	-213.204	-30.299	-9773.37	387.607	-243.503	95.871	-37.749	-185.381
7350	0	0	-54.562	22.613	0	0	-9685.65	403.392	-253.323	-32.927	-9628.84	377.309	-286.25	111.365	-48.696	-223.581
7360	0	0	-54.965	22.071	0	0	-9482.55	380.573	-259.584	-25.182	-9403.37	366.051	-284.766	134.14	-36.593	-187.219
7370	0	0	-55.098	23.671	0	0	-9513.52	391.385	-235.969	-38.763	-9443.54	379.414	-274.732	125.082	-35.642	-185.292
7380	0	0	-51.819	23.607	0	0	-9575.78	395.988	-206.297	-30.647	-9504.79	382.187	-236.944	122.812	-37.408	-151.54
7390	0	0	-52.781	23.376	0	0	-9487.43	393.52	-263.296	-32.449	-9381.16	378.86	-295.745	159.059	-38.036	-174.722
7400	0	0	-54.022	23.443	0	0	-9502.45	405.683	-254.302	-13.079	-9417.15	381.319	-267.381	139.327	-47.807	-175.861
7410	0	0	-54.231	22.403	0	0	-9269.01	386.549	-261.132	-24.507	-9191.85	375.225	-285.639	131.388	-33.727	-187.978
7420	0	0	-52.398	22.777	0	0	-9480.76	394.184	-241.465	-36.542	-9365.38	374.487	-278.007	167.78	-42.474	-152.701
7430	0	0	-53.409	23.623	0	0	-9188.84	395.663	-273.88	-34.845	-9105.77	380.272	-308.725	136.473	-39.014	-211.266
7440	0	0	-54.372	24.497	0	0	-9234.17	401.565	-264.518	-29.946	-9140.96	383.281	-294.464	147.585	-42.781	-189.66
7450	0	0	-54.981	24.229	0	0	-9268.15	393.775	-265.171	-31.476	-9179.61	378.202	-296.647	143.519	-39.802	-192.93
7460	0	0	-53.051	23.039	0	0	-9408.33	393.566	-266.847	-50.315	-9322.11	373.597	-317.162	139.272	-43.008	-220.898
7470	0	0	-53.551	22.782	0	0	-9477.51	394.785	-244.486	-41.01	-9383.21	383.894	-285.496	147.859	-33.673	-171.31
7480	0	0	-53.41	23.247	0	0	-9166.65	399.162	-259.755	-25.263	-9095.22	373.082	-285.018	124.838	-49.327	-209.507
7490	0	0	-52.26	22.862	0	0	-9452.73	401.008	-267.603	-39.022	-9350.8	382.903	-306.625	154.189	-40.967	-193.403
7500	0	0	-51.646	23.996	0	0	-9202.38	394.824	-267.768	-24.417	-9127.85	383.213	-292.185	126.17	-35.607	-201.622
7510	0	0	-54.838	23.24	0	0	-9437.02	396.452	-269.901	-34.382	-9359.36	378.727	-304.283	132.501	-40.965	-212.747
7520	0	0	-54.12	22.705	0	0	-9105.01	395.502	-261.346	-21.807	-9035.85	371.313	-283.153	123.272	-46.894	-206.775
7530	0	0	-52.278	21.823	0	0	-8926.21	395.705	-260.228	-24.144	-8848.27	383.172	-284.372	130.217	-34.356	-188.511
7540	0	0	-54.717	23.216	0	0	-9261.73	395.462	-249.941	-30.196	-9209.33	383.657	-280.137	107.113	-35.021	-208.045
7550	0	0	-51.059	22.706	0	0	-9115.86	394.251	-243.816	-35.586	-9058.32	366.967	-279.402	108.6	-49.99	-220.792
7560	0	0	-53.828	22.648	0	0	-9058.7	400.482	-265.431	-34.274	-8977.46	373.088	-299.705	135.069	-50.042	-214.678
7570	0	0	-55.101	22.658	0	0	-8987.23	388.729	-274.742	-29.772	-8902.94	373.947	-304.514	139.387	-37.44	-202.567
7580	0	0	-55.778	22.462	0	0	-8910.71	396.987	-254.302	-34.219	-8858.91	383.275	-288.521	107.575	-36.174	-217.12
7590	0	0	-56.303	23.64	0	0	-9132.4	399.609	-231.789	-34.239	-9066.57	379.734	-266.028	122.137	-43.515	-187.406
7600	0	0	-54.858	22.306	0	0	-9198.98	402.134	-248.879	-13.217	-9146.76	386.053	-262.096	107.084	-38.387	-193.399
7610	0	0	-55.856	21.958	0	0	-9241.26	389.675	-217.621	-19.585	-9196.95	370.865	-237.206	100.163	-40.768	-177.811
7620	0	0	-54.954	22.923	0	0	-9006.19	393.562	-235.497	-26.924	-8967.2	372.882	-262.421	93.948	-43.603	-212.076
7630	0	0	-55.998	23.432	0	0	-9245.12	396.923	-253.311	-38.508	-9171.25	380.397	-291.819	129.872	-39.958	-201.905
7640	0	0	-53.634	23.173	0	0	-9484.74	403.324	-261.175	-32.459	-9420.24	382.265	-293.634	118.141	-44.232	-219.725
7650	0	0	-54.557	22.938	0	0	-9455.42	399.228	-242.853	-31.386	-9392.27	380.151	-274.239	117.7	-42.015	-198.554
7660	0	0	-54.319	23.743	0	0	-9246.61	402.942	-273.075	-33.088	-9188.83	382.632	-306.163	112.098	-44.053	-238.118
7670	0	0	-53.861	23.369	0	0	-9098.27	392.197	-248.146	-24.885	-9054.12	374.779	-273.031	98.01	-40.787	-215.808
7680	0	0	-53.821	23.153	0	0	-9180.06	391.705	-271.825	-30.666	-9112.19	377.284	-302.491	121.687	-37.574	-218.378
7690	0	0	-54.915	23.388	0	0	-9278.03	398.286	-269.328	-34.518	-9222.81	375.861	-303.846	110.131	-45.813	-239.528
7700	0	0	-54.21	24.005	0	0	-9291.99	403.837	-258.193	-30.61	-9229.81	386.799	-288.803	116.393	-41.043	-213.453
7710	0	0	-52.582	22.677	0	0	-9407.45	402.002	-258.333	-22.992	-9356.2	382.74	-281.325	103.83	-41.939	-219.434
7720	0	0	-54.906	22.304	0	0	-9337.09	392.793	-267.056	-23.775	-9266.3	376.205	-290.831	125.696	-38.892	-204.027
7730	0	0	-54.268	21.949	0	0	-9127.95	396.85	-280.876	-26.774	-9065.86	380.28	-307.65	116.351	-38.519	-229.818
7740	0	0	-53.116	23.305	0	0	-9209.18	388.178	-266.137	-26.59	-9147.47	375.776	-292.727	114.823	-35.707	-213.611
7750	0	0	-55.685	22.774	0	0	-9149.09	384.927	-257.968	-23.648	-9108.43	373.684	-281.616	96.336	-34.017	-219.297
7760	0	0	-54.947	23.028	0	0	-8808.81	391.241	-238.035	-25.311	-8772.01	375.984	-263.346	91.752	-38.285	-209.879
7770	0	0	-55.747	23.438	0	0	-9184.08	398.102	-262.725	-25.095	-9159.12	385.249	-287.82	80.709	-36.291	-243.402
7780	0	0	-55.994	24.114	0	0	-9472.63	398.023	-262.146	-27.695	-9416.98	382.712	-289.841	111.649	-39.425	-217.617
7790	0	0	-55.306	23.293	0	0	-9137.16	402.478	-270.815	-29.984	-9099.99	372.507	-300.799	92.472	-53.264	-261.591
7800	0	0	-52.754	23.014	0	0	-9371.09	388.419	-258.991	-23.949	-9293.89	375.463	-282.94	129.953	-35.97	-188.957
7810	0	0	-52.637	22.155	0	0	-9221	392.904	-229.27	-26.344	-9163.66	376.846	-255.614	109.971	-38.213	-183.856
7820	0	0	-54.088	23.231	0	0	-9219.59	397.391	-259.021	-32.83	-9146.98	374.85	-291.851	126.708	-45.772	-210.915
7830	0	0	-53.739	23.109	0	0	-9116.32	405.007	-274.264	-34.877	-9057.47	380.066	-309.141	112.588	-48.05	-244.603
7840	0	0	-54.647	23.194	0	0	-9122.73	396.073	-269.943	-30.445	-9064.16	383.975	-300.388	113.213	-35.292	-222.467
7850	0	0	-55.417	24.674	0	0	-9459.2	404.371	-254.496	-9.158	-9406.53	386.295	-263.654	108.088	-42.75	-198.316
7860	0	0	-56.369	23.958	0	0	-9554.94	402.332	-271.685	-26.828	-9486.73	387.092	-298.513	124.578	-39.198	-213.133
7870	0	0	-54.704	24.024	0	0	-9416.14	407.575	-278.006	-32.298	-9334.43	387.187	-310.304	136.405	-44.412	-218.311
7880	0	0	-55.143	23.692	0	0	-9600.05	405.421	-264.889	-33.838	-9550.38	387.307	-298.727	104.812	-41.806	-235.721
7890	0	0	-53.425	23.347	0	0	-9316.14	403.528	-267.42	-32.063	-9253.45	383.733	-299.483	116.117	-43.142	-226.508
7900	0	0	-54.29	23.953	0	0	-9392.99	397.211	-246.885	-44.795	-9317.49	377.746	-291.68	129.785	-43.418	-205.313
7910	0	0	-53.025	23.679	0	0	-9450.57	408.093	-250.294	-36.163	-9390.29	388.175	-286.457	113.304	-43.597	-216.75
7920	0	0	-54.925	23.3	0	0	-9698.97	394.219	-251.598	-28.979	-9646.87	380.891	-280.577	107.018	-36.628	-210.187
7930	0	0	-52.697	23.352	0	0	-9497.36	393.747	-240.525	-31.921	-9426.47	377.117	-272.446	123.584	-39.982	-188.844
7940	0	0	-56.994	23.848	0	0	-9226.68	396.349	-247.804	-29.479	-9162.7	375.904	-277.283	120.976	-44.293	-200.6
7950	0	0	-54.344	22.513	0	0	-9286.9	399.537	-258.58	-31.108	-9220.88	383.022	-289.688	120.369	-39.028	-208.347
7960	0	0	-56.083	22.659	0	0	-9394.03	394.893	-240.262	-18.97	-9343.55	382	-259.232	106.566	-35.552	-188.218
7970	0	0	-53.8	23.719	0	0	-9345.48	398.541	-260.56	-35.467	-9287.89	376.433	-296.027	111.388	-45.827	-230.466
7980	0	0	-53.869	23.845	0	0	-9409.11	404.336	-234.361	-13.055	-9369.07	384.774	-247.416	93.909	-43.407	-196.914
7990	0	0	-57.037	23.62	0	0	-9400.99	407.434	-260.462	-35.735	-9351.19	387.372	-296.197	106.841	-43.682	-233.038
8000	0	0	-53.544	23.061	0	0	-9286.81	395.53	-266.582	-32.071	-9230.47	376.035	-298.653	109.88	-42.556	-231.329
8010	0	0	-50.717	22.413	0	0	-9045.49	402.873	-254.052	-37.54	-8964.33	379.589	-291.592	131.877	-45.697	-205.412
8020	0	0	-53.837	23.025	0	0	-9172.97	401.821	-246.865	-38.52	-9104.04	374.266	-285.385	122.766	-50.58	-213.199
8030	0	0	-51.679	24.101	0	0	-9174.14	400.095	-256.734	-34.226	-9120.34	382.044	-290.96	105.472	-42.152	-227.64
8040	0	0	-53.462	23.582	0	0	-9071.62	392.748	-266.267	-17.996	-9030.22	371.91	-284.263	94.866	-44.42	-233.817
8050	0	0	-53.24	23.421	0	0	-9131.29	399.773	-253.55	-30.469	-9080.74	376.414	-284.019	103.792	-46.78	-227.007
8060	0	0	-52.847	22.847	0	0	-8982.64	392.037	-253.866	-31.852	-8935.55	371.806	-285.718	99.936	-43.078	-228.86
8070	0	0	-53.135	23.726	0	0	-9263.53	399.366	-251.723	-25.986	-9214.43	388.142	-277.709	102.239	-34.95	-210.42
8080	0	0	-50.816	23.752	0	0	-9351.94	394.407	-258.981	-34.239	-9306.09	376.602	-293.22	96.671	-41.557	-238.106
8090	0	0	-54.631	23.755	0	0	-9438.54	392.959	-267.161	-33.841	-9385.81	374.625	-301.002	107.365	-42.089	-235.726
8100	0	0	-55.481	23.276	0	0	-9199.85	389.716	-247.265	-40.996	-9133.61	376.78	-288.261	121.721	-36.212	-202.752
8110	0	0	-53.608	22.345	0	0	-9123.76	400.662	-255.039	-47.474	-9052.43	386.729	-302.513	124.929	-36.278	-213.862
8120	0	0	-54.929	23.112	0	0	-9134.6	397.163	-271.556	-33.944	-9081.96	381.146	-305.5	107.565	-39.129	-237.064
8130	0	0	-54.369	22.701	0	0	-9252.22	394.219	-257.807	-42.917	-9198.36	374.559	-300.724	108.232	-42.361	-234.853
8140	0	0	-55.697	23.487	0	0	-9196.89	389.712	-246.94	-37.556	-9133.4	369.116	-284.496	119.184	-44.083	-209.395
8150	0	0	-53.534	22.163	0	0	-9008.32	389.478	-248.429	-35.932	-8952.65	372.528	-284.361	109.198	-39.113	-214.276
8160	0	0	-53.675	23.529	0	0	-9020.59	395.406	-232.041	-36.06	-8983.68	377.671	-268.101	90.585	-41.264	-218.78
8170	0	0	-54.991	23.549	0	0	-9240.73	396.094	-235.964	-19.473	-9208.46	378.982	-255.437	87.259	-40.661	-208.839
8180	0	0	-52.825	23.025	0	0	-8969.36	390.752	-264.9	-29.357	-8919.83	373.293	-294.257	102.355	-40.484	-232.386
8190	0	0	-54.402	23.375	0	0	-9229.25	393.121	-244.285	-29.941	-9167.85	374.061	-274.226	115.799	-42.435	-200.862
8200	0	0	-52.993	23.964	0	0	-8926.2	390.173	-272.049	-28.512	-8863.33	367.272	-300.561	115.864	-46.865	-231.562
8210	0	0	-53.662	22.827	0	0	-9363.26	388.976	-260.603	-20.646	-9322.53	372.113	-281.249	94.398	-39.69	-226.541
8220	0	0	-53.292	23.753	0	0	-9377.28	393.81	-244.967	-27.594	-9328.08	378.541	-272.561	102.497	-39.022	-209.086
8230	0	0	-53.408	23.017	0	0	-9413.99	397.014	-238.846	-36.46	-9374.74	377.538	-275.306	92.658	-42.493	-225.141
8240	0	0	-52.514	23.392	0	0	-9103.28	397.489	-270.55	-27.439	-9034.02	382.247	-297.989	121.773	-38.634	-214.85
8250	0	0	-54.491	22.716	0	0	-9195.55	390.196	-251.966	-32.567	-9142.94	377.034	-284.533	107.105	-35.878	-213.306
8260	0	0	-53.88	23.267	0	0	-9282.92	393.592	-259.623	-33.449	-9213.83	378.399	-293.072	122.969	-38.46	-208.563
8270	0	0	-55.644	22.915	0	0	-9153.29	390.554	-264.951	-22.344	-9107.28	376.263	-287.295	101.658	-37.206	-222.843
8280	0	0	-54.166	23.857	0	0	-9043.06	389.882	-249.086	-28.407	-8987.21	371.129	-277.493	110.016	-42.61	-210.087
8290	0	0	-51.838	23.886	0	0	-9287.81	396.036	-244.563	-24.701	-9254.78	380.792	-269.264	84.86	-39.13	-223.534
8300	0	0	-54.103	23.553	0	0	-9164.78	401.434	-246.199	-31.91	-9100.74	382.883	-278.109	118.152	-42.104	-202.061
8310	0	0	-55.917	23.026	0	0	-9337.17	389.001	-242.983	-20.511	-9294.37	380.869	-263.494	98.713	-31.158	-195.939
8320	0	0	-55.129	22.927	0	0	-9479	400.368	-234.829	-31.351	-9424.35	379.082	-266.18	109.781	-44.213	-200.612
8330	0	0	-54.179	23.962	0	0	-9308.5	392.149	-254.798	-27.379	-9272.42	382.284	-282.177	90.258	-33.827	-225.746
8340	0	0	-54.868	23.236	0	0	-9656.93	403.656	-260.177	-37.274	-9610.1	385.506	-297.451	101.698	-41.386	-237.139
8350	0	0	-52.144	22.752	0	0	-9414.21	402.919	-277.025	-34.164	-9355.54	389.136	-311.189	110.814	-36.535	-236.91
8360	0	0	-52.999	23.387	0	0	-9345.86	399.951	-268.379	-35.784	-9305.03	381.697	-304.163	93.828	-41.641	-251.976
8370	0	0	-53.986	22.93	0	0	-9175.11	389.416	-279.725	-34.991	-9109.07	367.284	-314.716	120.034	-45.062	-239.744
8380	0	0	-50.869	23.091	0	0	-9275.42	390.909	-260.447	-25.732	-9224.05	376.494	-286.179	102.237	-37.506	-221.448
8390	0	0	-55.471	23.295	0	0	-9196.54	401.596	-256.229	-36.417	-9157.12	378.503	-292.646	94.891	-46.388	-244.143
8400	0	0	-53.978	23.058	0	0	-9219.92	398.249	-267.951	-30.621	-9178.34	378.052	-298.572	95.555	-43.255	-246.272
8410	0	0	-55.722	23.636	0	0	-9280.81	389.901	-231.804	-33.066	-9250.21	371.166	-264.87	86.328	-42.371	-220.913
8420	0	0	-55.355	25.115	0	0	-9488.66	389.173	-250.849	-23.853	-9450.84	373.885	-274.702	93.181	-40.403	-221.924
8430	0	0	-55.005	21.834	0	0	-9309.84	398.063	-244.295	-22.336	-9268.53	373.009	-266.631	96.313	-46.888	-217.206
8440	0	0	-51.632	24.198	0	0	-9290.49	405.787	-254.222	-32.224	-9224.92	379.531	-286.446	117.197	-50.454	-219.703
8450	0	0	-55.841	23.659	0	0	-9162.03	396.189	-255.731	-25.726	-9117.03	383.238	-281.457	100.837	-36.61	-217.23
8460	0	0	-54.599	23.706	0	0	-9147.46	384.059	-273.472	-36.302	-9095.64	370.911	-309.774	106.413	-36.854	-240.215
8470	0	0	-51.901	24.036	0	0	-9107.05	390.443	-278.118	-32.406	-9044.44	375.944	-310.524	114.509	-38.535	-234.55
8480	0	0	-53.716	22.851	0	0	-9261.93	396.53	-250.433	-33.148	-9218.83	382.805	-283.581	96.811	-36.576	-223.346
8490	0	0	-54.372	23.691	0	0	-9131.18	382.695	-280.16	-40.035	-9050.56	378.737	-320.195	134.986	-27.649	-212.858
8500	0	0	-54.165	22.938	0	0	-9400.07	408.238	-259.465	-23.528	-9333.08	393.62	-282.993	121.161	-37.556	-199.388
8510	0	0	-54.628	23.257	0	0	-9504.96	386.682	-288.882	-31.992	-9424.82	375.699	-320.874	134.766	-34.24	-220.348
8520	0	0	-55.081	24.607	0	0	-9635.39	401.1	-271.348	-20.172	-9588.39	376.942	-291.52	102.079	-48.765	-238.206
8530	0	0	-54.884	22.991	0	0	-9448.99	394.292	-255.019	-23.502	-9415.25	377.325	-278.521	88.616	-39.958	-229.863
8540	0	0	-55.157	23.116	0	0	-9353.48	393.232	-261.649	-19.314	-9288.22	375.528	-280.963	120.412	-40.82	-201.371
8550	0	0	-55.053	22.877	0	0	-9435.7	389.789	-255.88	-26.257	-9378.46	375.038	-282.137	112.288	-37.628	-207.477
8560	0	0	-53.691	23.127	0	0	-9197.85	389.582	-259.494	-26.891	-9149.47	370.04	-286.385	102.068	-42.669	-226.986
8570	0	0	-52.715	23.477	0	0	-9483.54	387.927	-243.465	-22.376	-9443.75	383.12	-265.841	92.501	-28.284	-201.624
8580	0	0	-54.157	23.109	0	0	-9533.59	393.769	-231.802	-24.69	-9502.11	375.258	-256.492	85.644	-41.62	-212.468
8590	0	0	-53.937	22.411	0	0	-9623.01	396.617	-268.966	-28.715	-9583.87	378.955	-297.681	93.08	-40.073	-244.674
8600	0	0	-55.809	22.794	0	0	-9661.47	399.816	-242.238	-22.493	-9637.85	377.198	-264.731	79.428	-45.412	-230.715
8610	0	0	-54.119	23.488	0	0	-9353.53	389.427	-248.518	-12.599	-9332.89	373.214	-261.117	74.765	-39.701	-226.053
8620	0	0	-55.32	23.899	0	0	-9319.42	396.593	-227.647	-28.858	-9297.02	378.402	-256.505	77.714	-42.09	-220.881
8630	0	0	-53.809	23.416	0	0	-9425.23	392.839	-247.436	-16.595	-9395.28	383.342	-264.031	83.756	-32.913	-213.188
8640	0	0	-53.311	23.286	0	0	-9228.74	399.929	-246.577	-11.28	-9210.18	378.864	-257.857	71.87	-44.351	-230.338
8650	0	0	-55.003	22.339	0	0	-9370.73	405.665	-218.836	-20.292	-9348.68	381.161	-239.128	77.047	-46.843	-208.924
8660	0	0	-55.237	22.637	0	0	-9443.63	403.831	-245.067	-30.176	-9403.4	385.673	-275.243	95.471	-40.795	-220.567
8670	0	0	-56.454	24.125	0	0	-9605.39	398.008	-244.622	-21.072	-9579.95	383.943	-265.694	81.895	-38.19	-221.989
8680	0	0	-54.119	22.983	0	0	-9404.23	389.408	-256.058	-32.766	-9371.94	376.216	-288.824	86.407	-36.175	-238.592
8690	0	0	-54.448	24.156	0	0	-9317.75	387.147	-242.01	-25.207	-9288.98	367.573	-267.217	83.217	-43.73	-227.73
8700	0	0	-53.887	22.96	0	0	-9674.02	399.571	-265.26	-28.792	-9622.4	378.913	-294.052	105.5	-43.618	-232.17
8710	0	0	-52.515	22.415	0	0	-9544.65	400.54	-256.522	-14.114	-9498.84	380.625	-270.636	98.315	-42.33	-214.651
8720	0	0	-53.325	22.522	0	0	-9542.95	394.047	-282.026	-15.944	-9512.55	373.301	-297.97	83.721	-43.268	-257.517
8730	0	0	-53.381	22.479	0	0	-9554.85	397.669	-267.933	-12.693	-9510.96	376.16	-280.626	97.267	-43.988	-227.347
8740	0	0	-54.451	22.62	0	0	-9223.25	392.47	-266.494	-16.735	-9183.28	369.44	-283.229	94.425	-45.65	-234.454
8750	0	0	-54.075	23.297	0	0	-9497.4	401.679	-278.205	-27.45	-9439.15	379.164	-305.655	112.318	-45.812	-239.149
8760	0	0	-53.776	23.331	0	0	-9371.49	395.863	-242.736	-9.902	-9321.09	379.735	-252.638	104.166	-39.459	-187.931
8770	0	0	-54.932	23.229	0	0	-9263.52	388.167	-288.72	-25.396	-9212.79	366.838	-314.116	105.664	-44.558	-253.01
8780	0	0	-53.518	22.95	0	0	-9333.88	385.909	-287.175	-22.01	-9277.86	368.091	-309.185	109.534	-40.768	-240.419
8790	0	0	-52.982	23.779	0	0	-9287.03	389.437	-283.24	-13.078	-9247.87	373.828	-296.318	92.142	-39.388	-243.564
8800	0	0	-53.57	23.378	0	0	-9537.36	392.245	-256.556	-20.35	-9490.58	375.998	-276.906	100.35	-39.625	-216.181
8810	0	0	-53.117	23.451	0	0	-9593.42	393.265	-273.572	-24.006	-9536.96	373.169	-297.578	109.578	-43.547	-231.547
8820	0	0	-54.576	23.099	0	0	-9672.23	385.099	-282.923	-16.583	-9627.53	371.658	-299.506	99.283	-36.54	-236.763
8830	0	0	-52.459	23.75	0	0	-9728.52	405.896	-280.448	-22.895	-9676.07	378.156	-303.343	104.913	-51.49	-249.92
8840	0	0	-55.147	22.849	0	0	-9516.77	393.173	-248.853	-25.338	-9482.77	374.323	-274.191	89.151	-41.699	-226.739
8850	0	0	-53.978	22.47	0	0	-9682.3	400.44	-243.31	-13.375	-9639.23	375.961	-256.685	97.053	-46.949	-206.581
8860	0	0	-55.729	23.747	0	0	-9640.18	406.182	-264.856	-8.858	-9604.87	379.296	-273.714	91.041	-50.633	-233.306
8870	0	0	-53.924	23.737	0	0	-9442.7	400.892	-243.688	-14.519	-9411.68	375.047	-258.207	84.945	-49.582	-222.844
8880	0	0	-54.921	22.768	0	0	-9766.32	393.795	-275.933	-18.578	-9711.87	375.137	-294.511	109.365	-41.426	-226.572
8890	0	0	-53.76	24.248	0	0	-9752.55	403.076	-287.583	-6.574	-9711.91	384.932	-294.157	94.401	-42.392	-242.148
8900	0	0	-52.332	23.59	0	0	-9576.29	393.768	-249.568	-22.042	-9526.55	378.116	-271.61	102.071	-39.242	-208.781
8910	0	0	-56.661	23.943	0	0	-9681.75	400.613	-258.859	-28.051	-9641.31	378.624	-286.91	97.102	-45.932	-235.74
8920	0	0	-51.841	23.84	0	0	-9756.03	409.034	-262.074	-11.44	-9721.88	392.046	-273.514	85.992	-40.828	-228.35
8930	0	0	-53.487	22.819	0	0	-9753.16	408.229	-263.321	-17.546	-9716.99	385.135	-280.867	89.658	-45.913	-237.122
8940	0	0	-52.007	22.64	0	0	-9647.34	411.089	-267.381	-8.967	-9611.72	382.184	-276.348	87.631	-51.545	-240.262
8950	0	0	-55.254	22.607	0	0	-9493.79	391.201	-271.737	-20.287	-9445.15	372.197	-292.024	103.893	-41.611	-229.742
8960	0	0	-55.307	23.078	0	0	-9639.33	403.341	-255.899	-24.944	-9601.92	384.367	-280.843	92.72	-42.052	-230.175
8970	0	0	-55.245	24.089	0	0	-9468.1	400.075	-280.796	-23.231	-9404.46	377.911	-304.027	118.882	-46.253	-231.398
8980	0	0	-52.677	23.026	0	0	-9434.25	391.728	-284.71	-17.925	-9383.02	375.888	-302.635	103.898	-38.866	-237.603
8990	0	0	-52.781	23.057	0	0	-9863.19	414.592	-257.173	-16.176	-9816.1	389.765	-273.349	99.871	-47.884	-221.362
9000	0	0	-56.311	22.528	0	0	-9762.22	403.991	-251.653	-21.997	-9715.5	381.581	-273.65	103.027	-44.938	-215.561
9010	0	0	-53.747	22.651	0	0	-9719.88	396.853	-275.851	-20.313	-9667.35	376.811	-296.164	106.276	-42.693	-232.581
9020	0	0	-54.847	23.085	0	0	-9742.51	393.697	-252.851	-18.577	-9702.69	375.755	-271.428	94.665	-41.027	-217.79
9030	0	0	-55.571	23.458	0	0	-9750.58	403.02	-267.664	-20.875	-9701.75	389.34	-288.539	104.402	-37.138	-221.275
9040	0	0	-54.486	22.402	0	0	-9436.74	392.81	-259.411	-20.212	-9387.6	373.891	-279.623	103.631	-41.321	-217.313
9050	0	0	-54.209	22.99	0	0	-9565.41	404.238	-248.015	-23.513	-9519.48	379.214	-271.528	100.142	-48.014	-219.4
9060	0	0	-54.458	23.301	0	0	-9551.92	388.447	-259.556	-19.197	-9503.67	370.496	-278.753	102.703	-41.252	-217.302
9070	0	0	-54.389	23.424	0	0	-9565.51	398.127	-253.176	-20.043	-9523.58	375.963	-273.219	96.322	-45.588	-222.485
9080	0	0	-52.907	23.233	0	0	-9621.55	395.895	-247.88	-14.746	-9566.3	375.958	-262.626	108.161	-43.17	-197.635
9090	0	0	-55.431	23.903	0	0	-9473.11	392.082	-277.161	-3.485	-9431.24	378.443	-280.646	97.296	-37.542	-220.892
9100	0	0	-54.452	22.593	0	0	-9709.3	397.262	-244.487	-24.974	-9655.27	373.359	-269.461	108.484	-46.496	-207.473
9110	0	0	-55.284	22.897	0	0	-9757.85	403.582	-254.517	-14.728	-9710.49	379.441	-269.245	102.639	-47.038	-213.644
9120	0	0	-54.779	22.135	0	0	-9902.91	399.777	-243.788	-4.946	-9861.12	382.635	-248.734	96.562	-39.277	-191.449
9130	0	0	-54.327	23.26	0	0	-9693.07	390.789	-230.264	-20.194	-9658.91	378.017	-250.458	88.491	-36.032	-197.999
9140	0	0	-55.176	23.233	0	0	-9678.45	396.224	-252.661	-23.764	-9630.53	384.17	-276.425	103.094	-35.287	-208.618
9150	0	0	-52.296	23.041	0	0	-9620.23	398.912	-268.575	1.652	-9584.19	383.067	-266.923	88.338	-38.886	-217.471
9160	0	0	-56.209	22.875	0	0	-9533.9	393.129	-247.776	-17.039	-9499.31	379.67	-264.815	90.798	-36.334	-210.351
9170	0	0	-58.805	22.977	0	0	-9617.25	403.811	-257.701	-15.27	-9567.79	378.305	-272.971	108.263	-48.483	-213.191
9180	0	0	-52.559	22.387	0	0	-9610.7	394.722	-262.737	-11.569	-9571.1	370.702	-274.306	92.161	-46.407	-228.552
9190	0	0	-52.374	22.79	0	0	-9511.46	397.455	-250.396	-15.316	-9466.94	372.471	-265.712	96.897	-47.774	-216.589
9200	0	0	-53.515	24.342	0	0	-9778.44	394.452	-242.675	-20.173	-9726.14	373.917	-262.848	105.82	-44.877	-201.905
9210	0	0	-54.942	22.166	0	0	-9695.07	407.005	-256.439	-19.3	-9659.44	380.348	-275.739	90.572	-48.823	-233.99
9220	0	0	-54.39	23.802	0	0	-9822.82	403.25	-233.057	-26.189	-9768.37	376.935	-259.246	108.839	-50.117	-200.524
9230	0	0	-51.86	21.773	0	0	-9721.12	397.97	-252.366	-18.416	-9671.21	380.798	-270.782	101.768	-38.945	-207.959
9240	0	0	-56.278	23.654	0	0	-9641.43	393.194	-244.806	-29.264	-9597.71	377.322	-274.07	100.001	-39.526	-213.595
9250	0	0	-54.5	22.354	0	0	-9718.35	398.207	-256.113	-21.088	-9669.92	367.585	-277.201	102.931	-52.976	-227.246
9260	0	0	-54.423	22.853	0	0	-9724.47	404.188	-260.185	-18.51	-9675.84	378.758	-278.695	103.05	-48.283	-223.928
9270	0	0	-55.756	22.609	0	0	-9848.33	389.814	-253.114	-23.684	-9794.46	368.457	-276.798	109.625	-43.966	-211.139
9280	0	0	-54.363	22.018	0	0	-9714.46	389.241	-234.701	-27.786	-9669.64	372.873	-262.487	99.188	-38.386	-201.685
9290	0	0	-53.671	21.797	0	0	-9725.86	392.25	-231.876	-20.592	-9653.63	371.636	-252.468	125.896	-42.411	-168.983
9300	0	0	-53.899	23.099	0	0	-9565.49	393.267	-251.569	-12.085	-9522.06	375.926	-263.654	97.33	-40.44	-206.764
9310	0	0	-54.496	23.606	0	0	-9660.8	396.691	-267.068	-13.935	-9601.74	372.81	-281.003	113.551	-47.487	-214.939
9320	0	0	-53.658	23.14	0	0	-9491.04	391.443	-259.538	-11.847	-9454.76	378.965	-271.385	89.939	-35.618	-217.064
9330	0	0	-53.212	23.057	0	0	-9589.18	388.675	-262.126	-18.579	-9538.36	373.025	-280.705	104.028	-38.707	-215.384
9340	0	0	-55.117	23.786	0	0	-10054.3	399.668	-260.14	-22.518	-10004.6	380.995	-282.658	104.855	-42.459	-220.262
9350	0	0	-54.928	22.874	0	0	-9822.65	399.887	-250.256	-18.325	-9771.78	376.611	-268.581	105.794	-46.15	-208.937
9360	0	0	-54.954	24.041	0	0	-9809.62	400.126	-266.228	-20.138	-9740.04	381.93	-286.366	124.536	-42.237	-204.067
9370	0	0	-54.488	23.867	0	0	-10146.6	397.714	-267.308	-24.809	-10090.3	378.355	-292.117	110.811	-43.226	-224.532
9380	0	0	-54.049	22.975	0	0	-9917.08	395.303	-252.597	-16.533	-9864.93	379.074	-269.13	106.192	-39.204	-202.142
9390	0	0	-55.026	23.612	0	0	-10015.8	394.596	-253.192	-9.832	-9956.47	378.293	-263.024	114.325	-39.915	-188.614
9400	0	0	-52.146	23.664	0	0	-10064.8	395.646	-242.129	-11.522	-9992.27	381.494	-253.651	124.645	-37.816	-166.822
9410	0	0	-54.004	22.306	0	0	-9901.98	398.966	-245.716	-23.687	-9826.12	380.119	-269.403	129.863	-41.153	-180.693
9420	0	0	-53.518	22.702	0	0	-9922.49	392.944	-265.039	-11.427	-9853.9	377.992	-276.466	122.112	-37.654	-192.008
9430	0	0	-54.541	22.637	0	0	-9747.57	391.82	-265.932	-20.894	-9685.23	370.122	-286.826	116.879	-44.335	-214.282
9440	0	0	-55.669	22.795	0	0	-9815.31	394.609	-244.671	-15.174	-9758.23	380.029	-259.845	112.753	-37.375	-184.467
9450	0	0	-52.783	23.51	0	0	-10049.9	395.812	-229.783	-15.633	-10010.6	387.695	-245.416	92.075	-31.627	-184.968
9460	0	0	-55.774	23.059	0	0	-9445.38	386.293	-226.237	-19.953	-9402.53	372.056	-246.19	98.623	-37.296	-184.863
9470	0	0	-55.826	22.921	0	0	-9694.44	386.563	-236.427	-35.35	-9630.29	368.108	-271.777	119.972	-41.376	-193.181
9480	0	0	-52.977	21.758	0	0	-9758.9	399.031	-242.225	-26.94	-9692.91	386.156	-269.165	118.966	-34.633	-184.832
9490	0	0	-53.281	22.224	0	0	-9803.99	393.63	-253.045	-31.137	-9745.42	378.212	-284.182	111.852	-37.642	-209.972
9500	0	0	-51.788	24.357	0	0	-9642.29	397.273	-265.406	-17.327	-9586.64	373.923	-282.733	107.441	-47.707	-222.999
9510	0	0	-53.166	23.923	0	0	-9819.16	395.814	-252.121	-25.041	-9765.41	375.45	-277.162	106.916	-44.287	-214.533
9520	0	0	-55.158	23.24	0	0	-9874.47	400.406	-258.683	-35.697	-9800.14	377.71	-294.38	129.483	-45.936	-210.833
9530	0	0	-52.007	23.213	0	0	-10203.2	403.354	-231.99	-18.902	-10167.3	390.167	-250.892	87.901	-36.4	-199.391
9540	0	0	-57.26	22.578	0	0	-10195.3	401.558	-258.475	-29.783	-10141.5	381.186	-288.258	111.077	-42.95	-220.131
9550	0	0	-54.808	22.674	0	0	-10027.6	402.471	-221.28	-20.998	-9991.29	387.062	-242.278	91.104	-38.083	-189.257
9560	0	0	-55.05	23.344	0	0	-9922.1	402.972	-240.564	-26.717	-9875.87	387.193	-267.281	101.281	-39.123	-205.123
9570	0	0	-55.843	21.892	0	0	-9672.36	402.19	-222.294	-24.914	-9629.95	381.416	-247.208	98.249	-42.666	-191.625
9580	0	0	-52.933	22.013	0	0	-9568.65	399.966	-243.471	-20.049	-9525.11	385.772	-263.52	96.468	-36.207	-203.259
9590	0	0	-54.486	22.815	0	0	-9472.73	393.817	-239.703	-30.777	-9426.12	370.381	-270.48	101.095	-46.251	-215.636
9600	0	0	-55.568	23.16	0	0	-9761.37	395.205	-266.321	-19.494	-9712.87	386.987	-285.815	104.071	-31.378	-213.122
9610	0	0	-53.611	21.632	0	0	-9441.08	393.437	-245.041	-25.434	-9387.6	372.683	-270.475	107.087	-42.386	-205.774
9620	0	0	-52.928	23.995	0	0	-9552.41	401.259	-240.628	-23.955	-9497.71	376.518	-264.583	107.621	-48.736	-205.698
9630	0	0	-54.873	22.731	0	0	-9660.43	402.823	-254.518	-24.529	-9622.06	382.731	-279.047	93.243	-42.823	-228.627
9640	0	0	-53.301	23.665	0	0	-9480.81	400.151	-272.375	-19.606	-9438.69	378.013	-291.981	95.418	-45.803	-242.366
9650	0	0	-54.903	23.553	0	0	-9645.45	396.062	-238.781	-24.051	-9602.45	378.846	-262.832	97.897	-40.769	-205.704
9660	0	0	-54.51	22.86	0	0	-9682.81	396.281	-259.871	-25.157	-9629.38	373.402	-285.028	107.946	-45.739	-222.821
9670	0	0	-52.525	22.434	0	0	-9306.89	387.325	-256.499	-24.154	-9256.6	372.73	-280.653	102.817	-37.029	-214.865
9680	0	0	-53.251	23.503	0	0	-9708.98	394.51	-255.946	-11.797	-9664.28	376.241	-267.743	97.954	-41.772	-211.561
9690	0	0	-54.496	23.153	0	0	-9726.97	401.058	-244.687	-14.523	-9686.16	382.455	-259.21	95.303	-41.756	-205.663
9700	0	0	-54.148	23.653	0	0	-9550.22	394.997	-281.104	-9.65	-9508.53	383.881	-290.754	95.836	-34.769	-229.687
9710	0	0	-54.716	23.129	0	0	-9558.63	402.309	-234.647	-15.842	-9522.18	381.972	-250.489	91.167	-43.466	-202.788
9720	0	0	-52.368	22.778	0	0	-9874.54	401.265	-260.392	-18.408	-9838.68	384.526	-278.8	88.228	-39.517	-230.089
9730	0	0	-53.89	22.76	0	0	-9851.86	406.897	-232.778	-17.619	-9823.04	385.954	-250.397	82.715	-43.703	-211.385
9740	0	0	-53.485	24.488	0	0	-9401.88	401.036	-215.262	-25.752	-9363.33	379.996	-241.014	92.036	-45.528	-194.506
9750	0	0	-55.478	22.162	0	0	-9761.08	410.829	-252.435	-20.263	-9726.31	397.45	-272.698	90.243	-35.541	-217.996
9760	0	0	-52.69	22.8	0	0	-9598.71	397.31	-253.368	-18.59	-9563.83	379.233	-271.958	87.564	-40.877	-225.271
9770	0	0	-56.497	23.919	0	0	-9529.76	386.335	-224.885	-27.982	-9500.33	371.995	-252.867	85.926	-38.259	-205.2
9780	0	0	-55.032	23.045	0	0	-9512.18	396.175	-235.336	-30.139	-9459.52	376.804	-265.475	107.689	-42.416	-200.202
9790	0	0	-53.937	24.373	0	0	-9570.56	402.666	-249.291	-22.98	-9520.94	386.052	-272.271	103.553	-40.987	-209.705
9800	0	0	-54.987	24.314	0	0	-9722.54	402.863	-231.21	-26.983	-9697.33	392.504	-258.193	80.2	-34.673	-212.666
9810	0	0	-52.381	23.06	0	0	-9523.6	393.233	-250.663	-25.562	-9476.14	380.929	-276.225	99.846	-35.364	-211.743
9820	0	0	-54.073	23.278	0	0	-9821.22	401.284	-250.996	-19.074	-9786.52	382.432	-270.07	88.774	-42.13	-223.426
9830	0	0	-52.901	24.39	0	0	-9525.85	391.509	-245.188	-16.859	-9495.23	380.345	-262.047	83.524	-35.554	-214.077
9840	0	0	-53.871	22.238	0	0	-9714.46	407.89	-258.017	-27.424	-9675.14	393.165	-285.441	93.188	-36.963	-229.216
9850	0	0	-53.972	23.877	0	0	-9655.67	400.143	-245.255	-16.281	-9594.24	384.484	-261.536	115.394	-39.536	-185.678
9860	0	0	-54.94	22.821	0	0	-9615.72	389.391	-263.892	-23.049	-9556.41	377.307	-286.941	114.248	-34.905	-207.598
9870	0	0	-57.798	23.772	0	0	-9754.08	400.695	-253.971	-7.48	-9679.45	383.149	-261.451	132.426	-41.318	-170.343
9880	0	0	-53.365	22.222	0	0	-9918.24	404.863	-252.221	12.412	-9875.35	385.107	-239.809	96.261	-41.978	-185.526
9890	0	0	-54.002	23.613	0	0	-9704.64	408.653	-263.07	6.292	-9654.59	389.726	-256.778	104.052	-42.54	-195.266
9900	0	0	-54.197	22.298	0	0	-9610.4	400.684	-261.443	-16.868	-9539.62	381.851	-278.311	124.974	-41.131	-194.468
9910	0	0	-55.619	22.612	0	0	-9616.69	408.17	-260.846	4.98	-9555.43	384.539	-255.866	116.88	-46.243	-185.229
9920	0	0	-52.723	21.529	0	0	-9650.44	392.255	-274.866	-5.272	-9586.88	377.047	-280.138	116.291	-36.737	-200.584
9930	0	0	-53.123	22.818	0	0	-9606.97	406.849	-271.145	4.397	-9552.21	386.326	-266.748	107.879	-43.341	-202.21
9940	0	0	-53.102	22.907	0	0	-9435.59	393.848	-292.783	3.841	-9375.62	374.71	-288.942	113.071	-42.045	-217.916
9950	0	0	-54.416	23.194	0	0	-9243.43	403.359	-280.102	0.297	-9176.37	380.207	-279.805	121.484	-46.346	-204.667
9960	0	0	-55.362	22.904	0	0	-8952.54	398.896	-265.496	12.728	-8910.63	373.425	-252.768	97.271	-48.375	-203.872
9970	0	0	-54.203	22.504	0	0	-8819.13	399.4	-237.774	0.771	-8784.75	378.842	-237.003	88.585	-43.062	-191.48
9980	0	0	-54.17	22.856	0	0	-9433.23	385.343	-221.388	7.747	-9409.26	381.013	-213.641	78.146	-27.186	-162.681
9990	0	0	-55.278	22.396	0	0	-9507.02	407.581	-258.939	11.535	-9471	381.165	-247.404	91.295	-48.812	-204.921
10000	0	0	-53.724	22.654	0	0	-9436.8	390.479	-245.194	4.716	-9406.94	374.69	-240.478	83.586	-38.443	-195.335
Total Energies			-52.7959	23.2142	0	0	-9580.74	400.684	-223.918	-20.0528	-9531.43	385.969	-243.971	102.108	-37.9298	-179.793

## Sheet: Mpro-JNJ
#Time	E_VdW_mm(Protein)	E_Elec_mm(Protein)	E_Pol(Protein)	E_Apol(Protein)	E_VdW_mm(Ligand)	E_Elec_mm(Ligand)	E_Pol(Ligand)	E_Apol(Ligand)	E_VdW_mm(Complex)	E_Elec_mm(Complex)	E_Pol(Complex)	E_Apol(Complex)	Delta_E_mm	Delta_E_Pol	Delta_E_Apol	Delta_E_binding
0	0	0	-51.263	20.218	0	0	-9229.62	386.749	-228.037	-25.849	-9066.56	370.166	-253.886	214.33	-36.801	-76.357
10	0	0	-55.572	22.116	0	0	-9780.52	406.618	-190.357	-13.004	-9700.26	389.567	-203.361	135.836	-39.167	-106.692
20	0	0	-53.46	21.687	0	0	-10014.3	418.569	-208.321	-15.58	-9940.91	398.086	-223.901	126.827	-42.17	-139.244
30	0	0	-55.525	22.065	0	0	-9699.79	406.751	-184.674	-13.25	-9644.88	393.231	-197.924	110.44	-35.585	-123.069
40	0	0	-48.546	21.548	0	0	-9898.75	417.307	-202.575	-18.177	-9813.59	394.034	-220.752	133.707	-44.821	-131.866
50	0	0	-51.436	20.621	0	0	-9922.55	411.527	-203.431	-15.357	-9861.23	407.951	-218.788	112.755	-24.197	-130.23
60	0	0	-49.186	22.105	0	0	-9476.02	407.329	-202.773	-14.647	-9409.13	397.053	-217.42	116.077	-32.381	-133.724
70	0	0	-49.324	22.055	0	0	-9501.45	404.761	-213.409	-14.869	-9443.59	398.503	-228.278	107.185	-28.313	-149.406
80	0	0	-52.425	22.566	0	0	-9701.45	405.095	-212.901	-13.712	-9635.38	402.721	-226.613	118.501	-24.94	-133.052
90	0	0	-50.953	22.411	0	0	-9369.63	415.33	-220.203	-17.323	-9294.43	395.054	-237.526	126.15	-42.687	-154.063
100	0	0	-48.8	21.225	0	0	-9552.27	407.98	-219.033	-14.179	-9487.91	405.969	-233.212	113.158	-23.236	-143.29
110	0	0	-52.075	20.327	0	0	-9654.81	408.102	-207.526	-20.303	-9560.99	394.061	-227.829	145.898	-34.368	-116.299
120	0	0	-50.754	21.321	0	0	-9739.96	401.124	-200.473	-32.455	-9655.13	390.775	-232.928	135.584	-31.67	-129.014
130	0	0	-49.757	22.167	0	0	-9509.82	394.255	-187.215	-29.893	-9420.15	391.635	-217.108	139.435	-24.787	-102.46
140	0	0	-50.498	21.27	0	0	-9555.71	403.179	-197.755	-22.736	-9472.06	392.177	-220.491	134.157	-32.272	-118.606
150	0	0	-50.501	22.017	0	0	-9514.88	406.897	-199.923	-14.574	-9459.91	387.756	-214.497	105.472	-41.158	-150.183
160	0	0	-49.507	21.29	0	0	-9465	402.446	-207.587	-4.068	-9388.06	387.297	-211.655	126.447	-36.439	-121.647
170	0	0	-50.463	20.025	0	0	-9724.61	403.859	-195.984	-24.08	-9654.32	389.174	-220.064	120.763	-34.71	-134.011
180	0	0	-49.141	21.405	0	0	-9283.37	401.987	-196.924	-17.727	-9228.83	388.183	-214.651	103.682	-35.209	-146.178
190	0	0	-51.43	21.553	0	0	-9709.1	407.392	-201.259	-14.1	-9662.92	389.644	-215.359	97.608	-39.301	-157.052
200	0	0	-48.651	21.138	0	0	-9655.62	389.079	-190.398	-21.505	-9522.68	378.152	-211.903	181.592	-32.065	-62.376
210	0	0	-52.049	19.615	0	0	-9838.77	406.948	-198.638	-12.281	-9795.07	395.719	-210.919	95.743	-30.844	-146.02
220	0	0	-57.11	21.398	0	0	-9706.91	388.79	-176.694	-34.243	-9689.67	378.031	-210.937	74.353	-32.157	-168.741
230	0	0	-52.023	21.784	0	0	-9443.41	391.605	-179.609	-41.25	-9397.85	377.718	-220.859	97.589	-35.671	-158.941
240	0	0	-50.494	21.204	0	0	-9514.35	401.471	-181.436	-37.252	-9457.17	390.933	-218.688	107.669	-31.742	-142.761
250	0	0	-52.115	21.189	0	0	-9494.11	387.19	-179.23	-26.061	-9474.37	377.55	-205.291	71.859	-30.829	-164.261
260	0	0	-54.695	22.165	0	0	-9519.78	396.827	-176.565	-26.066	-9487.9	389.682	-202.631	86.574	-29.31	-145.367
270	0	0	-52.144	21.91	0	0	-9534.36	392.249	-187.328	-23.77	-9497.83	384.929	-211.098	88.675	-29.23	-151.653
280	0	0	-50.459	20.155	0	0	-9704.66	389.51	-185.424	-37.982	-9656.53	382.614	-223.406	98.583	-27.051	-151.874
290	0	0	-54.304	21.599	0	0	-9779.54	411.59	-177.758	-36.759	-9728.66	389.11	-214.517	105.188	-44.079	-153.408
300	0	0	-50.81	21.42	0	0	-9983.18	402.577	-189.231	-26.573	-9862.93	402.47	-215.804	171.059	-21.527	-66.272
310	0	0	-53.427	21.346	0	0	-9547.3	397.286	-179.949	-44.187	-9508.04	385.499	-224.136	92.687	-33.133	-164.582
320	0	0	-54.012	20.445	0	0	-9912.95	409.637	-180.601	-18.89	-9775.9	392.994	-199.491	191.061	-37.088	-45.518
330	0	0	-50.492	19.831	0	0	-9621.49	391.422	-181.584	-52.856	-9501.85	382.482	-234.44	170.13	-28.771	-93.081
340	0	0	-50.555	20.621	0	0	-9700.7	400.451	-172.064	-52.347	-9645.27	381.386	-224.411	105.987	-39.686	-158.11
350	0	0	-51.478	20.399	0	0	-9646.61	397.812	-194.925	-43.206	-9602.29	385.767	-238.131	95.804	-32.444	-174.771
360	0	0	-49.448	20.895	0	0	-9570.97	399.524	-195.046	-42.591	-9518.15	387.694	-237.637	102.263	-32.725	-168.099
370	0	0	-49.165	21.639	0	0	-9691.49	405.943	-187.265	-39.328	-9635.59	390.441	-226.593	105.067	-37.141	-158.667
380	0	0	-51.444	21.139	0	0	-9876.74	403.554	-204.958	-40.1	-9813.08	387.55	-245.058	115.102	-37.143	-167.099
390	0	0	-49.727	20.94	0	0	-9840.1	391.112	-204.159	-25.187	-9771.04	378.376	-229.346	118.783	-33.676	-144.239
400	0	0	-46.162	21.246	0	0	-9568.96	391.294	-191.272	-47.807	-9502.69	377.48	-239.079	112.435	-35.06	-161.704
410	0	0	-50.32	20.844	0	0	-9449.42	392.859	-201.309	-30.03	-9375.39	377.635	-231.339	124.352	-36.068	-143.055
420	0	0	-49.858	20.8	0	0	-9712.39	401.089	-203.049	-35.79	-9646.53	384.818	-238.839	115.725	-37.071	-160.185
430	0	0	-55.036	21.221	0	0	-9548.05	400.499	-183.638	-39.245	-9486.3	388.282	-222.883	116.794	-33.438	-139.527
440	0	0	-50.057	20.471	0	0	-9582.34	399.068	-202.41	-29.053	-9517.43	383.476	-231.463	114.961	-36.063	-152.565
450	0	0	-52.002	20.731	0	0	-9866.3	406.172	-198.659	-32.244	-9801.56	388.556	-230.903	116.744	-38.347	-152.506
460	0	0	-51.934	19.745	0	0	-9889.01	411.176	-185.202	-35.937	-9814.94	385.706	-221.139	126.006	-45.215	-140.348
470	0	0	-46.411	21.046	0	0	-9875.16	404.423	-215.968	-35.519	-9807.12	396.492	-251.487	114.448	-28.977	-166.016
480	0	0	-47.137	20.89	0	0	-9847.08	409.339	-196.52	-29.254	-9771.62	391.238	-225.774	122.6	-38.991	-142.165
490	0	0	-48.982	20.887	0	0	-10215.7	405.724	-183.419	-41.611	-10152.2	393.343	-225.03	112.462	-33.268	-145.836
500	0	0	-51.929	21.006	0	0	-10079.3	405.64	-198.153	-33.743	-10006.8	398.464	-231.896	124.429	-28.182	-135.649
510	0	0	-50.263	21.838	0	0	-9892.89	409.583	-202.46	-40.215	-9809.58	404.99	-242.675	133.567	-26.431	-135.539
520	0	0	-50.19	20.999	0	0	-9903.63	410.182	-184.764	-24.868	-9839.55	394.179	-209.632	114.273	-37.002	-132.361
530	0	0	-48.52	21.11	0	0	-9783.06	412.028	-207.349	-11.635	-9722.11	388.271	-218.984	109.477	-44.867	-154.374
540	0	0	-47.637	21.118	0	0	-9782.85	403.235	-204.889	-11.381	-9709.33	385.425	-216.27	121.163	-38.928	-134.035
550	0	0	-48.412	21.109	0	0	-9928.55	396.862	-211.314	-11.386	-9872.49	381.531	-222.7	104.468	-36.44	-154.672
560	0	0	-49.85	21.281	0	0	-9913.59	406.631	-206.096	-41.248	-9823.52	391.92	-247.344	139.922	-35.992	-143.414
570	0	0	-50.954	22.41	0	0	-9858.75	406.046	-199.837	-22.029	-9782.55	394.266	-221.866	127.154	-34.19	-128.902
580	0	0	-50.03	21.96	0	0	-9814.51	411.876	-188.225	-37.617	-9740.56	391.195	-225.842	123.985	-42.641	-144.498
590	0	0	-51.714	22.012	0	0	-9711.29	413.78	-174.388	-48.174	-9641.47	392.312	-222.562	121.535	-43.48	-144.507
600	0	0	-50.23	22.519	0	0	-9641.01	406.265	-185.871	-31.987	-9556.43	391.193	-217.858	134.806	-37.591	-120.643
610	0	0	-54.339	21.226	0	0	-9775.21	396.582	-184.809	-23.026	-9717.38	391.235	-207.835	112.165	-26.573	-122.243
620	0	0	-52.312	22.806	0	0	-9611.78	404.727	-179.101	-19.367	-9561.12	389.058	-198.468	102.97	-38.475	-133.973
630	0	0	-50.865	20.817	0	0	-9774.91	407.75	-186.679	-24.362	-9716.94	395.607	-211.041	108.833	-32.96	-135.168
640	0	0	-50.206	21.84	0	0	-9941.51	409.858	-204.889	-9.861	-9887.81	395.256	-214.75	103.907	-36.442	-147.285
650	0	0	-51.532	21.143	0	0	-9793.48	411.094	-206.981	-21.487	-9742.25	391.401	-228.468	102.759	-40.836	-166.545
660	0	0	-51.558	22.215	0	0	-9666.72	402.757	-209.741	-17.576	-9612.14	386.999	-227.317	106.146	-37.973	-159.144
670	0	0	-50.929	22.151	0	0	-9852.5	405.581	-216.222	-17.395	-9803.23	389.985	-233.617	100.194	-37.747	-171.17
680	0	0	-50.552	21.675	0	0	-9575.48	401.837	-185.007	-17.066	-9509.85	393.932	-202.073	116.187	-29.58	-115.466
690	0	0	-49.849	22.227	0	0	-9551.47	398.955	-218.5	-18.79	-9500.56	383.5	-237.29	100.759	-37.682	-174.213
700	0	0	-54.058	21.148	0	0	-9547.08	400.238	-207.081	-20.728	-9504.28	394.542	-227.809	96.861	-26.844	-157.792
710	0	0	-51.269	20.851	0	0	-9553.47	403.155	-186.396	-16.747	-9499.1	389.312	-203.143	105.638	-34.694	-132.199
720	0	0	-46.124	20.465	0	0	-9653.75	408.692	-213.107	-18.516	-9599.71	397.598	-231.623	100.167	-31.559	-163.015
730	0	0	-46.31	21.719	0	0	-9625.36	400.218	-213.737	-19.438	-9572.44	385.897	-233.175	99.238	-36.04	-169.977
740	0	0	-52.142	21.96	0	0	-9441.97	405.461	-211.607	-15.605	-9396.35	385.225	-227.212	97.762	-42.196	-171.646
750	0	0	-50.479	22.636	0	0	-9802.34	407.161	-209.803	-22.373	-9711.35	395.411	-232.176	141.469	-34.386	-125.093
760	0	0	-51.545	20.499	0	0	-9705.53	404.114	-217.262	-37.171	-9622.68	387.999	-254.433	134.395	-36.614	-156.652
770	0	0	-52.919	21.999	0	0	-9510.2	403.686	-215.165	-29.663	-9441.48	388.105	-244.828	121.631	-37.58	-160.777
780	0	0	-47.247	19.929	0	0	-9472.24	400.576	-202.005	-28.786	-9420.93	389.562	-230.791	98.551	-30.943	-163.183
790	0	0	-49.48	20.742	0	0	-9898.97	404.55	-205.816	-47.014	-9804.88	395.095	-252.83	143.572	-30.197	-139.455
800	0	0	-47.981	21.071	0	0	-9677.13	398.927	-219.069	-19.639	-9590.61	384.064	-238.708	134.498	-35.934	-140.144
810	0	0	-53.379	22.194	0	0	-9711.36	412.514	-178.094	-12.622	-9666.37	398.336	-190.716	98.369	-36.372	-128.719
820	0	0	-50.712	20.888	0	0	-9520.81	403.349	-187.151	-26.764	-9458.6	391.17	-213.915	112.917	-33.067	-134.065
830	0	0	-53.333	22.609	0	0	-9838.21	409.079	-207.087	-26.117	-9770.35	393.396	-233.204	121.194	-38.292	-150.302
840	0	0	-46.083	21.939	0	0	-9679.97	397.765	-185.464	-27.663	-9627.41	388.904	-213.127	98.643	-30.8	-145.284
850	0	0	-49.924	20.586	0	0	-9808.6	414.189	-179.613	-30.464	-9756.02	400.556	-210.077	102.505	-34.219	-141.791
860	0	0	-51.284	20.476	0	0	-9474.08	401.019	-185.626	-13.031	-9436.66	386.804	-198.657	88.7	-34.691	-144.648
870	0	0	-48.231	21.56	0	0	-10029.5	410.597	-201.502	-31.929	-9969.3	400.663	-233.431	108.406	-31.494	-156.519
880	0	0	-48.317	21.833	0	0	-9636.35	400.897	-198.11	-35.17	-9562.72	382.852	-233.28	121.952	-39.878	-151.206
890	0	0	-51.277	21.361	0	0	-9685.42	402.178	-206.454	-34.678	-9623.43	387.773	-241.132	113.267	-35.766	-163.631
900	0	0	-53.823	22.992	0	0	-9553.21	395.519	-202.333	-32.197	-9482.34	386.901	-234.53	124.696	-31.61	-141.444
910	0	0	-51.523	22.31	0	0	-9740.31	400.503	-154.803	-37.187	-9696.48	390.831	-191.99	95.351	-31.982	-128.621
920	0	0	-54.263	21.675	0	0	-9681.08	401.351	-196.277	-38.226	-9622.62	387.438	-234.503	112.722	-35.588	-157.369
930	0	0	-51.226	21.531	0	0	-9699.22	396.744	-204.75	-30.802	-9633.85	388.238	-235.552	116.593	-30.037	-148.996
940	0	0	-51.245	21.177	0	0	-9132.11	393.371	-197.812	-30.728	-9078.57	384.81	-228.54	104.782	-29.738	-153.496
950	0	0	-52.744	22.564	0	0	-9376.25	397.094	-210.455	-24.678	-9306.51	385.725	-235.133	122.485	-33.933	-146.581
960	0	0	-50.489	21.21	0	0	-9312.92	402.323	-215.484	-17.578	-9237.08	391.311	-233.062	126.324	-32.222	-138.96
970	0	0	-53.959	21.391	0	0	-9260.66	408.264	-205.668	-33.663	-9186.37	392.965	-239.331	128.253	-36.69	-147.768
980	0	0	-52.118	21.122	0	0	-9479.16	401.644	-194.588	-30.517	-9411.68	385.516	-225.105	119.601	-37.25	-142.754
990	0	0	-49.706	20.191	0	0	-9238.74	397.27	-198.289	-43.762	-9167.54	382.102	-242.051	120.905	-35.359	-156.505
1000	0	0	-53.681	21.654	0	0	-9196.23	395.739	-200.163	-37.755	-9129.77	387.285	-237.918	120.131	-30.108	-147.895
1010	0	0	-49.925	21.347	0	0	-9432.28	394.603	-191.816	-31.327	-9344.46	381.733	-223.143	137.746	-34.217	-119.614
1020	0	0	-51.443	20.922	0	0	-9389.07	402.494	-201.016	-38.791	-9311.58	382.574	-239.807	128.931	-40.842	-151.718
1030	0	0	-51.963	21.258	0	0	-9399.18	400.381	-172.508	-27.564	-9343.89	391.41	-200.072	107.248	-30.229	-123.053
1040	0	0	-51.135	21.766	0	0	-9386.67	389.106	-186.631	-31.565	-9315.34	382.627	-218.196	122.464	-28.245	-123.977
1050	0	0	-50.642	20.773	0	0	-9272.73	390.74	-212.934	-41.396	-9182.78	379.065	-254.33	140.587	-32.448	-146.191
1060	0	0	-49.545	21.344	0	0	-9449.35	402.52	-195.81	-33.594	-9376.41	388.345	-229.404	122.477	-35.519	-142.446
1070	0	0	-54.751	21.825	0	0	-9666.87	408.183	-208.934	-39.883	-9589.25	396.411	-248.817	132.375	-33.597	-150.039
1080	0	0	-51.603	22.419	0	0	-9646.84	406.808	-189.361	-27.941	-9595.43	394.361	-217.302	103.007	-34.866	-149.161
1090	0	0	-54.427	22.22	0	0	-9695.18	398.544	-196.825	-24.132	-9653.76	385.312	-220.957	95.848	-35.452	-160.561
1100	0	0	-52.418	20.799	0	0	-9644.95	400.147	-188.168	-36.218	-9578.32	389.211	-224.386	119.044	-31.735	-137.077
1110	0	0	-51.677	21.488	0	0	-9714.84	397.059	-202.57	-34.006	-9649.05	386.037	-236.576	117.476	-32.51	-151.61
1120	0	0	-53.412	20.756	0	0	-9846.07	400.171	-199.47	-33.272	-9789.2	388.361	-232.742	110.286	-32.566	-155.022
1130	0	0	-49.858	20.925	0	0	-9735.39	399.941	-204.985	-29.435	-9666.63	391.094	-234.42	118.622	-29.772	-145.57
1140	0	0	-56.815	20.433	0	0	-9620.57	402.063	-187.604	-30.546	-9568.51	389.797	-218.15	108.874	-32.699	-141.975
1150	0	0	-52.094	22.073	0	0	-9568.37	396.811	-193.068	-15.272	-9519.22	383.332	-208.34	101.244	-35.552	-142.648
1160	0	0	-51.057	21.382	0	0	-9541.06	404.835	-205.036	-28.761	-9485.03	384.6	-233.797	107.085	-41.617	-168.329
1170	0	0	-55.91	21.257	0	0	-9540.43	402.004	-188.548	-22.083	-9481.8	390.128	-210.631	114.536	-33.133	-129.228
1180	0	0	-51.067	21.238	0	0	-9628.35	406.303	-213.576	-21.171	-9562.83	386.327	-234.747	116.583	-41.214	-159.378
1190	0	0	-55.162	20.599	0	0	-9559.1	404.748	-180.429	-27.019	-9493.54	389.919	-207.448	120.716	-35.428	-122.16
1200	0	0	-53.956	20.577	0	0	-9465.58	408.981	-199.616	-9.946	-9416.83	391.036	-209.562	102.706	-38.522	-145.378
1210	0	0	-54.169	20.59	0	0	-9478.18	402.126	-199.555	-26.718	-9422.83	385.821	-226.273	109.519	-36.895	-153.649
1220	0	0	-50.554	22.022	0	0	-9750.86	399.707	-217.262	-19.994	-9692.54	387.726	-237.256	108.876	-34.003	-162.383
1230	0	0	-52.457	21.502	0	0	-9694.62	409.997	-194.339	-37.804	-9627.72	396.983	-232.143	119.363	-34.516	-147.296
1240	0	0	-50.639	21.482	0	0	-9614	402.654	-212.65	-31.605	-9544.17	394.262	-244.255	120.469	-29.874	-153.66
1250	0	0	-51.561	21.253	0	0	-9470.4	396.52	-189.428	-41.187	-9389.88	386.078	-230.615	132.082	-31.695	-130.228
1260	0	0	-51.414	21.631	0	0	-9455.97	401.303	-189.195	-26.406	-9390.66	387.022	-215.601	116.725	-35.912	-134.788
1270	0	0	-52.83	21.657	0	0	-9506.27	399.257	-180.745	-30.041	-9445.8	388.314	-210.786	113.295	-32.6	-130.091
1280	0	0	-49.49	22.533	0	0	-9492.53	401.694	-199.638	-21.378	-9436.25	388.26	-221.016	105.763	-35.967	-151.22
1290	0	0	-50.245	21.714	0	0	-9237.71	389.875	-185.745	-31.934	-9177.33	395.055	-217.679	110.631	-16.534	-123.582
1300	0	0	-51.594	23.062	0	0	-9573.32	409.914	-213.627	-29.784	-9504.67	395.466	-243.411	120.247	-37.51	-160.674
1310	0	0	-47.783	21.71	0	0	-9435.88	393.821	-216.473	-23.325	-9373.41	387.526	-239.798	110.251	-28.005	-157.552
1320	0	0	-50.18	21.016	0	0	-9470.89	400.25	-210.729	-20.641	-9413.6	389.258	-231.37	107.467	-32.008	-155.911
1330	0	0	-51.151	21.31	0	0	-9432.51	396.215	-203.976	-24.459	-9373.41	390.988	-228.435	110.252	-26.537	-144.72
1340	0	0	-49.946	22.24	0	0	-9231.42	398.39	-204.542	-36.915	-9158.13	387.852	-241.457	123.236	-32.778	-150.999
1350	0	0	-55.409	21.598	0	0	-9364.02	398.937	-177.721	-33.151	-9290.38	390.191	-210.872	129.051	-30.344	-112.165
1360	0	0	-48.36	21.4	0	0	-9352.96	386.016	-186.334	-23.741	-9283.85	380.858	-210.075	117.472	-26.558	-119.161
1370	0	0	-50.218	21.659	0	0	-9736.9	399.73	-185.984	-28.673	-9684.49	391.785	-214.657	102.631	-29.604	-141.63
1380	0	0	-50.366	23.071	0	0	-9433.81	395.639	-196.61	-23.69	-9372.42	383.877	-220.3	111.747	-34.833	-143.386
1390	0	0	-52.096	21.059	0	0	-9427.48	391.668	-175.303	-20.082	-9382.42	385.795	-195.385	97.157	-26.932	-125.16
1400	0	0	-50.439	21.443	0	0	-9337.27	401.557	-181.162	-29.375	-9274.42	399.101	-210.537	113.29	-23.899	-121.146
1410	0	0	-50.129	21.509	0	0	-9317.68	393.332	-191.419	-33.043	-9247.07	387.423	-224.462	120.737	-27.418	-131.143
1420	0	0	-50.121	20.914	0	0	-9502.95	401.186	-187.459	-40.691	-9425.32	379.234	-228.15	127.755	-42.866	-143.261
1430	0	0	-52.914	21.883	0	0	-9663.61	393.063	-188.893	-20.959	-9617.49	384.841	-209.852	99.03	-30.105	-140.927
1440	0	0	-49.015	22.622	0	0	-9517.79	396.966	-175.662	-29.926	-9471.1	390.661	-205.588	95.71	-28.927	-138.805
1450	0	0	-51.59	21.539	0	0	-9383.39	391.68	-196.577	-25.858	-9329.84	381.872	-222.435	105.14	-31.347	-148.642
1460	0	0	-53.79	20.504	0	0	-9480.11	396.205	-188.714	-28.147	-9429.58	385.141	-216.861	104.321	-31.568	-144.108
1470	0	0	-49.495	21.369	0	0	-9637.4	403.455	-190.781	-27.848	-9577.74	390.802	-218.629	109.158	-34.022	-143.493
1480	0	0	-53.77	21.498	0	0	-9618.53	399.89	-181.392	-19.144	-9562.56	384.756	-200.536	109.736	-36.632	-127.432
1490	0	0	-52.814	21.885	0	0	-9669.61	399.302	-197.99	-36.228	-9588.97	388.298	-234.218	133.452	-32.889	-133.655
1500	0	0	-56.512	21.257	0	0	-9620.97	399.939	-175.668	-29.64	-9567.43	388.507	-205.308	110.054	-32.689	-127.943
1510	0	0	-48.764	22.474	0	0	-9783.45	403.228	-184.968	-20.685	-9736.97	391.762	-205.653	95.241	-33.94	-144.352
1520	0	0	-51.246	22.079	0	0	-9798.29	402.105	-181.064	-23.957	-9758.99	391.206	-205.021	90.555	-32.978	-147.444
1530	0	0	-55.954	22.094	0	0	-9694.55	397.733	-160.637	-20.754	-9661.68	398.959	-181.391	88.818	-20.868	-113.441
1540	0	0	-53.962	20.411	0	0	-9628.93	405.723	-159.498	-18.25	-9608.72	386.725	-177.748	74.176	-39.409	-142.981
1550	0	0	-55.113	21.989	0	0	-9641.49	395.902	-176.453	-18.139	-9599.24	382.232	-194.592	97.367	-35.659	-132.884
1560	0	0	-55.084	21.846	0	0	-9574.73	402.369	-157.437	-24.757	-9550.63	393.201	-182.194	79.182	-31.014	-134.026
1570	0	0	-55.691	20.667	0	0	-9629.81	398.872	-172.699	-20.073	-9602.69	395.043	-192.772	82.809	-24.496	-134.459
1580	0	0	-53.229	20.47	0	0	-9595.57	392.891	-178.073	-19.389	-9562.74	394.794	-197.462	86.065	-18.567	-129.964
1590	0	0	-51.711	20.211	0	0	-9527.23	400.587	-184.974	-7.039	-9491.86	387.926	-192.013	87.085	-32.872	-137.8
1600	0	0	-51.155	20.642	0	0	-9527.67	398.981	-181.336	-13.376	-9491.65	383.765	-194.712	87.182	-35.858	-143.388
1610	0	0	-53.79	20.224	0	0	-9615.58	398.885	-188.59	-10.424	-9575.23	386.854	-199.014	94.136	-32.255	-137.133
1620	0	0	-51.627	20.974	0	0	-9723.53	401.488	-193.414	-26.553	-9668.32	388.04	-219.967	106.837	-34.422	-147.552
1630	0	0	-50.756	20.686	0	0	-9596.67	401.786	-192.383	-27.849	-9539.85	385.842	-220.232	107.576	-36.63	-149.286
1640	0	0	-42.558	17.995	0	0	-9687.86	401.067	-182.583	-20.509	-9644.78	392.698	-203.092	85.642	-26.364	-143.814
1650	0	0	-43.174	19.442	0	0	-10053.4	408.433	-193.132	-16.128	-10014.1	398.485	-209.26	82.46	-29.39	-156.19
1660	0	0	-42.913	19.074	0	0	-9945.82	405.121	-173.707	-16.908	-9909.45	390.328	-190.615	79.286	-33.867	-145.196
1670	0	0	-51.328	20.31	0	0	-9496.68	394.657	-182.868	-9.332	-9466.71	383.328	-192.2	81.299	-31.639	-142.54
1680	0	0	-53.53	20.569	0	0	-9556.09	404.962	-180.336	-8.46	-9505.13	390.915	-188.796	104.494	-34.616	-118.918
1690	0	0	-50.903	19.316	0	0	-9963.93	402.192	-188.317	-16.67	-9928.91	390.694	-204.987	85.93	-30.814	-149.871
1700	0	0	-53.504	20.326	0	0	-9732.14	401.619	-188.51	-27.037	-9686.75	388.484	-215.547	98.893	-33.461	-150.115
1710	0	0	-49.556	22.098	0	0	-9962.79	410.484	-181.685	-21.046	-9920.12	394.593	-202.731	92.229	-37.989	-148.491
1720	0	0	-53.004	21.028	0	0	-9913.08	400.248	-177.721	-30.068	-9860.11	389.375	-207.789	105.969	-31.901	-133.721
1730	0	0	-49.723	20.049	0	0	-9842.18	401.229	-184.177	-19.873	-9780.39	395.982	-204.05	111.508	-25.296	-117.838
1740	0	0	-50.301	20.177	0	0	-9744.25	403.412	-223.047	-21.739	-9681.94	389.592	-244.786	112.61	-33.997	-166.173
1750	0	0	-53.053	20.844	0	0	-9881.62	399.859	-191.289	-26.86	-9820.22	392.447	-218.149	114.457	-28.256	-131.948
1760	0	0	-58.142	20.844	0	0	-9873.4	402.806	-185.651	-13.365	-9841.07	397.976	-199.016	90.477	-25.674	-134.213
1770	0	0	-52.172	20.642	0	0	-9957.64	412.161	-190.249	-33.708	-9909.95	391.392	-223.957	99.866	-41.411	-165.502
1780	0	0	-51.499	20.216	0	0	-9978.48	409.193	-177.956	-18.24	-9942.64	389.981	-196.196	87.336	-39.428	-148.288
1790	0	0	-50.425	20.667	0	0	-9667.13	407.571	-209.945	-13.015	-9612.19	389.341	-222.96	105.368	-38.897	-156.489
1800	0	0	-50.582	19.287	0	0	-9511.75	405.022	-206.435	-30.139	-9443.27	389.694	-236.574	119.061	-34.615	-152.128
1810	0	0	-50.821	21.168	0	0	-9742.05	411.915	-193.085	-22.695	-9690.68	390.019	-215.78	102.187	-43.064	-156.657
1820	0	0	-53.685	20.859	0	0	-9814.46	407.501	-181.896	-8.842	-9786.86	396.412	-190.738	81.293	-31.948	-141.393
1830	0	0	-53.285	21.339	0	0	-9807.4	420.783	-204.585	-11.802	-9762.14	401.928	-216.387	98.541	-40.194	-158.04
1840	0	0	-52.286	20.71	0	0	-10115.3	407.875	-187.41	-16.323	-10075.1	389.341	-203.733	92.513	-39.244	-150.464
1850	0	0	-53.227	22.194	0	0	-9672.54	401.846	-181.86	-32.793	-9627.8	396.889	-214.653	97.961	-27.151	-143.843
1860	0	0	-50.932	21.865	0	0	-9905.78	403.174	-177.085	-35.224	-9848.71	388.753	-212.309	107.998	-36.286	-140.597
1870	0	0	-56.775	21.265	0	0	-9817.18	391.752	-202.262	-27.713	-9768	387.9	-229.975	105.952	-25.117	-149.14
1880	0	0	-57.611	21.288	0	0	-9895.46	408.537	-188.196	-19.426	-9872.61	391.164	-207.622	80.462	-38.661	-165.821
1890	0	0	-54.34	21.88	0	0	-9920.53	414.542	-183.801	-18.383	-9877.2	397.903	-202.184	97.671	-38.519	-143.032
1900	0	0	-53.22	21.774	0	0	-9871.92	397.839	-188.161	-28.159	-9824.65	383.962	-216.32	100.491	-35.651	-151.48
1910	0	0	-51.33	21.056	0	0	-10094.7	403.9	-166.534	-12.836	-10075.1	391.491	-179.37	70.941	-33.465	-141.894
1920	0	0	-52.247	20.603	0	0	-9597.52	402.862	-182.509	-18.749	-9564.45	385.638	-201.258	85.318	-37.827	-153.767
1930	0	0	-55.439	21.395	0	0	-9719.06	399.626	-199.728	-20.947	-9663.27	394.875	-220.675	111.232	-26.146	-135.589
1940	0	0	-57.044	22.187	0	0	-9663.89	395.97	-197.038	-14.879	-9633.73	389.387	-211.917	87.201	-28.77	-153.486
1950	0	0	-54.424	22.337	0	0	-10014.9	405.237	-172.13	-20.979	-9981.06	395.14	-193.109	88.3	-32.434	-137.243
1960	0	0	-56.221	22.659	0	0	-9771.67	401.744	-189.129	-20.331	-9732.31	387.125	-209.46	95.586	-37.278	-151.152
1970	0	0	-55.213	20.726	0	0	-10041.4	408.628	-154.8	-13.731	-10008.8	398.56	-168.531	87.834	-30.794	-111.491
1980	0	0	-54.095	21.388	0	0	-10035.5	413.384	-159.21	-18.875	-10030.7	403.558	-178.085	58.956	-31.214	-150.343
1990	0	0	-55.985	22.009	0	0	-9743.17	401.408	-145.832	-10.632	-9737.85	402.18	-156.464	61.303	-21.237	-116.398
2000	0	0	-55.726	21.342	0	0	-9680.78	402.193	-151.071	-13.211	-9651.6	397.297	-164.282	84.906	-26.238	-105.614
2010	0	0	-58.184	21.885	0	0	-10138.2	412.248	-173.903	-28.076	-10107.4	403.486	-201.979	89.015	-30.647	-143.611
2020	0	0	-54.104	20.973	0	0	-9883.94	412.484	-190.134	-13.669	-9853.83	394.985	-203.803	84.219	-38.472	-158.056
2030	0	0	-54.666	21.806	0	0	-9927.14	419.774	-187.551	-20.743	-9882.25	395.892	-208.294	99.556	-45.688	-154.426
2040	0	0	-51.162	22.007	0	0	-10332.8	420.284	-188.991	-24.839	-10302	411.277	-213.83	81.879	-31.014	-162.965
2050	0	0	-52.572	22.222	0	0	-9951.51	410.836	-187.321	-32.431	-9906.9	402.794	-219.752	97.181	-30.264	-152.835
2060	0	0	-55.436	22.275	0	0	-9985.72	408.941	-179.944	-22.135	-9951.88	401.529	-202.079	89.278	-29.687	-142.488
2070	0	0	-53.271	22.022	0	0	-9829.07	415.664	-178.54	-22.592	-9798.35	401.562	-201.132	83.99	-36.124	-153.266
2080	0	0	-52.194	21.995	0	0	-10056.4	421.609	-194.145	-22.961	-10003.7	403.075	-217.106	104.862	-40.529	-152.773
2090	0	0	-53.587	21.274	0	0	-9868.88	409.778	-197.393	-32.809	-9812.53	395.236	-230.202	109.938	-35.816	-156.08
2100	0	0	-55.054	22.481	0	0	-9426.76	402.487	-198.525	-19.61	-9388.43	400.05	-218.135	93.376	-24.918	-149.677
2110	0	0	-51.842	20.786	0	0	-9724.58	411.316	-207.42	-18.274	-9676.25	395.981	-225.694	100.173	-36.121	-161.642
2120	0	0	-49.039	21.881	0	0	-9590.58	408.935	-209.818	-25.81	-9507.06	396.205	-235.628	132.558	-34.611	-137.681
2130	0	0	-50.928	22.136	0	0	-9818.15	409.699	-191.854	-17.32	-9777.56	402.454	-209.174	91.523	-29.381	-147.032
2140	0	0	-51.454	20.51	0	0	-9930.56	404.853	-186.207	-19.051	-9895.64	393.927	-205.258	86.376	-31.436	-150.318
2150	0	0	-55.241	21.484	0	0	-10080.6	412.257	-191.424	-32.861	-10038.4	398.54	-224.285	97.413	-35.201	-162.073
2160	0	0	-54.548	21.201	0	0	-9962.15	405.531	-186.682	-20.387	-9929.37	394.124	-207.069	87.331	-32.608	-152.346
2170	0	0	-55.222	21.615	0	0	-9946.46	405.822	-194.097	-22.291	-9903.48	393.094	-216.388	98.202	-34.343	-152.529
2180	0	0	-51.427	20.642	0	0	-9801.39	405.297	-198.931	-26.174	-9740.03	385.774	-225.105	112.788	-40.165	-152.482
2190	0	0	-56.12	21.915	0	0	-9618.51	410.695	-173.323	-22.042	-9577.58	395.205	-195.365	97.052	-37.405	-135.718
2200	0	0	-52.553	21.419	0	0	-9466.07	405.485	-185.27	-19.766	-9445.39	390.734	-205.036	73.225	-36.17	-167.981
2210	0	0	-55.533	22.014	0	0	-9465.66	403.8	-197.306	-28.431	-9402.44	394.803	-225.737	118.746	-31.011	-138.002
2220	0	0	-55.012	21.374	0	0	-9491.71	395.683	-187.527	-18.279	-9459.06	392.626	-205.806	87.66	-24.431	-142.577
2230	0	0	-55.633	22.275	0	0	-9611.24	400.078	-196.131	-31.151	-9566.76	395.322	-227.282	100.109	-27.031	-154.204
2240	0	0	-54.842	21.394	0	0	-9814.83	410.603	-204.447	-22.81	-9780.48	394.764	-227.257	89.196	-37.233	-175.294
2250	0	0	-51.582	21.133	0	0	-9923.35	405.031	-184.74	-19.129	-9877.55	396.258	-203.869	97.377	-29.906	-136.398
2260	0	0	-51.159	21.599	0	0	-9615.06	404.571	-186.311	-25.983	-9575.28	400.144	-212.294	90.939	-26.026	-147.381
2270	0	0	-52.821	21.694	0	0	-9696.31	407.922	-212.368	-16.52	-9660.25	391.472	-228.888	88.888	-38.144	-178.144
2280	0	0	-51.214	21.353	0	0	-9742.54	404.032	-210.519	-22.221	-9690.35	392.613	-232.74	103.407	-32.772	-162.105
2290	0	0	-54.142	21.446	0	0	-9480.05	408.051	-191.183	-24.745	-9426.79	395.586	-215.928	107.407	-33.911	-142.432
2300	0	0	-55.648	20.471	0	0	-9642.07	418.325	-199.559	-29.818	-9583.66	400.812	-229.377	114.057	-37.984	-153.304
2310	0	0	-52.072	22.301	0	0	-9550.72	408.181	-208.382	-15.37	-9496.5	392.958	-223.752	106.297	-37.524	-154.979
2320	0	0	-53.754	21.648	0	0	-9731.46	410.743	-217.658	-23.14	-9668.64	390.024	-240.798	116.575	-42.367	-166.59
2330	0	0	-53.176	22.498	0	0	-9448.17	406.238	-225.735	-30.105	-9388.69	391.583	-255.84	112.66	-37.153	-180.333
2340	0	0	-51.236	21.205	0	0	-9301.78	416.011	-231.346	-33.09	-9226.34	394.176	-264.436	126.678	-43.04	-180.798
2350	0	0	-53.299	22.416	0	0	-9452.88	405.944	-215.104	-32.063	-9406.05	393.102	-247.167	100.128	-35.258	-182.297
2360	0	0	-53.725	19.763	0	0	-9374.61	404.917	-226.255	-15.619	-9339.47	385.28	-241.874	88.87	-39.4	-192.404
2370	0	0	-50.223	20.747	0	0	-9627.83	396.027	-190.792	-10.378	-9593.04	378.793	-201.17	85.012	-37.981	-154.139
2380	0	0	-51.44	21.531	0	0	-9438.57	392.05	-220.566	-19.759	-9382.86	381.747	-240.325	107.153	-31.834	-165.006
2390	0	0	-54.745	20.674	0	0	-9721.06	406.23	-211.18	-7.327	-9693.04	385.161	-218.507	82.769	-41.743	-177.481
2400	0	0	-52.233	20.729	0	0	-9777.75	396.702	-215.678	-8.895	-9724.74	396.644	-224.573	105.252	-20.787	-140.108
2410	0	0	-50.766	21.031	0	0	-9635.71	400.233	-209.997	-33.024	-9589.9	388.277	-243.021	96.581	-32.987	-179.427
2420	0	0	-51.727	21.024	0	0	-10217.7	414.155	-205.767	-29.465	-10159	404.776	-235.232	110.444	-30.403	-155.191
2430	0	0	-49.211	21.861	0	0	-9739.42	404.833	-213.601	-25.406	-9681.65	387.502	-239.007	106.975	-39.192	-171.224
2440	0	0	-49.773	21.515	0	0	-9880.94	405.307	-198.97	-34.277	-9819.04	393.026	-233.247	111.672	-33.796	-155.371
2450	0	0	-49.058	22.361	0	0	-9690.18	401.703	-197.814	-28.611	-9617.1	383.302	-226.425	122.145	-40.762	-145.042
2460	0	0	-56.344	22.369	0	0	-9578.24	399.044	-208.76	-23.239	-9527.52	383.109	-231.999	107.059	-38.304	-163.244
2470	0	0	-53.591	21.008	0	0	-9553.09	394.105	-209.912	-9.222	-9520.15	380.488	-219.134	86.531	-34.625	-167.228
2480	0	0	-52.529	21.195	0	0	-9363.33	385.138	-203.533	-21.113	-9325.9	377.535	-224.646	89.959	-28.798	-163.485
2490	0	0	-53.186	20.251	0	0	-9420.95	401.248	-200.814	-9.463	-9385.62	386.049	-210.277	88.512	-35.45	-157.215
2500	0	0	-55.701	22.592	0	0	-9504.16	397.636	-191.679	-13.725	-9452.6	391.376	-205.404	107.261	-28.852	-126.995
2510	0	0	-53.202	21.294	0	0	-9754.97	410.41	-205.312	-34.309	-9708.39	393.038	-239.621	99.783	-38.666	-178.504
2520	0	0	-53.548	21.208	0	0	-9590.14	405.309	-185.628	-12.461	-9560.63	394.063	-198.089	83.057	-32.454	-147.486
2530	0	0	-51.976	21.474	0	0	-9664.22	407.676	-186.103	-12.59	-9634.81	397.823	-198.693	81.383	-31.327	-148.637
2540	0	0	-55.283	22.813	0	0	-9758.41	403.234	-188.138	-17.449	-9726.04	394.728	-205.587	87.652	-31.319	-149.254
2550	0	0	-53.135	20.654	0	0	-9604.08	398.255	-186.679	-13.397	-9565.27	386.329	-200.076	91.948	-32.58	-140.708
2560	0	0	-53.385	21.425	0	0	-9679.01	402.293	-200.326	-27.204	-9633.11	390.045	-227.53	99.279	-33.673	-161.924
2570	0	0	-56.87	20.93	0	0	-9773.11	404.59	-192.354	-23.517	-9728.94	400.172	-215.871	101.039	-25.348	-140.18
2580	0	0	-52.539	21.94	0	0	-9455.48	396.692	-204.541	-12.786	-9415.29	395.464	-217.327	92.731	-23.168	-147.764
2590	0	0	-51.661	20.989	0	0	-9625.94	402.955	-192.963	-20.799	-9586.53	398.817	-213.762	91.08	-25.127	-147.809
2600	0	0	-47.594	21.575	0	0	-9656.18	402.457	-181.975	-15.904	-9618.41	393.928	-197.879	85.37	-30.104	-142.613
2610	0	0	-53.356	22.69	0	0	-9580.46	402.374	-186.215	-21.348	-9540.71	389.235	-207.563	93.114	-35.829	-150.278
2620	0	0	-50.793	21.313	0	0	-9550.56	405.368	-192.287	-23.017	-9515.66	389.961	-215.304	85.692	-36.72	-166.332
2630	0	0	-53.221	22.483	0	0	-9732.25	407.043	-175.8	-21.508	-9703.77	395.446	-197.308	81.698	-34.08	-149.69
2640	0	0	-52.925	21.43	0	0	-9620.38	410.488	-177.869	-18.605	-9589.46	399.483	-196.474	83.844	-32.435	-145.065
2650	0	0	-54.934	22.041	0	0	-9522.3	406.243	-177.263	-29.44	-9482.33	388.644	-206.703	94.909	-39.64	-151.434
2660	0	0	-52.76	21.21	0	0	-9713.68	406.637	-196.13	-25.127	-9668.47	386.535	-221.257	97.969	-41.312	-164.6
2670	0	0	-51.802	21.875	0	0	-9448.44	391.985	-196.048	-19.596	-9397.64	386.89	-215.644	102.602	-26.97	-140.012
2680	0	0	-50.446	21.596	0	0	-9412.43	405.796	-178.933	-20.213	-9356.8	387.848	-199.146	106.074	-39.544	-132.616
2690	0	0	-54.006	21.592	0	0	-9655.76	409.681	-189.917	-30.025	-9605.89	393.515	-219.942	103.87	-37.758	-153.83
2700	0	0	-48.31	22.214	0	0	-9650.15	410.438	-182.58	-19.099	-9598.61	390.298	-201.679	99.848	-42.354	-144.185
2710	0	0	-51.06	22.016	0	0	-9540.89	404.29	-192.751	-17.119	-9494.97	388.551	-209.87	96.973	-37.755	-150.652
2720	0	0	-53.009	22.161	0	0	-9719.76	418.017	-186.097	-15.123	-9679.35	400.334	-201.22	93.415	-39.844	-147.649
2730	0	0	-50.637	21.214	0	0	-9639.22	406.555	-172.778	-11.55	-9605.88	395.346	-184.328	83.979	-32.423	-132.772
2740	0	0	-59.41	21.514	0	0	-9639.79	401.791	-182.178	-11.296	-9618.57	393.877	-193.474	80.63	-29.428	-142.272
2750	0	0	-56.955	21.759	0	0	-9949.5	410.17	-180.234	-11.368	-9911.92	400.028	-191.602	94.542	-31.901	-128.961
2760	0	0	-56.828	22.507	0	0	-9937.89	419.724	-192.061	-25.071	-9891.27	404.385	-217.132	103.456	-37.846	-151.522
2770	0	0	-55.365	20.896	0	0	-9773.86	417.453	-197	-26.093	-9733.11	403.384	-223.093	96.118	-34.965	-161.94
2780	0	0	-51.092	20.663	0	0	-9597.38	404.097	-211.467	-34.362	-9529	393.949	-245.829	119.475	-30.811	-157.165
2790	0	0	-50.735	21.228	0	0	-9829.24	414.789	-186.547	-28.935	-9762.67	400.073	-215.482	117.305	-35.944	-134.121
2800	0	0	-50.718	20.402	0	0	-9933.88	406.889	-202.912	-42.189	-9850.55	392.381	-245.101	134.046	-34.91	-145.965
2810	0	0	-54.729	22.1	0	0	-10132.4	409.016	-189.876	-48.669	-10055.3	398.22	-238.545	131.777	-32.896	-139.664
2820	0	0	-51.347	21.71	0	0	-9762.63	404.857	-206.306	-34.593	-9695.89	397.107	-240.899	118.089	-29.46	-152.27
2830	0	0	-52.501	20.965	0	0	-9595.23	408.294	-210.081	-36.602	-9520.23	381.981	-246.683	127.498	-47.278	-166.463
2840	0	0	-57.367	21.618	0	0	-9676.14	398.883	-216.491	-52.488	-9577.29	386.218	-268.979	156.218	-34.283	-147.044
2850	0	0	-54.247	21.724	0	0	-9763.78	411.778	-189.948	-48.901	-9692.5	397.386	-238.849	125.535	-36.116	-149.43
2860	0	0	-53.503	21.698	0	0	-9851.12	411.344	-212.797	-56.015	-9767.78	396.806	-268.812	136.844	-36.236	-168.204
2870	0	0	-50.9	21.325	0	0	-9863.3	407.92	-195.269	-40.272	-9791.16	390.742	-235.541	123.04	-38.503	-151.004
2880	0	0	-54.548	21.754	0	0	-9858.08	410.623	-204.733	-20.725	-9795.62	393.513	-225.458	117.008	-38.864	-147.314
2890	0	0	-49.193	20.147	0	0	-9768.87	409.668	-184.616	-44.445	-9684.76	384.879	-229.061	133.307	-44.936	-140.69
2900	0	0	-50.398	21.526	0	0	-9744.68	404.833	-216.333	-34.413	-9667.63	385.435	-250.746	127.447	-40.924	-164.223
2910	0	0	-49.289	21.476	0	0	-9648.8	405.006	-208.211	-26.288	-9580.09	390.614	-234.499	117.993	-35.868	-152.374
2920	0	0	-55.19	22.083	0	0	-9717.43	404.192	-198.995	-39.359	-9639.57	390.473	-238.354	133.053	-35.802	-141.103
2930	0	0	-50.002	21.746	0	0	-9819.49	410.921	-191.756	-47.47	-9750.81	394.5	-239.226	118.69	-38.167	-158.703
2940	0	0	-54.228	20.777	0	0	-9638.28	400.921	-214.498	-32.198	-9584.78	398.03	-246.696	107.72	-23.668	-162.644
2950	0	0	-50.407	20.617	0	0	-10019.8	409.77	-208.583	-30.438	-9960.8	400.517	-239.021	109.45	-29.87	-159.441
2960	0	0	-50.696	21.076	0	0	-9616.97	417.448	-210.757	-35.663	-9540.96	395.158	-246.42	126.706	-43.366	-163.08
2970	0	0	-48.639	21.535	0	0	-10075.9	403.786	-221.442	-22.251	-10004.4	390.022	-243.693	120.088	-35.299	-158.904
2980	0	0	-51.3	22.549	0	0	-10195.8	402.077	-195.245	-28.955	-10139.7	397.049	-224.2	107.341	-27.577	-144.436
2990	0	0	-53.706	21.957	0	0	-10080.5	407.04	-204.434	-39.606	-10024.9	387.682	-244.04	109.3	-41.315	-176.055
3000	0	0	-51.262	22.474	0	0	-9956.55	402.396	-186.572	-36.139	-9899.27	394.525	-222.711	108.544	-30.345	-144.512
3010	0	0	-55.646	21.85	0	0	-9860.15	400.207	-182.714	-28.979	-9799.21	391.92	-211.693	116.582	-30.137	-125.248
3020	0	0	-49.46	22.029	0	0	-10016.2	402.825	-187.419	-28.844	-9967.45	388.254	-216.263	98.18	-36.6	-154.683
3030	0	0	-54.594	21.226	0	0	-10012	412.234	-211.341	-28.924	-9938	389.154	-240.265	128.588	-44.306	-155.983
3040	0	0	-52.276	21.769	0	0	-9940.33	400.086	-186.139	-14.564	-9899.04	387.143	-200.703	93.573	-34.712	-141.842
3050	0	0	-55.273	21.713	0	0	-10128.9	409.957	-211.044	-34.946	-10058.3	395.591	-245.99	125.916	-36.079	-156.153
3060	0	0	-53.129	21.267	0	0	-10270.1	412.789	-198.717	-14.273	-10224.2	398.938	-212.99	99.065	-35.118	-149.043
3070	0	0	-48.731	22.024	0	0	-10036.9	394.751	-203.969	-41.266	-9960.56	381.821	-245.235	125.037	-34.954	-155.152
3080	0	0	-53.976	22.192	0	0	-10067.3	407.095	-197.355	-39.376	-9995.99	394.35	-236.731	125.299	-34.937	-146.369
3090	0	0	-54.835	21.836	0	0	-10015.7	412.208	-172.89	-39.293	-9965.9	402.61	-212.183	104.661	-31.434	-138.956
3100	0	0	-57.405	22.384	0	0	-10013.9	406.544	-194.108	-33.919	-9968.99	394.344	-228.027	102.263	-34.584	-160.348
3110	0	0	-54.466	21.656	0	0	-9894.19	406.334	-190.202	-30.08	-9841.89	394.111	-220.282	106.769	-33.879	-147.392
3120	0	0	-49.014	22.537	0	0	-9786.27	400.967	-199.998	-29.138	-9735.76	393.804	-229.136	99.519	-29.7	-159.317
3130	0	0	-54.747	21.087	0	0	-9907.26	404.26	-205.937	-31.688	-9861.15	383.699	-237.625	100.859	-41.648	-178.414
3140	0	0	-49.825	20.974	0	0	-10093.7	405.267	-201.527	-40.526	-10030.4	386.135	-242.053	113.073	-40.106	-169.086
3150	0	0	-50.957	21.813	0	0	-10131.9	405.816	-204.62	-42.612	-10046.6	378.963	-247.232	136.214	-48.666	-159.684
3160	0	0	-52.72	21.442	0	0	-10187	403.621	-198.268	-23.197	-10114.7	387.788	-221.465	124.999	-37.275	-133.741
3170	0	0	-54.581	21.065	0	0	-10348.4	399.904	-192.637	-55.282	-10272	389.182	-247.919	131.027	-31.787	-148.679
3180	0	0	-53.03	21.268	0	0	-9973.02	406.373	-188.959	-48.314	-9914.52	385.491	-237.273	111.531	-42.15	-167.892
3190	0	0	-53.226	21.785	0	0	-10040.4	402.593	-205.048	-48.599	-9963.96	388.81	-253.647	129.619	-35.568	-159.596
3200	0	0	-55.013	22.701	0	0	-9888.44	407.538	-205.027	-45.45	-9818.58	393.505	-250.477	124.867	-36.734	-162.344
3210	0	0	-52.906	19.628	0	0	-9899.97	413.11	-195.82	-42.6	-9821.16	392.96	-238.42	131.717	-39.778	-146.481
3220	0	0	-53.296	21.102	0	0	-9815.36	415.463	-185.496	-50.37	-9747.39	398.993	-235.866	121.269	-37.572	-152.169
3230	0	0	-51.711	20.924	0	0	-9548.61	402.091	-190.527	-42.726	-9481.37	385.921	-233.253	118.95	-37.094	-151.397
3240	0	0	-52.22	20.815	0	0	-9528.6	405.236	-212.629	-40.824	-9449.1	389.285	-253.453	131.724	-36.766	-158.495
3250	0	0	-47.698	20.893	0	0	-9608.4	414.844	-202.312	-29.528	-9516.34	399.699	-231.84	139.758	-36.038	-128.12
3260	0	0	-51.334	21.689	0	0	-9693.23	408.312	-211.825	-36.53	-9604.25	394.491	-248.355	140.32	-35.51	-143.545
3270	0	0	-55.37	20.17	0	0	-9807.99	400.095	-209.849	-32.799	-9738.66	392.447	-242.648	124.704	-27.818	-145.762
3280	0	0	-54.298	21.65	0	0	-10017.6	412.005	-195.951	-34.886	-9958.81	396.615	-230.837	113.13	-37.04	-154.747
3290	0	0	-51.82	20.838	0	0	-9824.73	409.855	-195.614	-21.766	-9754.45	390.821	-217.38	122.097	-39.872	-135.155
3300	0	0	-54.506	21.304	0	0	-10129.6	416.998	-203.652	-39.578	-10052.1	394.579	-243.23	132.048	-43.723	-154.905
3310	0	0	-53.149	21.409	0	0	-9978.28	414.709	-209.129	-35.049	-9904.05	391.014	-244.178	127.372	-45.104	-161.91
3320	0	0	-48.66	21.245	0	0	-9886.51	408.787	-184.371	-24.727	-9866.29	393.963	-209.098	68.887	-36.069	-176.28
3330	0	0	-51.02	21.733	0	0	-9989.68	412.085	-201.798	-31.7	-9948.99	396.775	-233.498	91.707	-37.043	-178.834
3340	0	0	-48.834	21.554	0	0	-9821.04	408.884	-205.156	-39.1	-9752.15	389.061	-244.256	117.72	-41.377	-167.913
3350	0	0	-55.406	20.775	0	0	-9602.41	412.879	-204.441	-35.818	-9554.66	389.651	-240.259	103.158	-44.003	-181.104
3360	0	0	-51.658	19.969	0	0	-9714.72	408.355	-205.187	-29.294	-9672.44	394.8	-234.481	93.939	-33.524	-174.066
3370	0	0	-51.939	21.026	0	0	-9606.29	404.158	-187.497	-37.5	-9573.65	387.986	-224.997	84.585	-37.198	-177.61
3380	0	0	-58.434	20.827	0	0	-9613.55	399.341	-205.123	-41.297	-9580.11	384.187	-246.42	91.879	-35.981	-190.522
3390	0	0	-49.967	22.15	0	0	-9460.25	399.631	-191.74	-41.069	-9429.37	391.119	-232.809	80.843	-30.662	-182.628
3400	0	0	-53.969	21.509	0	0	-9529.84	407.904	-206.563	-28.914	-9489.71	386.018	-235.477	94.097	-43.395	-184.775
3410	0	0	-54.802	22.56	0	0	-9564.86	409.523	-196.395	-38.308	-9529.3	392.605	-234.703	90.365	-39.478	-183.816
3420	0	0	-52.891	21.872	0	0	-9503.09	388.802	-202.492	-30.121	-9456.78	379.121	-232.613	99.195	-31.553	-164.971
3430	0	0	-53.453	21.86	0	0	-9482.92	395.282	-197.827	-36.91	-9436.74	385.235	-234.737	99.638	-31.907	-167.006
3440	0	0	-50.185	21.383	0	0	-9179.82	397.185	-208.197	-40.862	-9111.03	387.355	-249.059	118.966	-31.213	-161.306
3450	0	0	-54.016	22.694	0	0	-9442.78	401.049	-176.048	-36.465	-9409.06	387.004	-212.513	87.737	-36.739	-161.515
3460	0	0	-52.406	20.686	0	0	-9638.52	398.548	-192.918	-53.547	-9559.49	386.247	-246.465	131.439	-32.987	-148.013
3470	0	0	-49.958	20.087	0	0	-9680.73	410.615	-191.71	-41.405	-9634.38	399.605	-233.115	96.313	-31.097	-167.899
3480	0	0	-50.293	20.611	0	0	-9718.75	399.756	-201.307	-46.886	-9664.9	389.256	-248.193	104.144	-31.111	-175.16
3490	0	0	-51.873	19.574	0	0	-9812.98	393.715	-225.483	-37.047	-9746.22	378.652	-262.53	118.634	-34.637	-178.533
3500	0	0	-46.709	21.577	0	0	-9770.28	395.463	-220.208	-39.616	-9705.21	388.744	-259.824	111.785	-28.296	-176.335
3510	0	0	-47.858	21.051	0	0	-9824.49	395.066	-212.301	-32.168	-9755.77	389.129	-244.469	116.58	-26.988	-154.877
3520	0	0	-51.441	21.712	0	0	-9473.3	401.056	-210.967	-39.027	-9411.28	393.318	-249.994	113.461	-29.45	-165.983
3530	0	0	-48.251	21.04	0	0	-9798.95	401.773	-212.427	-45.061	-9732	384.95	-257.488	115.205	-37.863	-180.146
3540	0	0	-48.819	21.219	0	0	-9451.64	396.39	-213.041	-43.154	-9388.65	392.925	-256.195	111.808	-24.684	-169.071
3550	0	0	-50.492	20.882	0	0	-9694.08	392.638	-220.643	-36.37	-9623.21	378.089	-257.013	121.36	-35.431	-171.084
3560	0	0	-52.731	22.486	0	0	-9414.17	401.694	-213.977	-40.596	-9366.53	388.337	-254.573	100.378	-35.843	-190.038
3570	0	0	-50.38	22.194	0	0	-9819.54	395.8	-209.9	-32.861	-9776.9	389	-242.761	93.025	-28.994	-178.73
3580	0	0	-52.216	20.72	0	0	-9801.05	403.05	-223.573	-51.067	-9717.72	385.921	-274.64	135.548	-37.849	-176.941
3590	0	0	-53.979	21.426	0	0	-9904.99	399.467	-214.266	-49.403	-9843.38	386.501	-263.669	115.597	-34.392	-182.464
3600	0	0	-54.007	21	0	0	-9871.56	394.498	-208.232	-41.596	-9809.68	382.437	-249.828	115.889	-33.061	-167
3610	0	0	-55.896	22.247	0	0	-9758.48	401.408	-221.414	-27.06	-9718.21	387.989	-248.474	96.17	-35.666	-187.97
3620	0	0	-55.357	21.448	0	0	-9726.13	397.464	-198.457	-30.31	-9680.19	386.565	-228.767	101.302	-32.347	-159.812
3630	0	0	-49.594	22.179	0	0	-9741.68	402.523	-216.57	-44.936	-9684.55	390.919	-261.506	106.723	-33.783	-188.566
3640	0	0	-54.369	20.551	0	0	-9400.24	391.572	-183.751	-30.568	-9356.38	377.767	-214.319	98.221	-34.356	-150.454
3650	0	0	-52.736	22.173	0	0	-9508.76	402.952	-206.693	-36.453	-9458.59	386.1	-243.146	102.905	-39.025	-179.266
3660	0	0	-51.956	23.201	0	0	-9472.35	406.693	-187.989	-43.465	-9413.63	385.519	-231.454	110.682	-44.375	-165.147
3670	0	0	-46.874	22.092	0	0	-9803.52	392.406	-200.802	-41.725	-9613.39	385.197	-242.527	237.002	-29.301	-34.826
3680	0	0	-50.317	21.668	0	0	-9964.22	409.528	-182.212	-45.337	-9894.33	388.471	-227.549	120.213	-42.725	-150.061
3690	0	0	-50.691	21.512	0	0	-9633.81	395.82	-180.361	-45.187	-9577.67	384.515	-225.548	106.83	-32.817	-151.535
3700	0	0	-48.616	21.673	0	0	-9815.38	398.34	-203.634	-50.378	-9739.09	391.743	-254.012	124.903	-28.27	-157.379
3710	0	0	-53.426	21.272	0	0	-9712.72	401.55	-221.662	-32.05	-9642.93	378.502	-253.712	123.213	-44.32	-174.819
3720	0	0	-50.556	21.864	0	0	-9761.3	399.209	-198.464	-30.28	-9760.38	385.318	-228.744	51.477	-35.755	-213.022
3730	0	0	-50.675	22.233	0	0	-9872.4	400.578	-202.404	-42.813	-9849.65	387.478	-245.217	73.424	-35.333	-207.126
3740	0	0	-50.066	21.504	0	0	-10026.5	413.232	-217.685	-48.171	-9976.68	396.058	-265.856	99.91	-38.678	-204.624
3750	0	0	-54.022	23.123	0	0	-9816.98	398.258	-218.739	-37.822	-9773.33	387.335	-256.561	97.67	-34.046	-192.937
3760	0	0	-55.029	21.64	0	0	-9941.65	399.38	-216.429	-39.362	-9880.98	391.206	-255.791	115.695	-29.814	-169.91
3770	0	0	-51.113	21.597	0	0	-9963.31	403.699	-208.77	-25.368	-9949.42	388.765	-234.138	65	-36.531	-205.669
3780	0	0	-50.183	21.123	0	0	-10064.7	405.11	-205.221	-42.491	-10012.3	392.238	-247.712	102.646	-33.995	-179.061
3790	0	0	-56.39	20.862	0	0	-10040.7	402.505	-197.997	-39.767	-10027.2	386.031	-237.764	69.891	-37.336	-205.209
3800	0	0	-54.871	22.67	0	0	-9999.3	408.454	-203.82	-41.4	-9967.76	396.669	-245.22	86.406	-34.455	-193.269
3810	0	0	-53.261	21.447	0	0	-9944.75	405.605	-198.378	-38.484	-9907.8	389.282	-236.862	90.203	-37.77	-184.429
3820	0	0	-55.532	22.576	0	0	-9795.05	408.241	-197.371	-42.344	-9737.92	401.324	-239.715	112.664	-29.493	-156.544
3830	0	0	-55.167	21.913	0	0	-9637.76	400.985	-207.374	-44.622	-9589.38	381.787	-251.996	103.549	-41.111	-189.558
3840	0	0	-56.355	21.83	0	0	-9690.96	404.637	-189.913	-54.083	-9621.11	386.348	-243.996	126.202	-40.119	-157.913
3850	0	0	-51.246	21.379	0	0	-9666.9	399.392	-223.248	-45.64	-9614.54	392.54	-268.888	103.598	-28.231	-193.521
3860	0	0	-50.539	21.449	0	0	-9501.43	393.395	-199.636	-49.224	-9442.13	377.766	-248.86	109.835	-37.078	-176.103
3870	0	0	-51.726	20.623	0	0	-9181.53	394.63	-214.567	-41.607	-9138.07	373.264	-256.174	95.18	-41.989	-202.983
3880	0	0	-52.859	22.293	0	0	-9410.81	392.683	-194.506	-50.413	-9353.85	387.404	-244.919	109.817	-27.572	-162.674
3890	0	0	-56.255	21.944	0	0	-9412.15	398.774	-209.984	-39.347	-9356.21	388.312	-249.331	112.194	-32.406	-169.543
3900	0	0	-53.67	21.129	0	0	-9326.7	391.749	-207.134	-50.149	-9255.84	378.944	-257.283	124.527	-33.934	-166.69
3910	0	0	-56.73	21.042	0	0	-9695.01	404.525	-197.543	-33.123	-9643.55	385.931	-230.666	108.19	-39.636	-162.112
3920	0	0	-58.433	20.471	0	0	-9759.42	404.187	-201.902	-50.946	-9694.96	386.731	-252.848	122.89	-37.927	-167.885
3930	0	0	-52.875	20.983	0	0	-9748.91	413.614	-238.641	-53.9	-9676.98	391.693	-292.541	124.809	-42.904	-210.636
3940	0	0	-56.229	22.425	0	0	-9642.49	402.288	-235.027	-32.086	-9587.15	393.04	-267.113	111.569	-31.673	-187.217
3950	0	0	-54.822	19.553	0	0	-9380.76	407.374	-225.303	-35.721	-9333.23	386.583	-261.024	102.362	-40.344	-199.006
3960	0	0	-52.805	20.082	0	0	-9519.13	408.17	-223.251	-57.827	-9449.45	391.187	-281.078	122.491	-37.065	-195.652
3970	0	0	-54.248	20.742	0	0	-9800.5	414.257	-236.235	-51.275	-9723.94	397.832	-287.51	130.808	-37.167	-193.869
3980	0	0	-53.239	19.443	0	0	-9853.42	406.405	-199.943	-45.652	-9799.51	391.533	-245.595	107.153	-34.315	-172.757
3990	0	0	-54.16	20.175	0	0	-9752.89	417.823	-238.936	-44.611	-9692.06	394.488	-283.547	114.988	-43.51	-212.069
4000	0	0	-50.955	19.815	0	0	-9884.59	412.484	-244.389	-48.185	-9813.65	394.998	-292.574	121.9	-37.301	-207.975
4010	0	0	-51.623	19.924	0	0	-9838.44	409.4	-226.856	-39.967	-9778.78	393.484	-266.823	111.285	-35.84	-191.378
4020	0	0	-52.431	19.181	0	0	-10078.2	406.469	-211.527	-59.341	-9987.52	391.539	-270.868	143.108	-34.111	-161.871
4030	0	0	-53.016	21.308	0	0	-9915.17	407.031	-242.533	-38.805	-9834.76	398.954	-281.338	133.423	-29.385	-177.3
4040	0	0	-52.698	20.681	0	0	-9914.19	405.446	-237.16	-45.496	-9842.47	391.086	-282.656	124.422	-35.041	-193.275
4050	0	0	-52.671	21.491	0	0	-9450.92	396.777	-218.503	-44.155	-9380.98	388.141	-262.658	122.612	-30.127	-170.173
4060	0	0	-53.199	20.794	0	0	-9797.41	414.131	-228.452	-44.919	-9730.44	400.109	-273.371	120.168	-34.816	-188.019
4070	0	0	-52.815	20.882	0	0	-9580.09	405.184	-233.537	-37.252	-9521.58	386.603	-270.789	111.327	-39.463	-198.925
4080	0	0	-53.378	22.969	0	0	-9659.71	398.285	-198.75	-49.104	-9599.5	390.93	-247.854	113.588	-30.324	-164.59
4090	0	0	-49.102	21.706	0	0	-9644.89	405.847	-214.48	-49.935	-9583.14	393.415	-264.415	110.845	-34.138	-187.708
4100	0	0	-50.565	20.139	0	0	-9771.07	404.391	-217.407	-50.625	-9704.49	384.316	-268.032	117.151	-40.214	-191.095
4110	0	0	-52.01	20.98	0	0	-9799.44	405.778	-203.746	-49.092	-9725.6	395.9	-252.838	125.849	-30.858	-157.847
4120	0	0	-51.821	20.812	0	0	-9393.76	404.223	-221.452	-49.433	-9327.62	390.679	-270.885	117.963	-34.356	-187.278
4130	0	0	-52.178	20.199	0	0	-9691.51	404.805	-191.023	-55.295	-9484.3	394.664	-246.318	259.386	-30.34	-17.272
4140	0	0	-56.339	20.596	0	0	-9635.22	404.059	-223.494	-45.659	-9597.45	392.779	-269.153	94.101	-31.876	-206.928
4150	0	0	-48.22	22.055	0	0	-9693.1	406.6	-209.49	-46.146	-9643.58	397.458	-255.636	97.748	-31.197	-189.085
4160	0	0	-52.878	20.513	0	0	-9794.02	410.865	-218.966	-34.404	-9737.55	392.982	-253.37	109.347	-38.396	-182.419
4170	0	0	-51.322	22.387	0	0	-9531.94	390.576	-241.306	-40.569	-9491.96	380.246	-281.875	91.301	-32.717	-223.291
4180	0	0	-55.18	20.937	0	0	-9534.07	403.906	-237.48	-27.607	-9484.7	388.577	-265.087	104.55	-36.266	-196.803
4190	0	0	-54.823	22.353	0	0	-9293.82	401.134	-232.915	-47.949	-9214.86	388.596	-280.864	133.781	-34.891	-181.974
4200	0	0	-57.002	21.082	0	0	-9257.8	399.313	-219.754	-40.701	-9206.11	380.313	-260.455	108.688	-40.082	-191.849
4210	0	0	-53.532	21.452	0	0	-9389.55	394.008	-210.747	-32.978	-9322.02	381.432	-243.725	121.061	-34.028	-156.692
4220	0	0	-55.617	21.163	0	0	-9666.32	402.273	-240.527	-33.903	-9607.32	381.851	-274.43	114.617	-41.585	-201.398
4230	0	0	-53.826	21.676	0	0	-9610.84	410.962	-209.107	-28.735	-9564	387.73	-237.842	100.666	-44.908	-182.084
4240	0	0	-54.449	21.369	0	0	-9709.64	406.599	-226.811	-40.836	-9667.15	393.979	-267.647	96.941	-33.989	-204.695
4250	0	0	-51.018	22.462	0	0	-9609.72	411.899	-218.734	-33.051	-9560.82	394.539	-251.785	99.915	-39.822	-191.692
4260	0	0	-54.572	22.083	0	0	-9376.56	407.051	-241.849	-32.204	-9337.37	388.824	-274.053	93.764	-40.31	-220.599
4270	0	0	-52.049	23.071	0	0	-9504.75	408.973	-242.144	-26.868	-9430.91	389.229	-269.012	125.881	-42.815	-185.946
4280	0	0	-53.81	21.984	0	0	-9402.99	403.384	-216.386	-32.377	-9351.61	393.916	-248.763	105.188	-31.452	-175.027
4290	0	0	-54.324	21.513	0	0	-9711.92	400.678	-212.428	-46.385	-9639.4	397.426	-258.813	126.842	-24.765	-156.736
4300	0	0	-49.154	20.574	0	0	-9747.67	406.019	-233.667	-45.045	-9661.8	391.839	-278.712	135.02	-34.754	-178.446
4310	0	0	-52.846	20.936	0	0	-9772.22	414.03	-221.352	-41.648	-9711.76	392.814	-263	113.306	-42.152	-191.846
4320	0	0	-53.131	20.695	0	0	-9460.13	409.229	-245.496	-39.446	-9396.25	392.002	-284.942	117.009	-37.922	-205.855
4330	0	0	-53.109	22.211	0	0	-9529.89	409	-248.837	-36.244	-9467.14	389.995	-285.081	115.864	-41.216	-210.433
4340	0	0	-54.462	22.134	0	0	-9711.18	399.914	-226.329	-35.522	-9654.9	390.493	-261.851	110.75	-31.555	-182.656
4350	0	0	-53.006	21.896	0	0	-9785.36	416.347	-223.424	-47.577	-9735.48	390.352	-271.001	102.888	-47.891	-216.004
4360	0	0	-52.694	21.441	0	0	-9458.62	409.494	-272.607	-35.537	-9409.04	390.586	-308.144	102.276	-40.349	-246.217
4370	0	0	-53.534	21.686	0	0	-9522.87	403.524	-258.426	-48.635	-9454.01	384.289	-307.061	122.389	-40.921	-225.593
4380	0	0	-54.401	22.518	0	0	-9239.88	395.2	-237.641	-37.112	-9160.51	382.2	-274.753	133.769	-35.518	-176.502
4390	0	0	-55.174	21.871	0	0	-8924.66	399.151	-236.94	-41.849	-8866.95	389.233	-278.789	112.885	-31.789	-197.693
4400	0	0	-57.416	21.534	0	0	-9375.27	402.3	-222.064	-25.643	-9331.05	382.775	-247.707	101.633	-41.059	-187.133
4410	0	0	-52.592	22.4	0	0	-9323.35	411.122	-241.406	-6.262	-9286.51	395.008	-247.668	89.437	-38.514	-196.745
4420	0	0	-54.255	21.476	0	0	-9521.11	405.106	-208.784	-33.469	-9471.3	396.771	-242.253	104.061	-29.811	-168.003
4430	0	0	-53.211	21.612	0	0	-9564.42	400.26	-206.134	-49.859	-9393.81	384.192	-255.993	223.825	-37.68	-69.848
4440	0	0	-52.701	21.752	0	0	-9385.87	396.11	-228.095	-35.801	-9328.25	375.703	-263.896	110.315	-42.159	-195.74
4450	0	0	-51.722	21.266	0	0	-9610.8	406.533	-223.837	-33.969	-9573.26	380.825	-257.806	89.257	-46.974	-215.523
4460	0	0	-53.132	21.686	0	0	-9701.97	392.641	-240.332	-32.618	-9528.79	374.42	-272.95	226.308	-39.907	-86.549
4470	0	0	-53.956	22.341	0	0	-9534.49	399.038	-217.374	-40.255	-9377.85	390.21	-257.629	210.6	-31.169	-78.198
4480	0	0	-54.881	21.397	0	0	-9595.66	394.574	-235.271	-37.693	-9540.81	373.013	-272.964	109.728	-42.958	-206.194
4490	0	0	-56.959	22.851	0	0	-9915.25	413.794	-220.228	-39.244	-9869.86	390.453	-259.472	102.343	-46.192	-203.321
4500	0	0	-56.403	22.059	0	0	-9790.45	404.716	-222.841	-40.542	-9746.4	396.677	-263.383	100.449	-30.098	-193.032
4510	0	0	-54.765	20.817	0	0	-9950.57	418.633	-204.515	-47.252	-9753.49	390.401	-251.767	251.849	-49.049	-48.967
4520	0	0	-51.558	20.925	0	0	-9667.04	399.592	-177.944	-56.509	-9619.36	388.817	-234.453	99.23	-31.7	-166.923
4530	0	0	-54.285	22.27	0	0	-9799.87	407.704	-201.526	-47.929	-9748.51	393.104	-249.455	105.64	-36.87	-180.685
4540	0	0	-55.452	21.107	0	0	-9464.35	402.325	-224.075	-31.635	-9411.85	378.575	-255.71	107.952	-44.857	-192.615
4550	0	0	-54.802	21.712	0	0	-9742.77	399.56	-240.214	-34.793	-9712.19	379.004	-275.007	85.381	-42.268	-231.894
4560	0	0	-54.088	20.508	0	0	-9828.18	399.326	-183.003	-46.366	-9780.62	385.029	-229.369	101.641	-34.805	-162.533
4570	0	0	-52.893	21.407	0	0	-9978.72	411.822	-232.453	-42.788	-9906.98	388.861	-275.241	124.624	-44.368	-194.985
4580	0	0	-54.209	21.569	0	0	-9727.34	401.761	-194.764	-38.898	-9668.35	384.162	-233.662	113.195	-39.168	-159.635
4590	0	0	-54.831	21.365	0	0	-9948.99	403.942	-226.741	-24.686	-9897.96	392.668	-251.427	105.865	-32.639	-178.201
4600	0	0	-57.101	20.391	0	0	-9656.65	400.704	-182.594	-35.553	-9594.34	385.135	-218.147	119.403	-35.96	-134.704
4610	0	0	-55.462	21.764	0	0	-9771.43	404.277	-211.147	-52.158	-9702.27	381.274	-263.305	124.615	-44.767	-183.457
4620	0	0	-55.052	20.863	0	0	-9781.82	402.859	-215.714	-43.262	-9728.48	382.727	-258.976	108.387	-40.995	-191.584
4630	0	0	-55.308	20.661	0	0	-9627.55	399.388	-217.977	-40.076	-9539.56	380.322	-258.053	143.301	-39.727	-154.479
4640	0	0	-54.759	20.78	0	0	-9413.06	401.39	-234.53	-56.926	-9315.47	379.337	-291.456	152.348	-42.833	-181.941
4650	0	0	-59.129	22.123	0	0	-9230.89	390.252	-231.327	-56.432	-9152.4	377.328	-287.759	137.618	-35.047	-185.188
4660	0	0	-58.574	20.263	0	0	-9739.89	398.228	-228.094	-43.061	-9669.77	381.639	-271.155	128.702	-36.852	-179.305
4670	0	0	-56.23	21.842	0	0	-9474.34	399.735	-225.195	-34.422	-9402.83	382.078	-259.617	127.746	-39.499	-171.37
4680	0	0	-56.589	22.346	0	0	-9397.24	400.508	-215.015	-52.313	-9329.95	380.787	-267.328	123.883	-42.067	-185.512
4690	0	0	-56.794	21.992	0	0	-9408	396.793	-202.834	-41.254	-9339.45	387.99	-244.088	125.341	-30.795	-149.542
4700	0	0	-55.735	22.14	0	0	-9539.72	399.35	-216.619	-50.101	-9471.8	382.177	-266.72	123.651	-39.313	-182.382
4710	0	0	-57.68	22.045	0	0	-9694.95	405.001	-212.848	-40.636	-9619.3	383.343	-253.484	133.336	-43.703	-163.851
4720	0	0	-56.318	22.336	0	0	-9457.95	405.02	-198.54	-43.786	-9392.63	392.209	-242.326	121.636	-35.147	-155.837
4730	0	0	-54.17	22.83	0	0	-9446.74	401.893	-205.577	-51.692	-9389.72	390.847	-257.269	111.188	-33.876	-179.957
4740	0	0	-59.179	22.605	0	0	-9445.87	400.169	-248.565	-58.878	-9356.7	386.685	-307.443	148.355	-36.089	-195.177
4750	0	0	-53.197	21.949	0	0	-9455.25	403.174	-237.091	-44.507	-9379.78	385.034	-281.598	128.661	-40.089	-193.026
4760	0	0	-52.989	21.622	0	0	-9520.73	392.835	-218.609	-59.981	-9434.01	376.204	-278.59	139.711	-38.253	-177.132
4770	0	0	-53.691	21.301	0	0	-9563.8	405.197	-215.24	-61.036	-9484.4	384.074	-276.276	133.086	-42.424	-185.614
4780	0	0	-54.526	21.182	0	0	-9580.59	398.678	-225.984	-48.644	-9513.05	386.807	-274.628	122.063	-33.053	-185.618
4790	0	0	-52.596	21.016	0	0	-9785.12	404.18	-221.135	-50.586	-9712.45	395.896	-271.721	125.268	-29.3	-175.753
4800	0	0	-51.259	20.646	0	0	-9635.6	405.308	-217.784	-36.698	-9566.66	389.074	-254.482	120.198	-36.88	-171.164
4810	0	0	-53.102	22.539	0	0	-9737.03	398.152	-223.832	-51.677	-9660.54	379.583	-275.509	129.589	-41.108	-187.028
4820	0	0	-52.182	21.518	0	0	-9279.42	401.149	-214.043	-54.029	-9199.46	390.081	-268.072	132.144	-32.586	-168.514
4830	0	0	-55.867	22.115	0	0	-9560.75	405.492	-226.712	-61.513	-9480.81	387.837	-288.225	135.8	-39.77	-192.195
4840	0	0	-54.261	21.354	0	0	-9364.93	400.708	-219.46	-39.454	-9306.06	385.618	-258.914	113.136	-36.444	-182.222
4850	0	0	-51.769	20.595	0	0	-9450.94	408.367	-213.422	-33.648	-9384.67	385.509	-247.07	118.039	-43.453	-172.484
4860	0	0	-52.528	21.203	0	0	-9498.58	403.231	-224.653	-45.014	-9427.98	384.441	-269.667	123.129	-39.993	-186.531
4870	0	0	-53.908	21.531	0	0	-9315.03	401.283	-219.256	-38.99	-9244.56	387.624	-258.246	124.373	-35.19	-169.063
4880	0	0	-53.106	22.114	0	0	-9108.33	404.215	-206.324	-48.109	-9039.68	383.874	-254.433	121.748	-42.455	-175.14
4890	0	0	-54.037	22.262	0	0	-9356.05	402.462	-218.951	-48.058	-9285.44	392.376	-267.009	124.648	-32.348	-174.709
4900	0	0	-54.684	21.433	0	0	-9294.28	396.794	-214.818	-36.676	-9246.55	383.474	-251.494	102.414	-34.753	-183.833
4910	0	0	-55.408	20.767	0	0	-9407.07	403.812	-222.234	-43.343	-9335.22	383.343	-265.577	127.258	-41.236	-179.555
4920	0	0	-54.873	20.976	0	0	-9257.29	400.525	-224.45	-44.957	-9188.12	382.57	-269.407	124.047	-38.931	-184.291
4930	0	0	-55.254	22.696	0	0	-9485.66	412.213	-201.358	-46.078	-9431.56	396.323	-247.436	109.36	-38.586	-176.662
4940	0	0	-53.677	21.738	0	0	-9618.1	406.038	-217.075	-47.397	-9554.19	386.499	-264.472	117.584	-41.277	-188.165
4950	0	0	-55.268	21.29	0	0	-9340.5	403.584	-211.394	-46.793	-9273.75	384.787	-258.187	122.013	-40.087	-176.261
4960	0	0	-54.73	22.609	0	0	-9236.01	390.934	-222.459	-42.94	-9181.51	378.893	-265.399	109.225	-34.65	-190.824
4970	0	0	-52.815	21.078	0	0	-9268.3	387.89	-236.388	-41.688	-9182.45	375.176	-278.076	138.658	-33.792	-173.21
4980	0	0	-55.16	22.142	0	0	-9143.86	404.925	-206.589	-40.236	-9090.02	386.404	-246.825	108.992	-40.663	-178.496
4990	0	0	-54.678	22.093	0	0	-9108.29	387.149	-192.787	-41.487	-9063.19	379.084	-234.274	99.78	-30.158	-164.652
5000	0	0	-53.039	22.289	0	0	-9334.53	390.148	-209.166	-39.096	-9276.81	381.334	-248.262	110.754	-31.103	-168.611
5010	0	0	-53.145	21.758	0	0	-9238.67	394.632	-222.952	-37.561	-9170.99	383.739	-260.513	120.826	-32.651	-172.338
5020	0	0	-53.568	22.989	0	0	-9265.07	393.687	-216.396	-39.398	-9191.77	380.235	-255.794	126.864	-36.441	-165.371
5030	0	0	-54.4	21.303	0	0	-9472.34	391.276	-224.453	-31.086	-9422.41	370.29	-255.539	104.325	-42.289	-193.503
5040	0	0	-53.742	21.505	0	0	-9413.22	388.893	-224.749	-30.174	-9359.81	377.368	-254.923	107.146	-33.03	-180.807
5050	0	0	-52.334	23.083	0	0	-9667.53	396.254	-217.909	-41.842	-9607.08	382.552	-259.751	112.783	-36.785	-183.753
5060	0	0	-55.146	21.983	0	0	-9435.88	395.953	-204.898	-28.501	-9407.56	378.369	-233.399	83.475	-39.567	-189.491
5070	0	0	-53.979	21.692	0	0	-9532.75	391.534	-233.003	-36.305	-9470.87	381.362	-269.308	115.856	-31.864	-185.316
5080	0	0	-50.875	21.941	0	0	-9325.53	396.005	-209.457	-28.333	-9259.98	384.456	-237.79	116.434	-33.49	-154.846
5090	0	0	-52.734	20.494	0	0	-9696.39	397.251	-231.559	-26.834	-9629.99	376.571	-258.393	119.135	-41.174	-180.432
5100	0	0	-55.957	21.781	0	0	-9648.26	395.658	-215.421	-30.408	-9585.16	381.029	-245.829	119.058	-36.41	-163.181
5110	0	0	-54.376	22.345	0	0	-9626.13	402.526	-217.324	-36.878	-9562.45	379.169	-254.202	118.05	-45.702	-181.854
5120	0	0	-55.939	21.449	0	0	-9434.23	398.578	-201.837	-37.759	-9432	380.482	-239.596	58.173	-39.545	-220.968
5130	0	0	-55.107	21.34	0	0	-9305.54	406.441	-220.596	-50.088	-9274.41	391.651	-270.684	86.24	-36.13	-220.574
5140	0	0	-55.72	22.54	0	0	-9231.68	400.673	-187.468	-59.569	-9232.79	388.507	-247.037	54.611	-34.706	-227.132
5150	0	0	-52.556	22.044	0	0	-9145.38	391.009	-195.803	-54.597	-9123.62	380.207	-250.4	74.318	-32.846	-208.928
5160	0	0	-58.051	22.212	0	0	-9719.07	396.799	-215.977	-42.34	-9669.08	390.214	-258.317	108.046	-28.797	-179.068
5170	0	0	-49.842	22.808	0	0	-9516.48	389.521	-216.097	-53.601	-9488.11	372.311	-269.698	78.213	-40.018	-231.503
5180	0	0	-54.639	22.116	0	0	-9302.75	387.01	-209.913	-47	-9268.83	373.332	-256.913	88.556	-35.794	-204.151
5190	0	0	-52.821	21.279	0	0	-9481.78	392.661	-202.109	-37.155	-9431.11	382.378	-239.264	103.487	-31.562	-167.339
5200	0	0	-56.257	22.947	0	0	-9303.66	383.874	-206.627	-40.36	-9249.33	377.03	-246.987	110.589	-29.791	-166.189
5210	0	0	-55.452	23.111	0	0	-9241.32	391.517	-187.087	-51.037	-9220.98	376.548	-238.124	75.793	-38.08	-200.411
5220	0	0	-54.113	20.918	0	0	-9009.21	389.544	-192.496	-46.088	-8985.23	376.083	-238.584	78.095	-34.379	-194.868
5230	0	0	-50.384	21.182	0	0	-9047.43	388.21	-199.233	-37.401	-8990.84	373.367	-236.634	106.967	-36.025	-165.692
5240	0	0	-54.074	21.543	0	0	-9062.98	383.945	-204.46	-44.814	-8996.4	366.029	-249.274	120.649	-39.459	-168.084
5250	0	0	-54.114	20.987	0	0	-8909.58	395.491	-198.515	-41.447	-8874.54	384.688	-239.962	89.149	-31.79	-182.603
5260	0	0	-58.532	22.883	0	0	-9219.5	390.846	-182.262	-37.49	-9191.23	374.658	-219.752	86.81	-39.071	-172.013
5270	0	0	-58.095	21.769	0	0	-9067.72	397.032	-206.35	-41.762	-9055.66	380.394	-248.112	70.15	-38.407	-216.369
5280	0	0	-56.587	21.051	0	0	-9057.07	387.33	-226.283	-41.521	-9024.44	376.686	-267.804	89.21	-31.695	-210.289
5290	0	0	-56.989	21.241	0	0	-9243.89	394.638	-223.367	-41.736	-9196.71	370.53	-265.103	104.177	-45.349	-206.275
5300	0	0	-53.46	21.577	0	0	-9215.05	386.2	-208.005	-31.78	-9181.99	368.514	-239.785	86.514	-39.263	-192.534
5310	0	0	-57.409	21.344	0	0	-9181.44	396.497	-251.848	-38.359	-9113	377.362	-290.207	125.848	-40.479	-204.838
5320	0	0	-54.588	21.983	0	0	-9341.62	396.414	-245.901	-18.162	-9289.1	377.306	-264.063	107.112	-41.091	-198.042
5330	0	0	-54.855	20.42	0	0	-9362.62	399.919	-222.621	-32.744	-9293.14	381.413	-255.365	124.339	-38.926	-169.952
5340	0	0	-55.068	22.087	0	0	-9455.27	398.788	-231.317	-18.835	-9408.68	376.527	-250.152	101.654	-44.348	-192.846
5350	0	0	-53.336	20.911	0	0	-9452.79	394.244	-210.648	-25.691	-9430.66	375.851	-236.339	75.468	-39.304	-200.175
5360	0	0	-57.184	21.061	0	0	-9701.74	402.979	-220.125	-29.375	-9646.86	393.021	-249.5	112.058	-31.019	-168.461
5370	0	0	-55.874	21.991	0	0	-9502.93	403.708	-222.236	-30.954	-9457.21	376.551	-253.19	101.595	-49.148	-200.743
5380	0	0	-53.438	21.106	0	0	-9632.51	416.891	-227.441	-39.975	-9581.61	387.174	-267.416	104.333	-50.823	-213.906
5390	0	0	-52.235	22.261	0	0	-9641.54	401.573	-216.302	-42.851	-9586.99	384.545	-259.153	106.78	-39.289	-191.662
5400	0	0	-53.386	22.553	0	0	-9568.19	404.294	-211.65	-46.103	-9505.58	385.358	-257.753	116.005	-41.489	-183.237
5410	0	0	-55.107	21.753	0	0	-9596.27	397.878	-233.574	-38.369	-9534.19	384.371	-271.943	117.194	-35.26	-190.009
5420	0	0	-54.559	22.953	0	0	-9370.98	387.29	-248.793	-33.381	-9302.55	369.992	-282.174	122.989	-40.251	-199.436
5430	0	0	-55.305	22.24	0	0	-9470.08	391.263	-224.075	-40.687	-9428.44	377.646	-264.762	96.948	-35.857	-203.671
5440	0	0	-58.188	21.832	0	0	-9506.15	399.056	-234.772	-36.115	-9470.39	375.228	-270.887	93.945	-45.66	-222.602
5450	0	0	-57.431	22.356	0	0	-9310.57	390.753	-239.767	-37.539	-9286.02	376.238	-277.306	81.985	-36.871	-232.192
5460	0	0	-58.53	21.724	0	0	-9484.29	388.607	-227.883	-32.875	-9451.97	370.59	-260.758	90.851	-39.741	-209.648
5470	0	0	-55.172	21.771	0	0	-9464.18	381.161	-212.066	-39.341	-9429.84	373.069	-251.407	89.511	-29.863	-191.759
5480	0	0	-57.27	21.871	0	0	-9393.39	386.698	-241.327	-36.813	-9356.18	372.832	-278.14	94.481	-35.737	-219.396
5490	0	0	-59.136	22.511	0	0	-9109.41	384.424	-227.545	-35.013	-9073.84	367.42	-262.558	94.708	-39.515	-207.365
5500	0	0	-56.213	21.72	0	0	-9250.16	392.448	-241.264	-34.444	-9212.15	367.132	-275.708	94.218	-47.036	-228.526
5510	0	0	-56.389	21.035	0	0	-9575.54	398.344	-227.862	-45.711	-9520.81	377.109	-273.573	111.114	-42.27	-204.729
5520	0	0	-55.649	21.195	0	0	-9006.65	388.157	-246.818	-32.3	-8941.61	369.569	-279.118	120.691	-39.783	-198.21
5530	0	0	-54.564	21.801	0	0	-9084	388.382	-228.497	-30.679	-9039.08	360.204	-259.176	99.479	-49.979	-209.676
5540	0	0	-56.876	21.871	0	0	-8891.72	390.705	-209.294	-31.227	-8836.75	368.487	-240.521	111.846	-44.089	-172.764
5550	0	0	-58.139	21.825	0	0	-9132.72	393.995	-219.059	-34.276	-9082.92	375.212	-253.335	107.933	-40.608	-186.01
5560	0	0	-59.629	20.305	0	0	-9296.73	393.388	-222.545	-31.74	-9228.75	376.581	-254.285	127.616	-37.112	-163.781
5570	0	0	-55.375	20.662	0	0	-9300.85	386.746	-236.47	-30.075	-9253.99	370.531	-266.545	102.237	-36.877	-201.185
5580	0	0	-57.298	22.216	0	0	-8959.8	388.823	-249.889	-25.514	-8903.84	369.525	-275.403	113.251	-41.514	-203.666
5590	0	0	-51.61	22.27	0	0	-9002.32	393.212	-223.271	-27.439	-8934.6	379.631	-250.71	119.33	-35.851	-167.231
5600	0	0	-58.283	22.35	0	0	-9158.6	381.785	-253.348	-26.691	-9106.24	371.669	-280.039	110.645	-32.466	-201.86
5610	0	0	-57.623	20.859	0	0	-9501.32	389.881	-203.998	-53.929	-9425.27	367.834	-257.927	133.672	-42.906	-167.161
5620	0	0	-55.342	22.162	0	0	-9459.95	391.923	-238.328	-44.906	-9404.59	381.804	-283.234	110.703	-32.281	-204.812
5630	0	0	-53.968	21.986	0	0	-9787.97	397.691	-235.13	-39.092	-9713.28	385.664	-274.222	128.661	-34.013	-179.574
5640	0	0	-55.366	23.229	0	0	-9606.22	392.794	-218.329	-47.732	-9584.27	374.708	-266.061	77.316	-41.315	-230.06
5650	0	0	-52.431	21.915	0	0	-9638.73	396.236	-221.292	-46.291	-9601.5	372.732	-267.583	89.668	-45.419	-223.334
5660	0	0	-56.046	21.092	0	0	-9489.6	402.493	-222.279	-43.504	-9404.89	376.428	-265.783	140.754	-47.157	-172.186
5670	0	0	-55.035	20.07	0	0	-9304.74	390.297	-244.465	-46.122	-9221.47	372.331	-290.587	138.304	-38.036	-190.319
5680	0	0	-57.119	22.015	0	0	-9529.39	393.397	-233.42	-48.209	-9456.45	364.443	-281.629	130.06	-50.969	-202.538
5690	0	0	-52.496	22.414	0	0	-9136.3	393.167	-230.932	-41.696	-9068.47	369.809	-272.628	120.327	-45.772	-198.073
5700	0	0	-55.724	20.969	0	0	-9285.38	395.809	-235.66	-29.347	-9230.91	382.716	-265.007	110.19	-34.062	-188.879
5710	0	0	-53.9	21.696	0	0	-9365.61	399.11	-203.524	-37.438	-9309.49	389.651	-240.962	110.022	-31.155	-162.095
5720	0	0	-52.153	22.121	0	0	-9655.32	399.05	-224.128	-31.787	-9607.82	387.31	-255.915	99.653	-33.861	-190.123
5730	0	0	-54.972	21.952	0	0	-9601.03	391.008	-246.784	-39.875	-9594.55	370.864	-286.659	61.456	-42.096	-267.299
5740	0	0	-51.123	21.527	0	0	-9619.58	391.215	-216.581	-42.958	-9579.23	373.164	-259.539	91.464	-39.578	-207.653
5750	0	0	-56.607	21.627	0	0	-9655.25	385.759	-231.269	-33.786	-9627.82	371.08	-265.055	84.042	-36.306	-217.319
5760	0	0	-51.997	22.159	0	0	-9581.85	382.082	-232.427	-39.33	-9530.65	372.091	-271.757	103.192	-32.15	-200.715
5770	0	0	-56.36	21.707	0	0	-9573.89	378.694	-225.105	-34.963	-9537.47	364.677	-260.068	92.776	-35.724	-203.016
5780	0	0	-56.459	20.955	0	0	-9467.08	384.493	-232.245	-38.452	-9411.9	371.991	-270.697	111.636	-33.457	-192.518
5790	0	0	-52.47	21.478	0	0	-9426.8	387.678	-238.436	-30.857	-9394.25	370.844	-269.293	85.025	-38.312	-222.58
5800	0	0	-53.937	21.545	0	0	-9249.19	397.146	-232.372	-36.053	-9198.89	368.545	-268.425	104.234	-50.146	-214.337
5810	0	0	-53.33	21.694	0	0	-9184.97	388.819	-222.653	-38.015	-9124.89	370.258	-260.668	113.411	-40.255	-187.512
5820	0	0	-56.425	21.879	0	0	-8925.52	380.11	-255.557	-32.848	-8885.36	366.362	-288.405	96.583	-35.627	-227.449
5830	0	0	-53.831	21.274	0	0	-9016.8	385.781	-225.315	-30.677	-8968.41	368.178	-255.992	102.225	-38.877	-192.644
5840	0	0	-57.848	21.717	0	0	-9209.58	386.55	-238.358	-35.282	-9170.99	370.517	-273.64	96.441	-37.75	-214.949
5850	0	0	-54.524	21.441	0	0	-9202.07	389.696	-232.565	-40.189	-9147.57	369.118	-272.754	109.016	-42.019	-205.757
5860	0	0	-54.972	20.99	0	0	-9335.04	392.91	-233.093	-44.547	-9289.94	372.585	-277.64	100.073	-41.315	-218.882
5870	0	0	-54.872	22.055	0	0	-9329.66	401.392	-249.105	-29.91	-9297.2	378.451	-279.015	87.325	-44.996	-236.686
5880	0	0	-57.424	21.971	0	0	-9641.56	401.627	-229.27	-36.364	-9589.93	377.551	-265.634	109.054	-46.047	-202.627
5890	0	0	-55.567	22.573	0	0	-9647.9	395.538	-235.968	-37.233	-9597.02	384.052	-273.201	106.448	-34.059	-200.812
5900	0	0	-59.138	21.265	0	0	-9292.58	398.14	-233.559	-25.682	-9234.24	376.248	-259.241	117.478	-43.157	-184.92
5910	0	0	-61.754	22.381	0	0	-9376.07	397.994	-246.371	-21.021	-9356.33	379.259	-267.392	81.496	-41.116	-227.012
5920	0	0	-56.175	21.022	0	0	-9595.74	394.168	-219.102	-35.235	-9578.36	374.021	-254.337	73.553	-41.169	-221.953
5930	0	0	-55.922	21.795	0	0	-9238.95	389.979	-221.576	-30.344	-9208.09	373.252	-251.92	86.779	-38.522	-203.663
5940	0	0	-55.144	21.691	0	0	-9229.86	383.093	-221.988	-39.141	-9206.05	372.067	-261.129	78.958	-32.717	-214.888
5950	0	0	-54.648	22.018	0	0	-9317.96	393.227	-226.739	-29.652	-9284.62	377.055	-256.391	87.995	-38.19	-206.586
5960	0	0	-55.565	21.412	0	0	-9242.68	388.886	-222.097	-37.118	-9212.41	370.494	-259.215	85.839	-39.804	-213.18
5970	0	0	-55.154	20.39	0	0	-9214.81	385.943	-220.296	-34.004	-9183.85	369.53	-254.3	86.115	-36.803	-204.988
5980	0	0	-53.428	20.876	0	0	-9489.19	389.219	-212.819	-34.348	-9463.9	378.437	-247.167	78.718	-31.658	-200.107
5990	0	0	-53.825	22.583	0	0	-9320.16	384.678	-230.759	-28.421	-9300.18	371.094	-259.18	73.805	-36.167	-221.542
6000	0	0	-55.425	21.39	0	0	-9243.84	392.954	-214.333	-34.206	-9232.81	378.718	-248.539	66.457	-35.626	-217.708
6010	0	0	-55.459	21.004	0	0	-9477.19	395.812	-212.109	-36.741	-9477.3	370.592	-248.85	55.356	-46.224	-239.718
6020	0	0	-54.696	21.944	0	0	-8957.76	396.648	-204.479	-40.841	-8944.55	382.783	-245.32	67.902	-35.809	-213.227
6030	0	0	-53.998	22.644	0	0	-9062.75	384.609	-232.461	-25.388	-9056.61	370.324	-257.849	60.132	-36.929	-234.646
6040	0	0	-57.201	21.968	0	0	-9118.66	386.367	-224.813	-40.203	-9086.4	369.013	-265.016	89.46	-39.322	-214.878
6050	0	0	-59.335	20.761	0	0	-9150.57	388.094	-212.268	-43.623	-9123.96	365.687	-255.891	85.95	-43.168	-213.109
6060	0	0	-54.992	20.733	0	0	-9454.9	393.301	-222.069	-38.903	-9407.62	369.823	-260.972	102.273	-44.211	-202.91
6070	0	0	-55.217	22.361	0	0	-9571.94	390.603	-220.492	-42.372	-9513.95	373.412	-262.864	113.202	-39.552	-189.214
6080	0	0	-56.263	20.734	0	0	-9211.49	399.895	-227.659	-33.761	-9181.58	377.169	-261.42	86.181	-43.46	-218.699
6090	0	0	-54.92	20.387	0	0	-9318.46	396.079	-206.556	-35.517	-9267.5	375.824	-242.073	105.872	-40.642	-176.843
6100	0	0	-55.015	21.782	0	0	-9449.24	390.236	-204.194	-33.678	-9406.62	377.799	-237.872	97.638	-34.219	-174.453
6110	0	0	-54.829	22.045	0	0	-9563.24	395.279	-197.323	-40.707	-9526.83	381.067	-238.03	91.24	-36.257	-183.047
6120	0	0	-54.388	21.786	0	0	-9618.57	400.157	-201.1	-32.832	-9603.12	385.413	-233.932	69.832	-36.53	-200.63
6130	0	0	-57.078	21.661	0	0	-9360.12	392.275	-218.359	-30.931	-9339.93	377.959	-249.29	77.268	-35.977	-207.999
6140	0	0	-57.376	21.952	0	0	-9459.67	390.409	-214.676	-28.15	-9424.88	384.305	-242.826	92.159	-28.056	-178.723
6150	0	0	-56.3	21.468	0	0	-9297.91	396.315	-230.638	-34.287	-9268.41	383.588	-264.925	85.795	-34.195	-213.325
6160	0	0	-56.32	22.446	0	0	-9468.6	393.9	-208.621	-31.436	-9443.79	372.657	-240.057	81.131	-43.689	-202.615
6170	0	0	-54.245	22.095	0	0	-9300.23	394.854	-247.467	-30.527	-9256.12	376.01	-277.994	98.36	-40.939	-220.573
6180	0	0	-54.401	20.477	0	0	-9428.17	392.882	-228.559	-40.393	-9395.43	374.454	-268.952	87.142	-38.905	-220.715
6190	0	0	-53.141	22.345	0	0	-9461.27	398.321	-215.359	-41.86	-9441.99	381.571	-257.219	72.423	-39.095	-223.891
6200	0	0	-53.57	22.477	0	0	-9545.72	404.702	-209.573	-34.813	-9528.9	386.98	-244.386	70.388	-40.199	-214.197
6210	0	0	-52.479	22.686	0	0	-9140.71	394.03	-228.842	-32.499	-9120.78	374.478	-261.341	72.408	-42.238	-231.171
6220	0	0	-54.13	22.026	0	0	-9038.83	391.987	-223.625	-28.525	-9003.57	372.143	-252.15	89.388	-41.87	-204.632
6230	0	0	-55.682	21.445	0	0	-8942.3	402.664	-224.481	-38.017	-8885.23	381.117	-262.498	112.749	-42.992	-192.741
6240	0	0	-52.965	22.099	0	0	-9178.57	399.214	-213.417	-35.62	-9149.72	376.349	-249.037	81.817	-44.964	-212.184
6250	0	0	-53.511	22.705	0	0	-9043.82	400.355	-236.29	-35.453	-9023.35	376.604	-271.743	73.973	-46.456	-244.226
6260	0	0	-58.041	22.232	0	0	-9195.91	387.485	-221.144	-22.917	-9182.21	374.273	-244.061	71.739	-35.444	-207.766
6270	0	0	-58.09	21.214	0	0	-9379.97	392.43	-208.98	-34.908	-9363.81	378.705	-243.888	74.245	-34.939	-204.582
6280	0	0	-54.467	21.81	0	0	-9258.98	392.794	-224.728	-31.498	-9240.26	375.793	-256.226	73.19	-38.811	-221.847
6290	0	0	-56.439	22.269	0	0	-9299.29	389.008	-222.997	-23.072	-9275.05	370.798	-246.069	80.676	-40.479	-205.872
6300	0	0	-54.73	21.523	0	0	-9405.46	397.309	-227.007	-27.8	-9368.09	377.099	-254.807	92.108	-41.733	-204.432
6310	0	0	-59.772	21.877	0	0	-9490.23	395.804	-245.061	-36.643	-9436.81	383.418	-281.704	113.19	-34.263	-202.777
6320	0	0	-58.276	22.232	0	0	-9330.19	395.78	-236.11	-40.347	-9276.71	376.367	-276.457	111.755	-41.645	-206.347
6330	0	0	-56.2	21.749	0	0	-9463.69	399.548	-234.85	-24.939	-9413.05	382.023	-259.789	106.842	-39.274	-192.221
6340	0	0	-52.104	21.227	0	0	-9346.42	393.431	-218.936	-30.579	-9311.32	380.175	-249.515	87.205	-34.483	-196.793
6350	0	0	-59.043	21.818	0	0	-9375.9	395.67	-195.107	-34.436	-9358.76	377.322	-229.543	76.183	-40.166	-193.526
6360	0	0	-54.276	21.005	0	0	-9618.56	394.764	-205.719	-35.525	-9585.53	383.013	-241.244	87.307	-32.756	-186.693
6370	0	0	-54.022	22.156	0	0	-9530.32	396.312	-226.033	-33.677	-9512.47	374.65	-259.71	71.871	-43.818	-231.657
6380	0	0	-57.495	22.019	0	0	-9453.38	387.379	-215.609	-33.425	-9412	369.592	-249.034	98.875	-39.806	-189.965
6390	0	0	-55.397	21.604	0	0	-9272.45	385.158	-217.113	-35.968	-9259.14	370.281	-253.081	68.71	-36.481	-220.852
6400	0	0	-56.51	21.016	0	0	-9294.08	388.761	-207.333	-25.464	-9289.77	381.16	-232.797	60.817	-28.617	-200.597
6410	0	0	-55.339	23.381	0	0	-9242.04	388.731	-205.543	-41.6	-9199.43	366.698	-247.143	97.952	-45.414	-194.605
6420	0	0	-56.402	20.689	0	0	-9129.21	379.417	-240.848	-37.355	-9100.23	370.395	-278.203	85.38	-29.711	-222.534
6430	0	0	-55.378	21.349	0	0	-8982.12	381.643	-247.75	-24.623	-8951.43	368.455	-272.373	86.068	-34.537	-220.842
6440	0	0	-56.381	22.945	0	0	-8965.51	382.577	-243.841	-34.811	-8921.75	371.642	-278.652	100.136	-33.88	-212.396
6450	0	0	-53.997	21.935	0	0	-9265.87	397.832	-234.423	-22.415	-9238.1	372.68	-256.838	81.767	-47.087	-222.158
6460	0	0	-53.705	22.404	0	0	-9049.57	384.78	-238.552	-27.497	-8990.39	369.604	-266.049	112.885	-37.58	-190.744
6470	0	0	-56.159	22.378	0	0	-9284.78	392.041	-241.942	-8.036	-9251.89	369.874	-249.978	89.049	-44.545	-205.474
6480	0	0	-55.335	21.328	0	0	-9225.6	394.712	-264.491	-12.049	-9197.09	380.161	-276.54	83.851	-35.879	-228.568
6490	0	0	-57.264	21.884	0	0	-9361.12	399.031	-238.754	-24.679	-9351.01	374.015	-263.433	67.368	-46.9	-242.965
6500	0	0	-54.181	22.005	0	0	-9347.52	396.921	-234.116	-32.301	-9329.31	380.414	-266.417	72.395	-38.512	-232.534
6510	0	0	-56.815	20.46	0	0	-9267.91	391.196	-250.369	-33.505	-9225.48	379.897	-283.874	99.249	-31.759	-216.384
6520	0	0	-56.886	22.388	0	0	-9250.15	391.243	-240.877	-34.499	-9228.04	373.608	-275.376	79.002	-40.023	-236.397
6530	0	0	-55.23	22.212	0	0	-9170.04	390.877	-238.663	-27.879	-9127.26	379.123	-266.542	98.017	-33.966	-202.491
6540	0	0	-54.245	21.069	0	0	-9313.67	396.13	-243.742	-22.64	-9273.36	380.792	-266.382	94.558	-36.407	-208.231
6550	0	0	-53.894	21.461	0	0	-9204.97	392.032	-226.581	-22.402	-9190.28	373.579	-248.983	68.586	-39.914	-220.311
6560	0	0	-54.309	22.309	0	0	-8983.39	399.854	-224.961	-20.252	-8953.93	380.16	-245.213	83.762	-42.003	-203.454
6570	0	0	-57.043	21.907	0	0	-9169.73	396.797	-243.688	-21.95	-9150.19	381.052	-265.638	76.59	-37.652	-226.7
6580	0	0	-55.636	21.206	0	0	-8971.04	394.695	-242.543	-24.702	-8943.67	371.819	-267.245	83.005	-44.082	-228.322
6590	0	0	-54.958	22.055	0	0	-8937.37	390.134	-242.437	-11.783	-8916.68	375.945	-254.22	75.639	-36.244	-214.825
6600	0	0	-53.802	21.981	0	0	-8636.86	389.817	-209.686	-30.421	-8592.31	374.772	-240.107	98.348	-37.026	-178.785
6610	0	0	-54.138	21.477	0	0	-9056.53	386.547	-242.773	-25.276	-9017.49	362.93	-268.049	93.173	-45.094	-219.97
6620	0	0	-54.773	22.388	0	0	-8853.05	389.708	-231.64	-22.663	-8804.68	370.016	-254.303	103.146	-42.08	-193.237
6630	0	0	-55.541	21.496	0	0	-8954.65	386.242	-238.885	-21.48	-8929.91	370.936	-260.365	80.278	-36.802	-216.889
6640	0	0	-53.795	22.399	0	0	-9168.6	394.076	-223.23	-32.381	-9119.07	375.435	-255.611	103.325	-41.04	-193.326
6650	0	0	-58.306	21.458	0	0	-8980.11	398.544	-208.366	-34.79	-8954.03	379.927	-243.156	84.392	-40.075	-198.839
6660	0	0	-56.174	22.678	0	0	-8901.39	396.928	-232.574	-40.005	-8848.27	384.862	-272.579	109.293	-34.744	-198.03
6670	0	0	-56.777	21.067	0	0	-8801.28	379.877	-242.718	-39.119	-8785.66	364.333	-281.837	72.399	-36.611	-246.049
6680	0	0	-59.769	22.181	0	0	-9340.01	394.148	-216.499	-33.94	-9314.21	380.58	-250.439	85.572	-35.749	-200.616
6690	0	0	-53.649	20.772	0	0	-9054.54	398.775	-229.873	-39.921	-9013.67	379.091	-269.794	94.528	-40.456	-215.722
6700	0	0	-53.018	22.046	0	0	-9209.73	399.473	-233.855	-37.62	-9165.69	386.301	-271.475	97.06	-35.218	-209.633
6710	0	0	-56.529	21.984	0	0	-9151.74	390.887	-223.058	-36.512	-9138.9	375.958	-259.57	69.369	-36.913	-227.114
6720	0	0	-55.243	21.826	0	0	-9637.03	406.836	-230.518	-37.538	-9366.81	381.588	-268.056	325.461	-47.074	10.331
6730	0	0	-56.977	21.162	0	0	-9071.25	391.608	-247.021	-36.589	-9050.03	377.745	-283.61	78.197	-35.025	-240.438
6740	0	0	-55.602	21.884	0	0	-8935.91	399.537	-203.054	-35.006	-8901.41	378.573	-238.06	90.101	-42.848	-190.807
6750	0	0	-57.385	21.25	0	0	-8880.98	391.68	-241.967	-23.858	-8848.29	376.94	-265.825	90.071	-35.99	-211.744
6760	0	0	-53.518	21.857	0	0	-9364.71	393.111	-237.862	-16.266	-9329.73	377.714	-254.128	88.5	-37.254	-202.882
6770	0	0	-53.237	21.53	0	0	-9364.36	398.707	-221.991	-35.494	-9300.86	381.68	-257.485	116.733	-38.557	-179.309
6780	0	0	-54.05	20.895	0	0	-9592.26	398.675	-239.228	-10.394	-9560.15	374.989	-249.622	86.157	-44.581	-208.046
6790	0	0	-53.964	22.37	0	0	-9662.25	396.917	-217.841	-31.529	-9612.59	378.199	-249.37	103.616	-41.088	-186.842
6800	0	0	-54.749	22.877	0	0	-9594.98	399.356	-226.068	-11.083	-9554.87	380.163	-237.151	94.862	-42.07	-184.359
6810	0	0	-53.064	21.195	0	0	-9730.06	409.898	-211.594	-14.904	-9725.47	388.985	-226.498	57.654	-42.108	-210.952
6820	0	0	-56.383	22.277	0	0	-9854.67	396.367	-210.375	-20.347	-9823.57	381.933	-230.722	87.485	-36.711	-179.948
6830	0	0	-56.472	21.311	0	0	-9692.69	395.335	-228.499	-30.897	-9637.07	389.442	-259.396	112.095	-27.204	-174.505
6840	0	0	-56.682	20.955	0	0	-9733.33	402.71	-230.692	-34.975	-9682.99	383.735	-265.667	107.018	-39.93	-198.579
6850	0	0	-54.017	21.455	0	0	-9546.55	399.751	-196.566	-37.515	-9509.51	386.457	-234.081	91.053	-34.749	-177.777
6860	0	0	-55.06	20.976	0	0	-9576	396.608	-188.097	-33.794	-9555.74	388.991	-221.891	75.316	-28.593	-175.168
6870	0	0	-49.587	22.371	0	0	-9427.83	402.6	-228.541	-24.65	-9402.52	391.357	-253.191	74.895	-33.614	-211.91
6880	0	0	-55.444	21.634	0	0	-9239.06	401.115	-216.201	-42.8	-9212.45	389.324	-259.001	82.058	-33.425	-210.368
6890	0	0	-56.801	22.027	0	0	-9301.11	403.29	-214.131	-20.462	-9260.08	385.386	-234.593	97.832	-39.931	-176.692
6900	0	0	-55.101	21.482	0	0	-9230.2	394.948	-226.787	-26.307	-9192.31	383.209	-253.094	92.99	-33.221	-193.325
6910	0	0	-53.322	22.429	0	0	-9312.5	406.964	-215.907	-32.097	-9251.16	382.72	-248.004	114.67	-46.673	-180.007
6920	0	0	-54.581	21.003	0	0	-9370.72	406.088	-228.068	-18.238	-9328.76	390.746	-246.306	96.537	-36.345	-186.114
6930	0	0	-53.752	22.058	0	0	-9482.56	393.013	-211.658	-30.142	-9426.72	381.717	-241.8	109.592	-33.354	-165.562
6940	0	0	-54.797	22.33	0	0	-9501.26	398.213	-210.73	-27.589	-9474.06	387.28	-238.319	82.005	-33.263	-189.577
6950	0	0	-54.065	21.966	0	0	-9417.09	400.815	-198.713	-30.807	-9365.3	382.868	-229.52	105.85	-39.913	-163.583
6960	0	0	-51.004	21.859	0	0	-9497.02	390.808	-220.333	-33.684	-9447.86	382.133	-254.017	100.16	-30.534	-184.391
6970	0	0	-55.738	24.043	0	0	-9215.65	385.638	-230.219	-32.063	-9165.61	375.67	-262.282	105.783	-34.011	-190.51
6980	0	0	-56.537	20.601	0	0	-9330.93	402.889	-219.649	-37.419	-9271.79	384.598	-257.068	115.68	-38.892	-180.28
6990	0	0	-54.67	21.859	0	0	-9387.91	388.677	-238.875	-29.917	-9338.4	384.864	-268.792	104.181	-25.672	-190.283
7000	0	0	-56.053	22.078	0	0	-9509.18	390.574	-221.006	-31.233	-9452.35	384.937	-252.239	112.892	-27.715	-167.062
7010	0	0	-53.128	22.04	0	0	-9542.15	401.361	-253.475	-39.498	-9493.36	384.542	-292.973	101.913	-38.859	-229.919
7020	0	0	-54.633	21.336	0	0	-9675.49	403.858	-221.217	-24.338	-9628.35	381.609	-245.555	101.773	-43.585	-187.367
7030	0	0	-53.388	22.187	0	0	-9779.9	394.9	-215.302	-11.654	-9759.38	381.689	-226.956	73.905	-35.398	-188.449
7040	0	0	-54.627	21.614	0	0	-9576.1	396.562	-232.541	-2.477	-9545.13	380.962	-235.018	85.602	-37.214	-186.63
7050	0	0	-52.747	21.953	0	0	-9548.39	390.742	-230.48	-16.218	-9512.64	382.043	-246.698	88.5	-30.652	-188.85
7060	0	0	-56.682	21.198	0	0	-9595.63	402.186	-216.229	-3.033	-9577.31	378.188	-219.262	75.007	-45.196	-189.451
7070	0	0	-54.735	23.361	0	0	-9440.47	396.772	-221.045	-16.789	-9402.97	380.811	-237.834	92.244	-39.322	-184.912
7080	0	0	-56.365	22.052	0	0	-9501.64	384.073	-236.504	0.203	-9463.7	378.662	-236.301	94.303	-27.463	-169.461
7090	0	0	-56.85	22.56	0	0	-9653.13	396.904	-219.009	-30.088	-9608.72	380.832	-249.097	101.263	-38.632	-186.466
7100	0	0	-51.775	20.846	0	0	-9875.12	399.224	-234.633	-14.234	-9830.63	381.88	-248.867	96.262	-38.19	-190.795
7110	0	0	-55.31	21.345	0	0	-9955.48	401.314	-228.303	-8.328	-9921.58	385.274	-236.631	89.205	-37.385	-184.811
7120	0	0	-59.516	22.163	0	0	-9878.07	393.213	-236.19	-26.945	-9833.99	376.741	-263.135	103.6	-38.635	-198.17
7130	0	0	-57.954	21.943	0	0	-9866.25	396.379	-216.95	-27.621	-9834.55	383.55	-244.571	89.66	-34.772	-189.683
7140	0	0	-55.145	21.524	0	0	-9728.26	392.167	-221.035	-10.065	-9706.28	378.201	-231.1	77.131	-35.49	-189.459
7150	0	0	-56.904	22.382	0	0	-9915.58	404.435	-237.203	-14.915	-9853.99	379.75	-252.118	118.492	-47.067	-180.693
7160	0	0	-55.735	22.461	0	0	-9786.08	402.922	-226.34	-26.051	-9735.96	391.589	-252.391	105.848	-33.794	-180.337
7170	0	0	-56.327	20.738	0	0	-9696.6	402.724	-242.791	-26.996	-9637.31	381.922	-269.787	115.622	-41.54	-195.705
7180	0	0	-55.177	22.431	0	0	-9622.63	404.166	-247.326	-9.592	-9563.77	382.701	-256.918	114.039	-43.896	-186.775
7190	0	0	-54.137	21.311	0	0	-9612.4	408.771	-230.445	-23.608	-9561.62	381.462	-254.053	104.921	-48.62	-197.752
7200	0	0	-53.654	22.427	0	0	-10101.4	411.627	-223.103	-6.273	-10049.6	389.207	-229.376	105.472	-44.847	-168.751
7210	0	0	-55.019	23.01	0	0	-9638.29	395.373	-228.531	-26.043	-9585.32	378.062	-254.574	107.991	-40.321	-186.904
7220	0	0	-57.066	23.203	0	0	-9615.93	399.015	-221.838	-33.294	-9557.67	387.159	-255.132	115.329	-35.059	-174.862
7230	0	0	-51.578	22.122	0	0	-9675.83	397.851	-203.482	-45.728	-9607.18	385.782	-249.21	120.222	-34.191	-163.179
7240	0	0	-53.069	22.486	0	0	-9573.58	396.382	-231.172	-30.306	-9517.44	382.09	-261.478	109.202	-36.778	-189.054
7250	0	0	-53.176	22.727	0	0	-9403.41	397.899	-224.556	-30.417	-9352.1	385.179	-254.973	104.483	-35.447	-185.937
7260	0	0	-53.951	22.759	0	0	-9604	405.91	-240.17	-25.416	-9573.57	380.345	-265.586	84.384	-48.324	-229.526
7270	0	0	-53.716	22.338	0	0	-9574.83	397.82	-225.541	-10.01	-9528.88	393.427	-235.551	99.666	-26.731	-162.616
7280	0	0	-53.405	22.765	0	0	-9752.78	405.776	-234.195	-27.441	-9717.15	388.002	-261.636	89.032	-40.539	-213.143
7290	0	0	-52.156	22.345	0	0	-9786.81	398.085	-236.372	-46.913	-9710.41	382.867	-283.285	128.55	-37.563	-192.298
7300	0	0	-56.258	22.227	0	0	-9832.1	406.525	-215.935	-45.061	-9780.03	383.894	-260.996	108.334	-44.858	-197.52
7310	0	0	-56.105	21.295	0	0	-9864.78	409.613	-245.521	-33.455	-9809.3	388.69	-278.976	111.595	-42.218	-209.599
7320	0	0	-51.617	23.246	0	0	-9987.25	406.406	-228.823	-31.907	-9933.52	397.22	-260.73	105.351	-32.432	-187.811
7330	0	0	-52.617	21.317	0	0	-9886.81	403.903	-239.25	-34.747	-9814.65	382.864	-273.997	124.777	-42.356	-191.576
7340	0	0	-55.57	21.792	0	0	-9850.33	399.844	-229.539	-48.834	-9794.22	377.857	-278.373	111.675	-43.779	-210.477
7350	0	0	-53.195	20.784	0	0	-9624.47	404.084	-210.45	-38.661	-9592.86	388.121	-249.111	84.8	-36.747	-201.058
7360	0	0	-55.164	21.934	0	0	-9688.28	393.809	-210.063	-40.167	-9663.57	380.247	-250.23	79.873	-35.496	-205.853
7370	0	0	-58.755	21.976	0	0	-9729.03	398.898	-220.989	-39.967	-9686.19	385.354	-260.956	101.596	-35.52	-194.88
7380	0	0	-57.338	20.791	0	0	-9993.01	396.134	-222.42	-49.254	-9943.48	378.722	-271.674	106.868	-38.203	-203.009
7390	0	0	-55.387	22.561	0	0	-9822.64	403.285	-218.887	-45.546	-9785.31	382.76	-264.433	92.718	-43.086	-214.801
7400	0	0	-52.578	21.749	0	0	-9915.32	398.334	-234.207	-40.945	-9873.01	379.504	-275.152	94.881	-40.579	-220.85
7410	0	0	-50.022	21.599	0	0	-9737.47	398.271	-228.367	-43.752	-9705.11	379.349	-272.119	82.379	-40.521	-230.261
7420	0	0	-53.444	22.56	0	0	-9581.76	397.901	-241.85	-39.534	-9521.16	378.131	-281.384	114.036	-42.33	-209.678
7430	0	0	-56.375	21.675	0	0	-9761.25	394.674	-211.425	-50.805	-9710.09	384.133	-262.23	107.531	-32.216	-186.915
7440	0	0	-54.928	21.671	0	0	-9669.44	400.179	-237.686	-35.306	-9617.09	387.62	-272.992	107.269	-34.23	-199.953
7450	0	0	-54.027	22.039	0	0	-9634.2	402.032	-212.563	-35.342	-9583.41	383.015	-247.905	104.815	-41.056	-184.146
7460	0	0	-52.129	20.78	0	0	-9662.9	405.364	-232.943	-43.551	-9601.85	391.599	-276.494	113.177	-34.545	-197.862
7470	0	0	-54.739	23.101	0	0	-9639.8	401.198	-225.185	-21.666	-9608.92	386.365	-246.851	85.617	-37.934	-199.168
7480	0	0	-54.165	22.16	0	0	-9824.52	399.223	-217.35	-34.015	-9763.24	385.55	-251.365	115.439	-35.833	-171.759
7490	0	0	-54.999	21.659	0	0	-9707.46	399.192	-223.577	-31.058	-9652.22	381.05	-254.635	110.236	-39.801	-184.2
7500	0	0	-59.64	21.923	0	0	-9618.31	399.755	-196.764	-41.566	-9571.94	383.324	-238.33	106.008	-38.354	-170.676
7510	0	0	-56.372	22.174	0	0	-9548.22	382.906	-228.282	-45.425	-9484.58	374.283	-273.707	120.015	-30.797	-184.489
7520	0	0	-53.953	21.096	0	0	-9778.19	398.145	-227.386	-46.414	-9713.22	377.84	-273.8	118.929	-41.401	-196.272
7530	0	0	-53.854	21.757	0	0	-9655.26	395.449	-215.528	-48.307	-9591.82	382.861	-263.835	117.291	-34.345	-180.889
7540	0	0	-56.178	22.361	0	0	-9564.05	396.897	-214.895	-47.091	-9487.81	377.893	-261.986	132.422	-41.365	-170.929
7550	0	0	-53.412	23.121	0	0	-9808.7	403.108	-218.531	-38.288	-9743.26	387.219	-256.819	118.85	-39.01	-176.979
7560	0	0	-53.432	21.892	0	0	-9644.2	395.07	-198.444	-28.82	-9591.69	376.876	-227.264	105.946	-40.086	-161.404
7570	0	0	-54.05	21.495	0	0	-9607.71	396.087	-241.275	-36.012	-9556.28	387.328	-277.287	105.484	-30.254	-202.057
7580	0	0	-53.729	21.145	0	0	-9632.03	393.173	-226.567	-33.217	-9581.98	378.558	-259.784	103.785	-35.76	-191.759
7590	0	0	-51.737	21.167	0	0	-9852.03	386.867	-214.331	-20.802	-9822.27	373.512	-235.133	81.498	-34.522	-188.157
7600	0	0	-54.32	21.657	0	0	-10009.1	399.759	-236.434	-37.021	-9951.45	385.958	-273.455	111.959	-35.458	-196.954
7610	0	0	-52.037	21.909	0	0	-9538	396.315	-233.985	-36.895	-9473.65	382.806	-270.88	116.388	-35.418	-189.91
7620	0	0	-56.484	21.906	0	0	-9618.9	393.997	-220.56	-46.381	-9564.51	383.29	-266.941	110.874	-32.613	-188.68
7630	0	0	-56.866	21.737	0	0	-9610.89	396.661	-212.012	-36.654	-9572.6	381.724	-248.666	95.162	-36.674	-190.178
7640	0	0	-55.194	22.425	0	0	-9490.13	384.879	-209.71	-33.536	-9441.75	370.873	-243.246	103.582	-36.431	-176.095
7650	0	0	-56.229	21.618	0	0	-9560.23	402.092	-199.233	-40.882	-9514.33	376.643	-240.115	102.124	-47.067	-185.058
7660	0	0	-55.121	22.176	0	0	-9908.59	397.213	-176.576	-41.935	-9889.51	380.799	-218.511	74.2	-38.59	-182.901
7670	0	0	-57.645	23.304	0	0	-9958.63	401.052	-202.252	-43.39	-9895.66	392.155	-245.642	120.615	-32.201	-157.228
7680	0	0	-54.645	21.029	0	0	-10075.9	405.079	-204.06	-44.058	-10011.1	388.356	-248.118	119.424	-37.752	-166.446
7690	0	0	-54.494	22.01	0	0	-9854.94	401.031	-218.606	-42.445	-9777.11	382.321	-261.051	132.329	-40.72	-169.442
7700	0	0	-56.214	22.157	0	0	-9772.04	400.722	-219.383	-51.908	-9709.62	385.736	-271.291	118.634	-37.143	-189.8
7710	0	0	-55.759	21.722	0	0	-9566.35	410.144	-219.775	-35.617	-9489.72	394.855	-255.392	132.39	-37.011	-160.013
7720	0	0	-52.511	22.286	0	0	-9659.16	401.821	-220.06	-34.621	-9580.88	382.316	-254.681	130.784	-41.791	-165.688
7730	0	0	-54.226	21.321	0	0	-9620.27	402.515	-230.781	-46.359	-9557.09	385.058	-277.14	117.406	-38.778	-198.512
7740	0	0	-54.84	22.863	0	0	-9653	405.372	-233.113	-33.154	-9615.41	391.28	-266.267	92.436	-36.955	-210.786
7750	0	0	-55.357	22.719	0	0	-9636.72	399.709	-241.487	-41.585	-9591.21	378.159	-283.072	100.872	-44.269	-226.469
7760	0	0	-54.555	22.355	0	0	-9521.6	400.291	-238.207	-37.413	-9448.69	388.217	-275.62	127.467	-34.429	-182.582
7770	0	0	-54.323	21.753	0	0	-9659.43	401.675	-225.735	-41.614	-9573.94	384.581	-267.349	139.807	-38.847	-166.389
7780	0	0	-54.292	22.813	0	0	-9706.91	393.017	-204.56	-40.798	-9648.65	387.049	-245.358	112.552	-28.781	-161.587
7790	0	0	-55.543	22.577	0	0	-9644.64	402.538	-190.74	-47.809	-9595.92	382.619	-238.549	104.261	-42.496	-176.784
7800	0	0	-55.665	23.417	0	0	-9829.83	404.689	-220.528	-40.923	-9764.61	386.849	-261.451	120.883	-41.257	-181.825
7810	0	0	-54.208	21.902	0	0	-9602.19	402.485	-235.489	-43.196	-9527.1	385.463	-278.685	129.293	-38.924	-188.316
7820	0	0	-54.795	21.067	0	0	-9447.5	401.863	-221.339	-34.944	-9387.01	382.225	-256.283	115.284	-40.705	-181.704
7830	0	0	-57.126	22.392	0	0	-9576.29	392.281	-225.607	-37.881	-9520.36	377.848	-263.488	113.051	-36.825	-187.262
7840	0	0	-52.529	21.783	0	0	-9615.68	404.614	-222.826	-37.866	-9541.8	389.905	-260.692	126.41	-36.492	-170.774
7850	0	0	-51.848	21.087	0	0	-9732.52	406.693	-205.872	-40.392	-9673.94	384.635	-246.264	110.422	-43.145	-178.987
7860	0	0	-53.498	21.455	0	0	-9403	398.985	-201.825	-46.282	-9325.83	390.042	-248.107	130.666	-30.398	-147.839
7870	0	0	-56.193	22.372	0	0	-9327.9	400.619	-229.018	-58.322	-9255.4	390.22	-287.34	128.694	-32.771	-191.417
7880	0	0	-53.828	22.341	0	0	-9197.72	393.588	-217.436	-44.848	-9139.46	374.098	-262.284	112.08	-41.831	-192.035
7890	0	0	-53.976	22.43	0	0	-9148.93	397.152	-228.598	-42.442	-9094.17	379.267	-271.04	108.739	-40.315	-202.616
7900	0	0	-55.348	21.159	0	0	-9070.66	392.087	-206.71	-35.041	-9023.88	380.606	-241.751	102.135	-32.64	-172.256
7910	0	0	-56.791	21.128	0	0	-9089.69	392.873	-216.723	-24.793	-9046.95	383.012	-241.516	99.532	-30.989	-172.973
7920	0	0	-51.823	22.507	0	0	-9219.29	403.449	-207.586	-23.628	-9181.44	385.658	-231.214	89.672	-40.298	-181.84
7930	0	0	-53.341	22.788	0	0	-9249.16	402.601	-223.013	-41.409	-9183.75	385.178	-264.422	118.757	-40.211	-185.876
7940	0	0	-54.368	23.25	0	0	-8904.71	391.364	-205.004	-40.056	-8844.94	375.561	-245.06	114.138	-39.053	-169.975
7950	0	0	-59.615	22.487	0	0	-8846.04	396.559	-233.258	-46.409	-8799.18	374.677	-279.667	106.474	-44.369	-217.562
7960	0	0	-56.279	23.206	0	0	-9084.83	392.087	-242.866	-30.894	-9017.38	374.893	-273.76	123.721	-40.4	-190.439
7970	0	0	-55.877	21.962	0	0	-9128.74	392.392	-238.998	-30.758	-9072.89	378.944	-269.756	111.725	-35.41	-193.441
7980	0	0	-53.822	21.184	0	0	-9131.65	397.455	-229.798	-58.073	-9061.75	382.382	-287.871	123.713	-36.257	-200.415
7990	0	0	-53.975	22.566	0	0	-9244.89	392.969	-224.289	-40.222	-9202.79	375.319	-264.511	96.07	-40.216	-208.657
8000	0	0	-53.666	22.2	0	0	-9175.37	397.332	-248.465	-26.725	-9108.09	381.065	-275.19	120.941	-38.467	-192.716
8010	0	0	-55.989	22.362	0	0	-9210.62	400.524	-244.82	-53.764	-9142.33	381.15	-298.584	124.279	-41.736	-216.041
8020	0	0	-56.504	22.244	0	0	-9078.28	392.871	-232.764	-38.756	-9023.55	373.815	-271.52	111.243	-41.3	-201.577
8030	0	0	-54.011	22.243	0	0	-9110.49	390.573	-223.603	-40.177	-9051.08	374.38	-263.78	113.415	-38.436	-188.801
8040	0	0	-54.256	21.524	0	0	-9169.07	392.669	-226.578	-35.983	-9128.7	381.386	-262.561	94.628	-32.807	-200.74
8050	0	0	-54.847	22.414	0	0	-9333.9	391.011	-223.725	-48.241	-9287.19	379.842	-271.966	101.559	-33.583	-203.99
8060	0	0	-57.15	20.074	0	0	-9406.78	390.012	-200.977	-51.939	-9371.92	380.922	-252.916	92.009	-29.164	-190.071
8070	0	0	-53.517	22.784	0	0	-9269.2	391.332	-226.771	-34.697	-9242.57	385.43	-261.468	80.149	-28.686	-210.005
8080	0	0	-53.555	22.59	0	0	-9347.64	407.582	-221.432	-40.621	-9312.44	394.443	-262.053	88.761	-35.729	-209.021
8090	0	0	-51.97	22.819	0	0	-9278.76	399.859	-230.095	-41.102	-9229.51	395.001	-271.197	101.223	-27.677	-197.651
8100	0	0	-60.132	22.057	0	0	-9148.73	392.305	-221.284	-41.085	-9104.06	378.935	-262.369	104.803	-35.427	-192.993
8110	0	0	-56.049	22.467	0	0	-9222.48	404.011	-233.502	-27.976	-9193.95	379.821	-261.478	84.581	-46.657	-223.554
8120	0	0	-56.55	21.996	0	0	-9113.06	396.634	-205.881	-57.221	-9070.6	373.841	-263.102	99.012	-44.789	-208.879
8130	0	0	-52.485	21.574	0	0	-8943.62	397.826	-217.609	-44.075	-8912.79	386.406	-261.684	83.316	-32.994	-211.362
8140	0	0	-52.796	21.749	0	0	-9054.45	399.912	-218.994	-54.186	-8987.88	377.971	-273.18	119.367	-43.69	-197.503
8150	0	0	-53.645	21.544	0	0	-9118.28	382.513	-211.962	-51.857	-9047.78	374.245	-263.819	124.141	-29.812	-169.49
8160	0	0	-52.274	21.153	0	0	-9056.16	389.217	-241.783	-49.762	-9004.69	377.38	-291.545	103.741	-32.99	-220.794
8170	0	0	-57.046	22.05	0	0	-9103.66	400.125	-213.681	-49.662	-9042.98	389.878	-263.343	117.722	-32.297	-177.918
8180	0	0	-56.125	22.56	0	0	-9405.04	398.574	-216.938	-30.338	-9361.41	388.898	-247.276	99.752	-32.236	-179.76
8190	0	0	-55.593	21.723	0	0	-9005.62	399.311	-202.584	-44.409	-8959.2	379.085	-246.993	102.017	-41.949	-186.925
8200	0	0	-52.423	21.224	0	0	-8992.67	393.893	-239.558	-45.114	-8922.56	374.68	-284.672	122.539	-40.437	-202.57
8210	0	0	-53.065	21.203	0	0	-9097.9	397.818	-230.252	-38.803	-9040.11	383.533	-269.055	110.858	-35.488	-193.685
8220	0	0	-49.739	21.844	0	0	-9218.96	398.863	-223.033	-28.129	-9173.33	387.223	-251.162	95.369	-33.484	-189.277
8230	0	0	-58.971	22.042	0	0	-9143.08	400.941	-224.138	-32.573	-9104.24	381.68	-256.711	97.813	-41.303	-200.201
8240	0	0	-53.954	21.595	0	0	-9312.09	403.46	-227.613	-47.073	-9249.51	385.788	-274.686	116.541	-39.267	-197.412
8250	0	0	-58.346	22.37	0	0	-9189.39	395.868	-213.758	-36.542	-9145.02	386.925	-250.3	102.718	-31.313	-178.895
8260	0	0	-51.896	21.93	0	0	-9205.61	396.725	-211.638	-40.893	-9150.07	373.541	-252.531	107.433	-45.114	-190.212
8270	0	0	-52.989	21.467	0	0	-9130.67	402.645	-225.436	-30.029	-9083.5	379.294	-255.465	100.167	-44.818	-200.116
8280	0	0	-53.665	21.423	0	0	-9313.13	403.817	-201.122	-42.881	-9258.84	383.359	-244.003	107.949	-41.881	-177.935
8290	0	0	-50.916	21.148	0	0	-9525.88	399.699	-239.979	-28.88	-9478.6	381.811	-268.859	98.199	-39.036	-209.696
8300	0	0	-55.784	21.615	0	0	-9331.25	404.04	-219.082	-35.687	-9274.33	385.238	-254.769	112.703	-40.417	-182.483
8310	0	0	-51.883	21.555	0	0	-9431.68	409.057	-209.171	-36.907	-9359.82	385.462	-246.078	123.747	-45.15	-167.481
8320	0	0	-51.109	21.555	0	0	-9331	397.755	-219.625	-53.098	-9267.36	385.871	-272.723	114.756	-33.439	-191.406
8330	0	0	-51.839	21.099	0	0	-9444.18	407.056	-247.203	-32.71	-9378.96	382.975	-279.913	117.066	-45.18	-208.027
8340	0	0	-51.709	22.001	0	0	-9472.85	397.354	-230.152	-41.984	-9409.02	380.224	-272.136	115.538	-39.131	-195.729
8350	0	0	-54.091	22.674	0	0	-9467.92	402.607	-203.853	-40.903	-9417.97	387.405	-244.756	104.034	-37.876	-178.598
8360	0	0	-52.453	23.16	0	0	-9405.96	410.495	-225.679	-40.145	-9350.97	387.943	-265.824	107.437	-45.712	-204.099
8370	0	0	-54.578	21.099	0	0	-9435.84	396.896	-220.591	-45.793	-9374.45	384.599	-266.384	115.974	-33.396	-183.806
8380	0	0	-53.826	21.745	0	0	-9321.03	394.493	-224.667	-38.826	-9266.84	383.757	-263.493	108.015	-32.481	-187.959
8390	0	0	-53.568	21.952	0	0	-9443.1	398.227	-217.148	-51.125	-9366.6	389.303	-268.273	130.063	-30.876	-169.086
8400	0	0	-52.05	22.05	0	0	-9442.82	404.785	-235.181	-40.5	-9363.13	390.913	-275.681	131.745	-35.922	-179.858
8410	0	0	-51.356	21.308	0	0	-9217.21	401.555	-223.515	-41.35	-9154.14	384.053	-264.865	114.418	-38.81	-189.257
8420	0	0	-51.812	21.652	0	0	-9331.81	388.12	-236.891	-26.683	-9272.19	384.242	-263.574	111.439	-25.53	-177.665
8430	0	0	-52.576	20.846	0	0	-9461.53	405.582	-231.343	-34.558	-9398.32	394.841	-265.901	115.791	-31.587	-181.697
8440	0	0	-52.353	20.883	0	0	-9786.4	405.562	-219.638	-29.728	-9738.01	392.8	-249.366	100.739	-33.645	-182.272
8450	0	0	-55.564	20.758	0	0	-9479.85	398.957	-216.406	-18.438	-9419.6	388.938	-234.844	115.812	-30.777	-149.809
8460	0	0	-53.308	21.876	0	0	-9698.71	400.302	-236.197	-9.496	-9657.48	380.989	-245.693	94.536	-41.189	-192.346
8470	0	0	-55.94	21.788	0	0	-9639.24	395.415	-231.109	-24.492	-9586.37	382.294	-255.601	108.811	-34.909	-181.699
8480	0	0	-54.715	20.828	0	0	-9672.7	404.363	-215.573	-32.723	-9621.62	379.906	-248.296	105.795	-45.285	-187.786
8490	0	0	-54.46	21.087	0	0	-9508	397.284	-231.033	-24.668	-9455.67	368.838	-255.701	106.789	-49.533	-198.445
8500	0	0	-55.515	22.621	0	0	-9569.18	405.813	-240.489	-18.99	-9525.13	385.029	-259.479	99.56	-43.405	-203.324
8510	0	0	-52.975	20.994	0	0	-9586.44	397.896	-226.897	-12.052	-9556.38	381.235	-238.949	83.036	-37.655	-193.568
8520	0	0	-54.713	20.228	0	0	-9574	397.547	-208.654	-29.051	-9517.43	380.874	-237.705	111.28	-36.901	-163.326
8530	0	0	-51.502	21.592	0	0	-9266.2	402.128	-224.274	-31.519	-9211.94	379.582	-255.793	105.756	-44.138	-194.175
8540	0	0	-55.907	22.096	0	0	-9358.67	398.016	-208.089	-29.714	-9312.53	384.78	-237.803	102.046	-35.332	-171.089
8550	0	0	-53.876	22.244	0	0	-9477.94	405.579	-233.502	-24.349	-9433.38	390.563	-257.851	98.437	-37.26	-196.674
8560	0	0	-52.726	22.236	0	0	-9132.17	405.123	-227.292	-43.231	-9070.72	392.059	-270.523	114.182	-35.3	-191.641
8570	0	0	-51.302	21.28	0	0	-8945.34	406.169	-236.781	-26.53	-8904.91	384.143	-263.311	91.738	-43.306	-214.879
8580	0	0	-52.967	21.5	0	0	-9056.61	401.325	-195.317	-23.111	-9020.77	380.134	-218.428	88.814	-42.691	-172.305
8590	0	0	-54.308	20.129	0	0	-9044.77	407.4	-220.822	-31.698	-8995.18	391.665	-252.52	103.905	-35.864	-184.479
8600	0	0	-55.321	21.702	0	0	-8942.67	400.597	-191.384	-23.406	-8928.12	390.736	-214.79	69.876	-31.563	-176.477
8610	0	0	-52.068	21.751	0	0	-9077.17	398.211	-206.96	-30.734	-9031.44	378.833	-237.694	97.796	-41.129	-181.027
8620	0	0	-54.813	22.408	0	0	-9073.56	394.798	-218.996	-25.862	-9019.09	381.417	-244.858	109.278	-35.789	-171.369
8630	0	0	-55.497	20.72	0	0	-9123.35	405.922	-200.947	-33.438	-9084.81	384.444	-234.385	94.039	-42.198	-182.544
8640	0	0	-54.437	22.51	0	0	-9371.51	402.306	-193.451	-27.334	-9351.9	385.467	-220.785	74.05	-39.349	-186.084
8650	0	0	-54.4	22.146	0	0	-9413.55	404.054	-210.388	-24.377	-9380.87	385.253	-234.765	87.083	-40.947	-188.629
8660	0	0	-53.566	22.203	0	0	-9320.54	404.338	-241.231	-22.159	-9288.41	379.272	-263.39	85.699	-47.269	-224.96
8670	0	0	-56.901	21.596	0	0	-9145.03	399.35	-226.094	-25.131	-9096.01	383.032	-251.225	105.917	-37.914	-183.222
8680	0	0	-53.54	21.846	0	0	-9000.85	391.731	-232.913	-26.236	-8947.42	373.37	-259.149	106.972	-40.207	-192.384
8690	0	0	-56.052	20.982	0	0	-9145.87	392.896	-235.481	-27.355	-9096.49	377.592	-262.836	105.431	-36.286	-193.691
8700	0	0	-55.513	21.004	0	0	-9231.35	398.02	-231.344	-31.735	-9201.29	378.615	-263.079	85.57	-40.409	-217.918
8710	0	0	-52.729	21.624	0	0	-9020.29	391.278	-215.562	-36.221	-8995.2	378.051	-251.783	77.82	-34.851	-208.814
8720	0	0	-53.572	21.676	0	0	-9107.21	399.826	-227.277	-34.861	-9060.61	386.566	-262.138	100.171	-34.936	-196.903
8730	0	0	-54.071	21.095	0	0	-9342.71	412.181	-212.827	-21.596	-9330.23	394.929	-234.423	66.545	-38.347	-206.225
8740	0	0	-56.351	22.049	0	0	-9353.34	389.326	-220.378	-42.313	-9349.01	383.331	-262.691	60.684	-28.044	-230.051
8750	0	0	-56.197	21.565	0	0	-9122.72	408.115	-212.503	-26.381	-9102.95	387.152	-238.884	75.958	-42.528	-205.454
8760	0	0	-55.364	21.601	0	0	-8908.36	393.864	-229.331	-29.917	-8863.81	377.872	-259.248	99.92	-37.593	-196.921
8770	0	0	-54.931	21.13	0	0	-9253.25	414.28	-236.117	-32.504	-9238.61	386.192	-268.621	69.573	-49.218	-248.266
8780	0	0	-55.54	21.936	0	0	-9156.24	411.485	-227.478	-36.987	-9145.63	387.412	-264.465	66.147	-46.009	-244.327
8790	0	0	-56.684	21.256	0	0	-9057.41	404.266	-232.809	-30.113	-9042.29	386.47	-262.922	71.801	-39.052	-230.173
8800	0	0	-54.052	21.443	0	0	-9311.91	402.25	-249.193	-28.277	-9274.26	388.53	-277.47	91.695	-35.163	-220.938
8810	0	0	-55.202	21.662	0	0	-9417.07	401.133	-210.564	-36.375	-9371.67	394.537	-246.939	100.594	-28.258	-174.603
8820	0	0	-53.221	21.013	0	0	-9378.23	405.902	-226.288	-35.603	-9335.44	388.749	-261.891	96.009	-38.166	-204.048
8830	0	0	-54.536	21.592	0	0	-9583.5	401.897	-236.536	-34.015	-9538.35	383.544	-270.551	99.682	-39.945	-210.814
8840	0	0	-55.416	21.229	0	0	-9530.83	405.229	-233.35	-29.365	-9486.77	388.618	-262.715	99.471	-37.84	-201.084
8850	0	0	-52.749	21.634	0	0	-9213.77	404.892	-242.53	-22.67	-9185.51	387.07	-265.2	81.01	-39.456	-223.646
8860	0	0	-54.986	21.924	0	0	-9187.52	391.366	-225.84	-30.165	-9160.5	377.277	-256.005	82.009	-36.013	-210.009
8870	0	0	-56.827	21.81	0	0	-9409.5	405.063	-233.499	-33.253	-9388.2	386.291	-266.752	78.126	-40.582	-229.208
8880	0	0	-54.932	21.424	0	0	-8976.04	398	-232.073	-25.693	-8962.73	382.565	-257.766	68.241	-36.859	-226.384
8890	0	0	-53.25	21.907	0	0	-9118	404.323	-242.07	-23.355	-9102.43	385.664	-265.425	68.825	-40.566	-237.166
8900	0	0	-54.565	21.956	0	0	-9047.83	393.667	-236.261	-36.739	-9001.37	379.509	-273	101.028	-36.114	-208.086
8910	0	0	-53.841	20.426	0	0	-8998.42	401.423	-233.135	-26.953	-8942.99	382.139	-260.088	109.272	-39.71	-190.526
8920	0	0	-55.817	20.977	0	0	-8991.37	390.935	-224.992	-20.569	-8957.57	381.359	-245.561	89.618	-30.553	-186.496
8930	0	0	-54.859	22.172	0	0	-9082.54	400.759	-235.418	-23.654	-9062.83	376.617	-259.072	74.573	-46.314	-230.813
8940	0	0	-54.62	21.358	0	0	-8992.5	391.813	-221.241	-26.507	-8973.51	376.828	-247.748	73.616	-36.343	-210.475
8950	0	0	-54.401	22.127	0	0	-8893.98	395.549	-248.722	-38.664	-8866.38	383.625	-287.386	81.996	-34.051	-239.441
8960	0	0	-51.052	22.473	0	0	-8993.07	394.94	-235.148	-28.281	-8936.24	378.557	-263.429	107.882	-38.856	-194.403
8970	0	0	-54.656	22.031	0	0	-8886.52	391.087	-228.396	-21.197	-8874.26	376.076	-249.593	66.911	-37.042	-219.724
8980	0	0	-54.68	21.739	0	0	-9000.12	408.145	-232.349	-33.372	-8965.63	396.111	-265.721	89.173	-33.773	-210.321
8990	0	0	-55.916	21.232	0	0	-9230.13	402.518	-233.779	-26.013	-9231.99	383.722	-259.792	54.056	-40.028	-245.764
9000	0	0	-52.151	20.259	0	0	-9262.83	400.334	-217.173	-31.08	-9247.21	385.158	-248.253	67.77	-35.435	-215.918
9010	0	0	-55.178	22.344	0	0	-9007.05	388.144	-250.065	-22.183	-8947.9	371.94	-272.248	114.33	-38.548	-196.466
9020	0	0	-56.602	21.129	0	0	-9291.35	399.968	-236.817	-21.021	-9231.34	386.238	-257.838	116.619	-34.859	-176.078
9030	0	0	-55.173	22.272	0	0	-9404.36	399.719	-227.44	-50.438	-9353.65	390.345	-277.878	105.888	-31.646	-203.636
9040	0	0	-55.628	21.071	0	0	-9207.13	395.268	-242.409	-24.366	-9189.06	382.336	-266.775	73.698	-34.003	-227.08
9050	0	0	-52.815	20.534	0	0	-9291.84	389.168	-230.158	-38.921	-9223.82	375.422	-269.079	120.829	-34.28	-182.53
9060	0	0	-55.095	21.332	0	0	-9285.94	394.35	-221.353	-31.332	-9243.61	382.695	-252.685	97.425	-32.987	-188.247
9070	0	0	-56.006	20.389	0	0	-8907.46	385.655	-230.782	-6.443	-8875.85	366.607	-237.225	87.616	-39.437	-189.046
9080	0	0	-51.681	21.316	0	0	-9234.76	399.268	-238.985	-17.806	-9192.1	378.042	-256.791	94.341	-42.542	-204.992
9090	0	0	-58.279	22.01	0	0	-9080.77	394.943	-230.683	-39.104	-9041.55	382.494	-269.787	97.497	-34.459	-206.749
9100	0	0	-59.276	22.017	0	0	-9269.55	400.526	-246.554	-47.079	-9215.82	382.662	-293.633	113.01	-39.881	-220.504
9110	0	0	-54.242	21.638	0	0	-9148.75	396.359	-258.198	-13.848	-9082.63	375.914	-272.046	120.36	-42.083	-193.769
9120	0	0	-57.607	20.64	0	0	-9365.52	397.926	-251.632	-30.079	-9322.57	384.247	-281.711	100.557	-34.319	-215.473
9130	0	0	-52.026	22.17	0	0	-9355.54	399.958	-235.896	-27.567	-9301.62	387.763	-263.463	105.943	-34.365	-191.885
9140	0	0	-53.82	21.5	0	0	-9387.55	382.542	-252.828	-24.908	-9333.41	369.25	-277.736	107.958	-34.792	-204.57
9150	0	0	-52.692	22.12	0	0	-9184.67	395.544	-228.793	-22.697	-9136.23	382.056	-251.49	101.13	-35.608	-185.968
9160	0	0	-51.886	22.419	0	0	-9233.35	394.917	-256.986	-15.26	-9179.01	381.597	-272.246	106.218	-35.739	-201.767
9170	0	0	-53.298	21.673	0	0	-9297.13	396.328	-232.837	-19.951	-9252.13	380.777	-252.788	98.298	-37.224	-191.714
9180	0	0	-53.767	22.1	0	0	-9198.51	394.67	-240.573	-27.872	-9146.04	383.192	-268.445	106.246	-33.578	-195.777
9190	0	0	-56.208	22.061	0	0	-9258.38	402.692	-247.668	-27.875	-9212.15	382.049	-275.543	102.443	-42.704	-215.804
9200	0	0	-52.81	22.222	0	0	-9337.42	403.273	-235.735	-21.299	-9296.59	390	-257.034	93.646	-35.495	-198.883
9210	0	0	-52.868	21.222	0	0	-9026.93	399.879	-242.629	-20.01	-8985.17	378.396	-262.639	94.63	-42.705	-210.714
9220	0	0	-55.336	22.254	0	0	-9468.27	386.828	-247.655	-30.259	-9417.16	374.063	-277.914	106.454	-35.019	-206.479
9230	0	0	-55.767	22.707	0	0	-9397.03	390.297	-240.649	-29.751	-9349.14	374.526	-270.4	103.653	-38.478	-205.225
9240	0	0	-56.645	22.168	0	0	-9481.27	395.534	-253.715	-43.613	-9425.82	378.46	-297.328	112.105	-39.242	-224.465
9250	0	0	-54.938	19.621	0	0	-9509.94	392.424	-246.835	-27.464	-9453.9	379.624	-274.299	110.976	-32.421	-195.744
9260	0	0	-53.87	21.393	0	0	-9419.45	404.271	-223.768	-40.513	-9365.02	385.299	-264.281	108.297	-40.365	-196.349
9270	0	0	-55.863	22.134	0	0	-9561.16	398.188	-239.703	-37.669	-9510.48	388.655	-277.372	106.541	-31.667	-202.498
9280	0	0	-54.546	22.41	0	0	-9348.79	398.081	-230.33	-25.329	-9300.39	385.54	-255.659	102.952	-34.951	-187.658
9290	0	0	-57.81	20.446	0	0	-9383.51	395.326	-219.487	-40.235	-9332.15	380.243	-259.722	109.171	-35.529	-186.08
9300	0	0	-55.306	21.054	0	0	-9559.03	404.998	-226.387	-38.259	-9502.61	387.739	-264.646	111.73	-38.313	-191.229
9310	0	0	-53.255	22.096	0	0	-9321.04	393.861	-227.448	-42.327	-9279.2	378.122	-269.775	95.09	-37.835	-212.52
9320	0	0	-50.589	20.771	0	0	-9380.75	395.722	-245.044	-19.104	-9324.99	382.792	-264.148	106.356	-33.701	-191.493
9330	0	0	-52.654	22.746	0	0	-9360.49	395.524	-239.036	-27.463	-9310.95	380.956	-266.499	102.189	-37.314	-201.624
9340	0	0	-55.049	21.903	0	0	-9492.54	396.784	-251.246	-31.552	-9437.81	389.702	-282.798	109.775	-28.985	-202.008
9350	0	0	-53.58	21.935	0	0	-9318.95	400.766	-239.814	-23.479	-9276.09	383.287	-263.293	96.436	-39.414	-206.271
9360	0	0	-52.384	22.318	0	0	-9375.79	401.385	-231.407	-35.386	-9308.94	374.837	-266.793	119.232	-48.866	-196.427
9370	0	0	-55.884	22.045	0	0	-9252	392.385	-245.654	-37.488	-9213.14	378.176	-283.142	94.747	-36.254	-224.649
9380	0	0	-58.376	22.301	0	0	-9346.82	399.206	-256.477	-46.142	-9284.2	380.705	-302.619	120.995	-40.802	-222.426
9390	0	0	-55.085	21.332	0	0	-9363.42	394.098	-246.196	-36.9	-9304.19	378.738	-283.096	114.316	-36.692	-205.472
9400	0	0	-54.119	21.564	0	0	-9248.44	401.023	-239.472	-35.075	-9175.88	383.715	-274.547	126.682	-38.872	-186.737
9410	0	0	-52.747	21.988	0	0	-9091.73	392.921	-244.018	-41.936	-9051.43	383.926	-285.954	93.049	-30.983	-223.888
9420	0	0	-57.938	20.911	0	0	-9184.62	395.301	-220.036	-35.053	-9132.12	384.001	-255.089	110.444	-32.211	-176.856
9430	0	0	-52.282	21.027	0	0	-9188.58	395.831	-234.884	-34.617	-9135.54	379.234	-269.501	105.316	-37.624	-201.809
9440	0	0	-58.522	22.094	0	0	-9217.32	396.203	-235.684	-29.253	-9199.29	380.841	-264.937	76.545	-37.456	-225.848
9450	0	0	-55.463	21.889	0	0	-9233.69	396.643	-230.095	-23.296	-9185.72	387.884	-253.391	103.429	-30.648	-180.61
9460	0	0	-57.452	21.406	0	0	-9059.02	402.221	-245.901	-15.515	-9038.09	384.287	-261.416	78.389	-39.34	-222.367
9470	0	0	-53.62	21.709	0	0	-9184.14	396.194	-238.591	-33.696	-9139.56	382.496	-272.287	98.202	-35.407	-209.492
9480	0	0	-55.565	22.347	0	0	-9361.7	399.237	-233.852	-35.683	-9326.22	375.076	-269.535	91.04	-46.508	-225.003
9490	0	0	-48.558	21.794	0	0	-9518.28	408.543	-211.14	-30.546	-9493.14	389.161	-241.686	73.705	-41.176	-209.157
9500	0	0	-52.118	21.194	0	0	-9573.47	401.88	-230.644	-31.256	-9545.07	388.49	-261.9	80.517	-34.584	-215.967
9510	0	0	-53.831	20.999	0	0	-9581.86	403.745	-203.132	-41.044	-9533.24	389.38	-244.176	102.455	-35.364	-177.085
9520	0	0	-48.937	22.155	0	0	-9451.75	399.251	-231.179	-24.527	-9402.32	384.798	-255.706	98.376	-36.608	-193.938
9530	0	0	-51.706	22.083	0	0	-9306.77	399.713	-233.014	-24.973	-9265.75	385.474	-257.987	92.728	-36.322	-201.581
9540	0	0	-49.804	21.404	0	0	-9391.2	395.41	-234.951	-33.838	-9343.07	375.568	-268.789	97.933	-41.246	-212.102
9550	0	0	-53.051	22.61	0	0	-9238.94	398.695	-241.012	-34.821	-9199.7	383.922	-275.833	92.291	-37.383	-220.925
9560	0	0	-52.485	20.474	0	0	-9047	399.86	-235.725	-25.361	-9013.47	375.786	-261.086	86.012	-44.548	-219.622
9570	0	0	-54.173	21.809	0	0	-9651.9	394.04	-230.37	-37.592	-9612.55	384.403	-267.962	93.529	-31.446	-205.879
9580	0	0	-51.854	22.021	0	0	-9484.75	406.926	-205.784	-42.06	-9445.82	387.431	-247.844	90.786	-41.516	-198.574
9590	0	0	-53.615	20.932	0	0	-9636.14	395.221	-261.74	-20.366	-9575.09	376.429	-282.106	114.661	-39.724	-207.169
9600	0	0	-52.026	20.489	0	0	-9424.18	398.998	-239.423	-32.843	-9377.26	381.631	-272.266	98.944	-37.856	-211.178
9610	0	0	-55.222	23.212	0	0	-9516.5	400.217	-219.018	-35.957	-9490.01	384.996	-254.975	81.712	-38.433	-211.696
9620	0	0	-50.965	20.58	0	0	-9610.52	406.392	-234.654	-30.985	-9564.61	383.952	-265.639	96.876	-43.02	-211.783
9630	0	0	-54.286	22.33	0	0	-9725.47	399.244	-214.62	-42.87	-9681.93	383.894	-257.49	97.831	-37.68	-197.339
9640	0	0	-49.381	21.331	0	0	-9568.79	404.81	-222.407	-45.777	-9529.59	386.971	-268.184	88.587	-39.17	-218.767
9650	0	0	-51.603	21.975	0	0	-9535.89	401.739	-244.262	-34.629	-9480.9	387.996	-278.891	106.593	-35.718	-208.016
9660	0	0	-51.645	22.318	0	0	-9353.24	402.325	-232.795	-34.613	-9288.57	382.538	-267.408	116.323	-42.105	-193.19
9670	0	0	-52.29	21.448	0	0	-9198.66	402.233	-215.902	-38.104	-9176.66	383.434	-254.006	74.286	-40.247	-219.967
9680	0	0	-50.695	21.199	0	0	-9271.36	399.916	-263.829	-40.484	-9235.57	388.809	-304.313	86.48	-32.306	-250.139
9690	0	0	-51.175	21.357	0	0	-8942.16	394.639	-248.688	-30.069	-8914.48	388.695	-278.757	78.862	-27.301	-227.196
9700	0	0	-50.315	20.921	0	0	-9076.59	403.27	-239.778	-32.568	-9009.37	380.643	-272.346	117.539	-43.548	-198.355
9710	0	0	-57.572	21.245	0	0	-9007.2	400.547	-230.166	-34.937	-8947.14	384.353	-265.103	117.636	-37.439	-184.906
9720	0	0	-51.616	21.797	0	0	-8867.28	389.923	-228.865	-28.403	-8832.61	378.78	-257.268	86.286	-32.94	-203.922
9730	0	0	-55.158	22.236	0	0	-9106.93	389.047	-254.885	-31.122	-9070.86	372.125	-286.007	91.233	-39.158	-233.932
9740	0	0	-54.7	22.039	0	0	-9203.72	398.648	-233.897	-39.251	-9138.49	380.705	-273.148	119.934	-39.982	-193.196
9750	0	0	-53.008	22.165	0	0	-9073.24	390.748	-228.285	-41.388	-9025.67	377.522	-269.673	100.58	-35.391	-204.484
9760	0	0	-53.43	20.808	0	0	-9329.88	398.007	-234.923	-32.737	-9295.46	386.471	-267.66	87.851	-32.344	-212.153
9770	0	0	-52.016	22.345	0	0	-8963.85	404.628	-223.077	-42.848	-8913.61	391.821	-265.925	102.248	-35.152	-198.829
9780	0	0	-52.82	21.686	0	0	-9012.17	397.396	-248.701	-26.531	-8972.95	389.32	-275.232	92.038	-29.762	-212.956
9790	0	0	-52.965	21.63	0	0	-9101.28	396.53	-241.196	-36.027	-9055.42	385.821	-277.223	98.82	-32.339	-210.742
9800	0	0	-55.299	21.018	0	0	-9342.81	397.951	-223.016	-29.365	-9292.8	380.047	-252.381	105.309	-38.922	-185.994
9810	0	0	-55.271	22.37	0	0	-9164.31	383.451	-231.262	-38.902	-9134	379.363	-270.164	85.584	-26.458	-211.038
9820	0	0	-52.585	21.631	0	0	-9400.08	401.813	-227.564	-31.523	-9336.88	383.119	-259.087	115.787	-40.325	-183.625
9830	0	0	-51.977	21.806	0	0	-9168.77	390.027	-235.311	-37.838	-9139.85	381.155	-273.149	80.9	-30.678	-222.927
9840	0	0	-56.552	22.234	0	0	-9254.1	396.665	-221.252	-42.034	-9209.63	382.729	-263.286	101.022	-36.17	-198.434
9850	0	0	-53.225	21.064	0	0	-9081.2	417.967	-228.963	-35.588	-9040.36	391.631	-264.551	94.067	-47.4	-217.884
9860	0	0	-54.056	21.52	0	0	-9113.09	395.46	-255.627	-27.752	-9066.91	377.448	-283.379	100.238	-39.532	-222.673
9870	0	0	-56.366	21.667	0	0	-9207.17	405.842	-225.729	-33.099	-9157.16	386.678	-258.828	106.374	-40.831	-193.285
9880	0	0	-49.296	22.491	0	0	-9399.64	401.421	-234.859	-28.14	-9366.69	376.427	-262.999	82.248	-47.485	-228.236
9890	0	0	-52.566	20.876	0	0	-9311.65	407.416	-234.581	-33.148	-9262.75	386.877	-267.729	101.462	-41.415	-207.682
9900	0	0	-53.562	22.631	0	0	-9168.6	397.183	-221.26	-36.047	-9102.28	381.444	-257.307	119.878	-38.37	-175.799
9910	0	0	-56.045	21.585	0	0	-9048.65	394.415	-254.947	-36.196	-8988.05	381.819	-291.143	116.65	-34.181	-208.674
9920	0	0	-58.479	21.582	0	0	-9275.42	397.549	-229.063	-46.985	-9225.37	379.669	-276.048	108.525	-39.462	-206.985
9930	0	0	-57.138	21.168	0	0	-8943.74	393.597	-212.452	-36.482	-8894.51	383.983	-248.934	106.374	-30.782	-173.342
9940	0	0	-52.826	22.731	0	0	-8972.54	397.67	-233.59	-30.826	-8911.49	392.504	-264.416	113.87	-27.897	-178.443
9950	0	0	-58.97	22.265	0	0	-9213.34	408.004	-184.478	-48.147	-9162.24	395.87	-232.625	110.065	-34.399	-156.959
9960	0	0	-57.454	21.066	0	0	-9160.88	393.572	-230.748	-54.379	-9094.67	380.352	-285.127	123.66	-34.286	-195.753
9970	0	0	-53.521	22.575	0	0	-9294.26	388.718	-221.922	-40.961	-9232.26	384.656	-262.883	115.525	-26.637	-173.995
9980	0	0	-50.338	21.515	0	0	-9031.21	393.085	-234.503	-30.232	-8970.18	380.858	-264.735	111.365	-33.742	-187.112
9990	0	0	-56.078	21.369	0	0	-9244.01	397.2	-248.811	-39.917	-9186.9	385.676	-288.728	113.183	-32.893	-208.438
10000	0	0	-56.869	21.443	0	0	-8917	388.55	-229.073	-43.111	-8861.93	369.48	-272.184	111.945	-40.513	-200.752
Total Energies			-53.5953	21.5939	0	0	-9516.41	400.066	-213.99	-32.6608	-9464.49	385.237	-246.651	105.51	-36.4233	-177.564

## Sheet: Mpro-Lopinavir
#Time	E_VdW_mm(Protein)	E_Elec_mm(Protein)	E_Pol(Protein)	E_Apol(Protein)	E_VdW_mm(Ligand)	E_Elec_mm(Ligand)	E_Pol(Ligand)	E_Apol(Ligand)	E_VdW_mm(Complex)	E_Elec_mm(Complex)	E_Pol(Complex)	E_Apol(Complex)	Delta_E_mm	Delta_E_Pol	Delta_E_Apol	Delta_E_binding
0	0	0	-67.683	21.028	0	0	-9268.15	380.343	-207.02	16.647	-9234.6	386.576	-190.373	101.236	-14.795	-103.932
10	0	0	-78.98	22.523	0	0	-10221.4	411.185	-182.71	18.715	-10248.3	415.958	-163.995	52.027	-17.75	-129.718
20	0	0	-71.846	21.769	0	0	-9953.39	425.581	-180.889	-7.044	-9963.61	434.154	-187.933	61.627	-13.196	-139.502
30	0	0	-77.338	20.931	0	0	-9903.12	416.179	-172.493	-12.071	-9906.6	418.954	-184.564	73.862	-18.156	-128.858
40	0	0	-68.666	21.324	0	0	-10118.3	427.138	-177.78	-14.651	-10120.9	438.268	-192.431	66.054	-10.194	-136.571
50	0	0	-68.731	22.537	0	0	-9949.16	425.53	-189.363	-15.348	-9929.73	426.763	-204.711	88.152	-21.304	-137.863
60	0	0	-69.682	20.733	0	0	-10123.5	410.808	-207.855	-20.191	-10110	417.805	-228.046	83.209	-13.736	-158.573
70	0	0	-73.022	21.24	0	0	-10157.3	427.599	-199.486	-20.306	-10140.5	427.054	-219.792	89.805	-21.785	-151.772
80	0	0	-75.702	21.19	0	0	-10149.5	424.678	-220.233	-19.538	-10111	430.357	-239.771	114.283	-15.511	-140.999
90	0	0	-69.166	21.425	0	0	-9866.47	418.521	-220.405	-16.657	-9833.13	420.518	-237.062	102.502	-19.428	-153.988
100	0	0	-66.611	20.27	0	0	-9920.04	421.902	-197.296	-17.893	-9881.92	420.603	-215.189	104.731	-21.569	-132.027
110	0	0	-67.868	21.951	0	0	-9956.22	427.889	-193.474	-16.864	-9924.21	432.504	-210.338	99.874	-17.336	-127.8
120	0	0	-62.114	21.819	0	0	-9665.82	417.132	-190.675	-16.004	-9646.57	420.046	-206.679	81.358	-18.905	-144.226
130	0	0	-65.93	21.291	0	0	-9701.35	405.689	-212.943	-11.727	-9673.58	406.158	-224.67	93.699	-20.822	-151.793
140	0	0	-72.349	20.383	0	0	-9740.68	427.809	-214.031	-18.115	-9712.56	430.33	-232.146	100.474	-17.862	-149.534
150	0	0	-66.625	19.98	0	0	-9907.37	417.504	-210.926	-13.352	-9890.36	422.476	-224.278	83.637	-15.008	-155.649
160	0	0	-70.045	20.913	0	0	-9887.09	420.788	-217.904	-10.971	-9869.03	425.148	-228.875	88.108	-16.553	-157.32
170	0	0	-62.317	21.038	0	0	-10148.8	429.374	-224.317	-5.395	-10121.9	428.038	-229.712	89.211	-22.374	-162.875
180	0	0	-61.386	21.333	0	0	-9988.35	428.027	-225.546	-12.553	-9944.44	428.91	-238.099	105.298	-20.45	-153.251
190	0	0	-61.601	21	0	0	-9905.28	425.477	-223.84	-4.574	-9870.97	423.914	-228.414	95.913	-22.563	-155.064
200	0	0	-65.219	20.78	0	0	-9683.3	419.248	-219.369	-17.419	-9650.86	418.414	-236.788	97.657	-21.614	-160.745
210	0	0	-63.376	20.294	0	0	-9811.91	409.504	-185.839	-8.127	-9778.29	412.798	-193.966	96.998	-17	-113.968
220	0	0	-63.97	21.461	0	0	-9720.92	423.214	-212.979	-5.877	-9693.83	428.395	-218.856	91.062	-16.28	-144.074
230	0	0	-69.74	21.323	0	0	-10240.7	424.823	-215.104	-14.056	-10202.6	425.031	-229.16	107.857	-21.115	-142.418
240	0	0	-69.947	19.576	0	0	-9873.3	415.763	-229.153	-9.132	-9861.49	417.713	-238.285	81.754	-17.626	-174.157
250	0	0	-63.532	21.078	0	0	-10057.6	415.934	-212.217	-17.384	-10003.9	417.106	-229.601	117.258	-19.906	-132.249
260	0	0	-69.693	20.532	0	0	-10110.1	416.481	-224.784	-10.806	-10082.1	422.378	-235.59	97.663	-14.635	-152.562
270	0	0	-69.763	20.945	0	0	-9919.96	409.835	-222.897	-14.499	-9889.95	417.725	-237.396	99.776	-13.055	-150.675
280	0	0	-65.873	21.328	0	0	-9844.26	407.665	-224.508	-17.983	-9796.57	413.561	-242.491	113.558	-15.432	-144.365
290	0	0	-62.639	21.255	0	0	-9806.17	419.752	-212.034	-14.866	-9775.55	430.18	-226.9	93.251	-10.827	-144.476
300	0	0	-71.236	21.142	0	0	-9738.18	419.48	-218.457	-19.417	-9712	419.025	-237.874	97.416	-21.597	-162.055
310	0	0	-67.42	21.504	0	0	-9775.79	417.996	-222.96	-15.547	-9746.02	417.598	-238.507	97.194	-21.902	-163.215
320	0	0	-66.556	21.978	0	0	-9909.29	406.905	-212.045	-16.194	-9879.83	420.321	-228.239	96.015	-8.562	-140.786
330	0	0	-66.751	20.025	0	0	-9988.86	416.752	-232.962	-15.303	-9955.25	419.247	-248.265	100.36	-17.53	-165.435
340	0	0	-65.761	20.964	0	0	-9714.48	410.492	-222.569	-14.862	-9678.17	413.811	-237.431	102.065	-17.645	-153.011
350	0	0	-66.795	20.618	0	0	-9609.35	411.155	-225.431	-18.536	-9581.24	412.781	-243.967	94.914	-18.992	-168.045
360	0	0	-72.525	20.567	0	0	-9639.46	404.952	-217.292	-14.41	-9609.71	407.668	-231.702	102.274	-17.851	-147.279
370	0	0	-67.828	20.769	0	0	-9558.88	410.121	-215.473	-7.805	-9530.94	416.16	-223.278	95.763	-14.73	-142.245
380	0	0	-63.83	20.291	0	0	-9720.42	412.888	-231.461	-11.726	-9693.67	423.721	-243.187	90.587	-9.458	-162.058
390	0	0	-70.467	21.697	0	0	-9723.69	411.864	-215.966	-16.846	-9707.37	423.021	-232.812	86.79	-10.54	-156.562
400	0	0	-69.307	21.295	0	0	-9720.91	411.13	-213.146	-22.264	-9691.3	417.133	-235.41	98.925	-15.292	-151.777
410	0	0	-71.301	20.645	0	0	-9940.29	424.031	-227.228	-13.741	-9911.42	429.839	-240.969	100.177	-14.837	-155.629
420	0	0	-66.554	20.839	0	0	-9580.8	412.51	-215.801	-12.994	-9550.33	412.944	-228.795	97.024	-20.405	-152.176
430	0	0	-69.574	20.326	0	0	-9801.77	402.564	-206.027	-15.623	-9760.8	405.687	-221.65	110.548	-17.203	-128.305
440	0	0	-64.114	19.963	0	0	-9594.38	402.009	-224.004	-12.274	-9557.11	407.52	-236.278	101.388	-14.452	-149.342
450	0	0	-69.302	21.32	0	0	-9734.31	401.116	-230.093	-9.185	-9700.95	404.57	-239.278	102.665	-17.866	-154.479
460	0	0	-64.764	19.991	0	0	-9082.11	404.361	-199.918	-16.972	-9057.95	408.957	-216.89	88.927	-15.395	-143.358
470	0	0	-65.934	20.802	0	0	-9618.37	414.837	-221.047	-13.249	-9592.49	411.509	-234.296	91.815	-24.13	-166.611
480	0	0	-60.084	20.992	0	0	-9930.89	404.069	-223.116	-19.107	-9891.09	405.993	-242.223	99.888	-19.068	-161.403
490	0	0	-64.486	22.486	0	0	-10017.2	416.676	-240.026	-16.67	-9962.1	414.375	-256.696	119.593	-24.787	-161.89
500	0	0	-64.963	21.091	0	0	-9900.57	411.455	-226.688	-11.217	-9852.98	413.586	-237.905	112.552	-18.96	-144.313
510	0	0	-68.869	20.357	0	0	-9802.94	406.961	-209.122	-10.027	-9772.54	415.43	-219.149	99.263	-11.888	-131.774
520	0	0	-66.892	21.844	0	0	-9912.71	410.792	-211.682	-3.496	-9881.6	417.72	-215.178	97.999	-14.916	-132.095
530	0	0	-68.427	21.614	0	0	-10089.9	405.452	-218.544	-3.529	-10052.3	408.63	-222.073	106.02	-18.436	-134.489
540	0	0	-70.399	21.312	0	0	-10044.3	414.519	-219.448	-8.312	-10003.9	416.404	-227.76	110.768	-19.427	-136.419
550	0	0	-65.805	20.812	0	0	-10048.7	407.937	-219.193	-12.699	-10013.7	406.351	-231.892	100.783	-22.398	-153.507
560	0	0	-66.504	20.213	0	0	-9968.59	409.325	-222.582	-14.833	-9917.35	410.95	-237.415	117.738	-18.588	-138.265
570	0	0	-65.099	21.046	0	0	-10137.9	413.346	-240.205	-14.262	-10087	411.724	-254.467	115.945	-22.668	-161.19
580	0	0	-62.254	22.046	0	0	-10001.5	409.141	-232.532	-13.006	-9945.67	410.697	-245.538	118.089	-20.49	-147.939
590	0	0	-64.756	22.686	0	0	-9917.28	419.323	-226.929	-7.981	-9881.42	414.735	-234.91	100.608	-27.274	-161.576
600	0	0	-64.171	20.482	0	0	-10216.1	419.441	-247.383	-11.289	-10174.9	417.468	-258.672	105.418	-22.455	-175.709
610	0	0	-74.974	21.176	0	0	-10029.4	415.124	-219.146	-16.581	-10011.3	419.824	-235.727	93.132	-16.476	-159.071
620	0	0	-64.663	20.857	0	0	-9983.99	404.476	-208.483	-10.502	-9949.29	413.633	-218.985	99.361	-11.7	-131.324
630	0	0	-62.345	20.978	0	0	-9886.59	407.638	-235.153	-13.764	-9842.83	409.894	-248.917	106.106	-18.722	-161.533
640	0	0	-68.622	20.308	0	0	-10023.1	408.05	-221.092	-14.228	-10004.3	410.43	-235.32	87.421	-17.928	-165.827
650	0	0	-67.886	20.926	0	0	-10121.2	413.493	-219.003	-11.24	-10083.6	420.557	-230.243	105.537	-13.862	-138.568
660	0	0	-67.428	19.937	0	0	-9879.71	410.595	-210.037	-25.597	-9842.89	409.556	-235.634	104.249	-20.976	-152.361
670	0	0	-67.615	21.258	0	0	-10070	405.297	-227.135	-17.429	-10040.6	407.977	-244.564	97.076	-18.578	-166.066
680	0	0	-66.932	20.89	0	0	-10248.3	413.223	-213.376	-12.995	-10212	425.284	-226.371	103.226	-8.829	-131.974
690	0	0	-61.888	21.276	0	0	-9755.66	411.564	-220.017	-10.363	-9726.29	411.965	-230.38	91.252	-20.875	-160.003
700	0	0	-65.82	20.115	0	0	-9565.63	403.844	-229.946	-10.872	-9539.96	411.52	-240.818	91.49	-12.439	-161.767
710	0	0	-67.534	20.89	0	0	-9966.52	404.305	-239.73	-11.431	-9934.51	406.799	-251.161	99.538	-18.396	-170.019
720	0	0	-61.823	20.869	0	0	-10065.7	409.464	-206.632	-4.042	-10035.2	411.817	-210.674	92.397	-18.516	-136.793
730	0	0	-60.397	21.353	0	0	-10131.5	407.243	-243.049	-12.533	-10089.1	411.334	-255.582	102.716	-17.262	-170.128
740	0	0	-64.256	21.247	0	0	-10411.5	406.756	-246.581	-3.744	-10381	410.146	-250.325	94.804	-17.857	-173.378
750	0	0	-70.037	20.962	0	0	-9783.06	401.61	-232.802	-8.782	-9742.08	404.748	-241.584	111.014	-17.824	-148.394
760	0	0	-79.446	21.025	0	0	-9876.69	407.428	-226.86	-10.606	-9866.47	409.982	-237.466	89.672	-18.471	-166.265
770	0	0	-68.63	20.098	0	0	-9826.06	403.594	-240.722	-12.105	-9802.6	413.31	-252.827	92.088	-10.382	-171.121
780	0	0	-70.534	20.652	0	0	-9844.34	411.465	-228.426	-15.912	-9803.57	412.731	-244.338	111.3	-19.386	-152.424
790	0	0	-67.482	21.922	0	0	-9811.63	394.159	-229.972	-16.339	-9765.62	399.161	-246.311	113.484	-16.92	-149.747
800	0	0	-59.717	21.471	0	0	-9813.16	408.525	-224.296	-9.156	-9767.68	410.128	-233.452	105.203	-19.868	-148.117
810	0	0	-66.382	21.6	0	0	-10007.7	402.965	-235.519	-11.569	-9957.35	405.801	-247.088	116.718	-18.764	-149.134
820	0	0	-60.976	21.368	0	0	-9897.4	396.719	-225.188	-7.47	-9854.16	397.848	-232.658	104.212	-20.239	-148.685
830	0	0	-61.865	21.202	0	0	-9687.74	407.913	-232.74	-10.91	-9641.98	409.106	-243.65	107.625	-20.009	-156.034
840	0	0	-65.809	21.402	0	0	-9824.31	410.199	-245.161	-3.959	-9786.47	414.447	-249.12	103.646	-17.154	-162.628
850	0	0	-69.654	20.039	0	0	-9937.72	402.483	-239.319	-11.991	-9907.65	405.62	-251.31	99.731	-16.902	-168.481
860	0	0	-69.857	21.299	0	0	-9874.97	403.694	-222.214	-17.211	-9837.57	403.962	-239.425	107.256	-21.031	-153.2
870	0	0	-69.896	21.452	0	0	-9582.87	408.904	-234.199	-22.828	-9543.64	414.259	-257.027	109.121	-16.097	-164.003
880	0	0	-65.05	20.81	0	0	-9801.34	405.161	-227.882	-9.508	-9767.81	408.584	-237.39	98.576	-17.387	-156.201
890	0	0	-69.686	20.21	0	0	-9696.76	409.42	-211.974	-6.432	-9664.44	411.004	-218.406	101.998	-18.626	-135.034
900	0	0	-70.406	20.175	0	0	-9547.27	407.846	-222.171	-7.711	-9518.16	410.048	-229.882	99.514	-17.973	-148.341
910	0	0	-76.427	21.007	0	0	-10010.1	412.545	-214.449	-13.804	-9960.53	407.85	-228.253	125.997	-25.702	-127.958
920	0	0	-71.109	22.085	0	0	-9807.8	403.667	-201.846	-7.786	-9783.65	405.92	-209.632	95.259	-19.832	-134.205
930	0	0	-72.485	20.977	0	0	-9860.83	403.22	-211.573	-19.234	-9823.3	406.032	-230.807	110.008	-18.165	-138.964
940	0	0	-75.454	21.115	0	0	-9659.83	409.483	-211.444	-13.22	-9610.99	409.079	-224.664	124.296	-21.519	-121.887
950	0	0	-72.888	21.676	0	0	-10070.7	415.723	-229.472	-17.361	-10031.7	416.422	-246.833	111.93	-20.977	-155.88
960	0	0	-70.827	20.648	0	0	-9945.09	406.317	-223.377	-10.648	-9907.27	409.036	-234.025	108.648	-17.929	-143.306
970	0	0	-63.791	21.274	0	0	-9934.81	409.915	-213.773	-15.306	-9884.41	409.52	-229.079	114.19	-21.669	-136.558
980	0	0	-65.107	20.299	0	0	-10016.6	409.721	-232.517	-12.456	-9961.92	418.926	-244.973	119.822	-11.094	-136.245
990	0	0	-71.416	21.306	0	0	-9858.3	405.503	-214.556	1.07	-9842.87	410.367	-213.486	86.847	-16.442	-143.081
1000	0	0	-61.675	21.421	0	0	-10174.2	412.406	-211.529	2.337	-10155.2	410.037	-209.192	80.599	-23.79	-152.383
1010	0	0	-64.461	20.881	0	0	-10378.5	426.027	-227.953	-15.255	-10318.5	428.379	-243.208	124.482	-18.529	-137.255
1020	0	0	-63.625	21.105	0	0	-9755.29	403.704	-217.44	-13.069	-9719.24	396.96	-230.509	99.679	-27.849	-158.679
1030	0	0	-68.125	22.147	0	0	-9832.36	414.054	-231.58	-12.134	-9811.23	410.146	-243.714	89.251	-26.055	-180.518
1040	0	0	-61.918	22.336	0	0	-9880.58	402.943	-208.525	-1.615	-9849.73	406.951	-210.14	92.767	-18.328	-135.701
1050	0	0	-68.382	21.371	0	0	-9914.77	405.223	-229.757	-11.258	-9893.92	409.528	-241.015	89.229	-17.066	-168.852
1060	0	0	-72.586	21.056	0	0	-10083	415.548	-214.134	-5.813	-10071	424.562	-219.947	84.629	-12.042	-147.36
1070	0	0	-68.59	22.202	0	0	-10101.3	410.079	-232.305	-13.8	-10047.4	412.595	-246.105	122.505	-19.686	-143.286
1080	0	0	-68.771	21.005	0	0	-9878.27	406.814	-228.914	-6.506	-9848.99	418.73	-235.42	98.05	-9.089	-146.459
1090	0	0	-59.776	20.786	0	0	-10108.9	415.497	-230.353	-12.553	-10068.7	416.755	-242.906	99.937	-19.528	-162.497
1100	0	0	-74.939	21.067	0	0	-9908.89	416.193	-221.565	-15.802	-9869.06	417.85	-237.367	114.765	-19.41	-142.012
1110	0	0	-65.522	20.082	0	0	-9983.65	412.497	-217.58	-12.968	-9953.85	418.3	-230.548	95.315	-14.279	-149.512
1120	0	0	-70.604	19.541	0	0	-9567.78	407.474	-197.375	-12.249	-9537.29	408.873	-209.624	101.099	-18.142	-126.667
1130	0	0	-60.311	20.846	0	0	-9643.55	405.365	-211.672	-3.93	-9602.3	410.256	-215.602	101.561	-15.955	-129.996
1140	0	0	-67.659	21.022	0	0	-9513.46	407.076	-229.787	-22.182	-9481.28	408.117	-251.969	99.832	-19.981	-172.118
1150	0	0	-75.186	20.349	0	0	-9558.8	401.479	-228.787	-17.46	-9523.39	399.562	-246.247	110.599	-22.266	-157.914
1160	0	0	-67.643	21.737	0	0	-9541.28	402.214	-220.376	-6.092	-9502.61	400.925	-226.468	106.309	-23.026	-143.185
1170	0	0	-58.543	21.694	0	0	-9947.18	405.353	-233.554	-3.544	-9901	404.309	-237.098	104.727	-22.738	-155.109
1180	0	0	-59.323	21.374	0	0	-9642.42	386.122	-226.5	-6.622	-9595.32	387.58	-233.122	106.424	-19.916	-146.614
1190	0	0	-61.777	21.668	0	0	-9883.26	403.156	-218.712	-1.224	-9836.33	407.765	-219.936	108.705	-17.059	-128.29
1200	0	0	-63.621	20.452	0	0	-9928.44	403.882	-229.427	-9.811	-9897.8	398.028	-239.238	94.259	-26.306	-171.285
1210	0	0	-74.975	21.397	0	0	-10020.6	408.722	-234.073	-8.725	-9986.04	414.53	-242.798	109.552	-15.589	-148.835
1220	0	0	-59.85	20.384	0	0	-9980.23	413.937	-240.334	-5.32	-9942.72	412.865	-245.654	97.353	-21.456	-169.757
1230	0	0	-60.887	20.585	0	0	-10009.2	406.411	-237.985	-3.089	-9972.69	421.539	-241.074	97.443	-5.457	-149.088
1240	0	0	-59.665	21.354	0	0	-10074.6	401.03	-209.601	-9.297	-10028.7	411.595	-218.898	105.564	-10.789	-124.123
1250	0	0	-55.695	21.087	0	0	-9636.36	399.025	-235.496	-7.444	-9597.02	397.583	-242.94	95.039	-22.529	-170.43
1260	0	0	-67.296	21.377	0	0	-9710.83	396.973	-233.35	1.615	-9690.08	402.014	-231.735	88.047	-16.336	-160.024
1270	0	0	-64.691	21.266	0	0	-9938.69	404.406	-236.489	-5.236	-9920.98	403.144	-241.725	82.404	-22.528	-181.849
1280	0	0	-69.339	23.01	0	0	-9870.1	407.787	-239.291	-14.825	-9813.42	407.11	-254.116	126.023	-23.687	-151.78
1290	0	0	-74.024	21.769	0	0	-9908.22	415.84	-217.836	-16.031	-9869.44	418.266	-233.867	112.801	-19.343	-140.409
1300	0	0	-74.726	20.939	0	0	-10045.3	408.534	-235.607	-17.38	-10007.6	402.975	-252.987	112.408	-26.498	-167.077
1310	0	0	-67.317	21.282	0	0	-9832.16	403.967	-248.397	-13.842	-9784.42	400.519	-262.239	115.061	-24.73	-171.908
1320	0	0	-73.346	21.172	0	0	-9806.36	398.761	-239.133	-4.954	-9769.5	391.869	-244.087	110.2	-28.064	-161.951
1330	0	0	-69.879	19.731	0	0	-9992.58	404.27	-234.165	-13.832	-9945.07	401.215	-247.997	117.392	-22.786	-153.391
1340	0	0	-63.216	20.867	0	0	-9569.48	393.126	-250.49	-10.456	-9521.28	393.755	-260.946	111.422	-20.238	-169.762
1350	0	0	-62.326	21.942	0	0	-9581.2	391.093	-244.023	-16.171	-9543.26	392.641	-260.194	100.272	-20.394	-180.316
1360	0	0	-63.791	21.871	0	0	-9730.16	405.566	-218.783	-14.776	-9693.09	400.688	-233.559	100.855	-26.749	-159.453
1370	0	0	-65.868	20.553	0	0	-9815.2	403.81	-228.858	-17.162	-9774.89	408.536	-246.02	106.178	-15.827	-155.669
1380	0	0	-69.89	21.398	0	0	-9932.88	404.717	-235.543	-14.89	-9898.43	412.043	-250.433	104.338	-14.072	-160.167
1390	0	0	-56.116	21.363	0	0	-10086.7	407.485	-221.592	-1.106	-10041.3	407.715	-222.698	101.508	-21.133	-142.323
1400	0	0	-58.16	19.919	0	0	-9946.3	398.87	-225.41	-9.138	-9914.52	403.966	-234.548	89.939	-14.823	-159.432
1410	0	0	-69.716	22.265	0	0	-10058.1	402.447	-214.475	-16.436	-10015.6	406.065	-230.911	112.126	-18.647	-137.432
1420	0	0	-68.325	21.174	0	0	-9747.13	396.516	-220.709	-13.965	-9703.14	399.978	-234.674	112.315	-17.712	-140.071
1430	0	0	-72.107	22.369	0	0	-9791.92	401.73	-206.018	-15.461	-9757.39	406.948	-221.479	106.635	-17.151	-131.995
1440	0	0	-68.124	22.137	0	0	-9699.78	401.761	-223.449	-7.443	-9659.8	405.268	-230.892	108.113	-18.63	-141.409
1450	0	0	-67.965	19.952	0	0	-9681.68	395.768	-230.142	1.448	-9664.21	392.429	-228.694	85.439	-23.291	-166.546
1460	0	0	-71.928	19.536	0	0	-9824.13	405.82	-231.438	1.719	-9793.58	402.069	-229.719	102.48	-23.287	-150.526
1470	0	0	-72.807	21.545	0	0	-9467.75	403.813	-226.695	-9.948	-9440.14	397.877	-236.643	100.415	-27.481	-163.709
1480	0	0	-66.751	21.003	0	0	-9874.02	398.657	-230.815	3.231	-9851.76	400.115	-227.584	89.01	-19.545	-158.119
1490	0	0	-69.587	21.208	0	0	-9747.46	405.876	-240.668	-0.116	-9719.97	406.902	-240.784	97.078	-20.182	-163.888
1500	0	0	-63.253	21.231	0	0	-9870.35	403.554	-225.329	8.187	-9857.55	408.969	-217.142	76.061	-15.816	-156.897
1510	0	0	-64.32	22.385	0	0	-9889.07	410.682	-210.046	-6.8	-9867.92	414.311	-216.846	85.478	-18.756	-150.124
1520	0	0	-66.456	20.88	0	0	-9920.51	408.329	-208.831	-15.005	-9884.62	404.587	-223.836	102.35	-24.622	-146.108
1530	0	0	-68.257	20.643	0	0	-9885.82	405.5	-220.729	12.137	-9876.97	411.097	-208.592	77.103	-15.046	-146.535
1540	0	0	-66.129	21.103	0	0	-9962.84	416.007	-207.242	-2.386	-9951.2	423.875	-209.628	77.767	-13.235	-145.096
1550	0	0	-69.705	21.5	0	0	-9911.73	410.917	-195.147	-2.982	-9889.87	415.972	-198.129	91.565	-16.445	-123.009
1560	0	0	-67.628	20.964	0	0	-9915.38	408.454	-222.467	6.936	-9900.4	412.837	-215.531	82.602	-16.581	-149.51
1570	0	0	-61.005	20.446	0	0	-9736.18	410.227	-217.236	-1.88	-9701.45	410.68	-219.116	95.727	-19.993	-143.382
1580	0	0	-60.447	20.631	0	0	-9837.89	407.693	-227.467	-13.262	-9802.26	403.756	-240.729	96.083	-24.568	-169.214
1590	0	0	-63.053	20.831	0	0	-9920.47	410.928	-238.858	-1.719	-9863.8	412.827	-240.577	119.727	-18.932	-139.782
1600	0	0	-70.783	20.705	0	0	-10080.6	404.509	-198.53	9.343	-10078	403.766	-189.187	73.447	-21.448	-137.188
1610	0	0	-62.633	20.751	0	0	-9827.19	407.532	-221.653	11.923	-9791.91	410.124	-209.73	97.909	-18.159	-129.98
1620	0	0	-66.63	20.403	0	0	-10185.9	401.142	-220.889	7.802	-10160.6	405.694	-213.087	91.895	-15.851	-137.043
1630	0	0	-64.498	21.578	0	0	-10255.1	404.654	-215.541	13.244	-10229.9	407.054	-202.297	89.63	-19.178	-131.845
1640	0	0	-60.529	22.694	0	0	-9945.05	394.399	-191.95	9.479	-9934.72	401.987	-182.471	70.858	-15.106	-126.719
1650	0	0	-59.419	20.542	0	0	-10020.4	405.245	-214.406	10.601	-10012	405.951	-203.805	67.748	-19.836	-155.893
1660	0	0	-64.85	21.467	0	0	-9877.63	396.737	-193.967	7.695	-9877.45	397.6	-186.272	65.027	-20.604	-141.849
1670	0	0	-62.868	20.923	0	0	-9965.41	389.818	-193.215	4.676	-9956.18	394.576	-188.539	72.096	-16.165	-132.608
1680	0	0	-59.046	20.778	0	0	-9852.57	398.816	-204.492	4.542	-9843.29	393.103	-199.95	68.327	-26.491	-158.114
1690	0	0	-67.724	20.937	0	0	-9887.06	399.987	-195.95	9.4	-9892.65	407.051	-186.55	62.14	-13.873	-138.283
1700	0	0	-65.768	20.899	0	0	-9611.41	394.98	-209.358	4.701	-9585.9	398.239	-204.657	91.28	-17.64	-131.017
1710	0	0	-66.759	20.814	0	0	-9809.82	395.137	-215.494	8.854	-9793.94	397.629	-206.64	82.642	-18.322	-142.32
1720	0	0	-72.287	21.67	0	0	-9955.39	403.058	-197.836	5.882	-9970.65	400.273	-191.954	57.029	-24.455	-159.38
1730	0	0	-65.356	21.179	0	0	-10315.6	411.495	-199.065	13.457	-10327.6	414.353	-185.608	53.346	-18.321	-150.583
1740	0	0	-65.894	20.544	0	0	-10216.5	405.261	-217.593	6.932	-10202.7	406.916	-210.661	79.707	-18.889	-149.843
1750	0	0	-59.367	20.887	0	0	-10056.6	402.408	-211.76	7.2	-10020.6	408.564	-204.56	95.328	-14.731	-123.963
1760	0	0	-60.436	20.245	0	0	-10032.7	396.424	-179.098	3.996	-10023.4	407.704	-175.102	69.763	-8.965	-114.304
1770	0	0	-74.153	20.679	0	0	-10038.1	406.28	-219.533	-0.338	-10019.2	408.361	-219.871	93.011	-18.598	-145.458
1780	0	0	-64.544	20.066	0	0	-9868.78	393.194	-200.298	2.03	-9851.43	399.787	-198.268	81.89	-13.473	-129.851
1790	0	0	-72.146	20.05	0	0	-9763.48	404.295	-187.741	-4.407	-9758.46	415.744	-192.148	77.167	-8.601	-123.582
1800	0	0	-63.519	20.247	0	0	-10069.6	395.925	-193.107	7.855	-10067.9	407.309	-185.252	65.188	-8.863	-128.927
1810	0	0	-65.997	21.138	0	0	-9907.52	405.918	-179.305	0.76	-9884.22	411.863	-178.545	89.299	-15.193	-104.439
1820	0	0	-61.078	20.591	0	0	-9951.57	409.402	-181.472	-1.685	-9949.15	407.861	-183.157	63.503	-22.132	-141.786
1830	0	0	-66.224	21.544	0	0	-10058.7	398.212	-202.766	4.173	-10049	402.792	-198.593	75.947	-16.964	-139.61
1840	0	0	-67.306	20.625	0	0	-10078.7	402.581	-213.505	-3.849	-10050.4	406.595	-217.354	95.631	-16.611	-138.334
1850	0	0	-69.553	21.042	0	0	-9939.37	401.329	-223.467	-7.176	-9916.99	400.907	-230.643	91.937	-21.464	-160.17
1860	0	0	-70.286	20.956	0	0	-9814.65	391.359	-247.698	-17.79	-9774.13	389.275	-265.488	110.809	-23.04	-177.719
1870	0	0	-67.974	21.356	0	0	-9658.07	394.955	-227.248	-14.898	-9627.21	397.612	-242.146	98.839	-18.699	-162.006
1880	0	0	-67.085	21.116	0	0	-9750.03	395.4	-200.972	-15.401	-9712.25	396.52	-216.373	104.862	-19.996	-131.507
1890	0	0	-59.796	21.914	0	0	-9829.78	398.474	-219.623	-11.236	-9790.65	399.287	-230.859	98.928	-21.101	-153.032
1900	0	0	-73.419	21.466	0	0	-9636.12	395.725	-221.127	-16.299	-9604.73	400.455	-237.426	104.815	-16.736	-149.347
1910	0	0	-67.326	21.345	0	0	-9401.89	397.074	-227.116	-5.762	-9373.45	400.569	-232.878	95.76	-17.85	-154.968
1920	0	0	-69.234	20.501	0	0	-9470.93	391.668	-228.259	-9.689	-9447.96	398.795	-237.948	92.199	-13.374	-159.123
1930	0	0	-64.539	21.36	0	0	-9592.11	394.141	-255.973	-8.321	-9552.97	394.137	-264.294	103.683	-21.364	-181.975
1940	0	0	-68.611	20.863	0	0	-9598.5	396.116	-245.743	-12.101	-9566.49	396.291	-257.844	100.623	-20.688	-177.909
1950	0	0	-66.452	20.752	0	0	-9722.93	398.088	-245.9	-8.608	-9696.19	405.164	-254.508	93.185	-13.676	-174.999
1960	0	0	-70.516	21.396	0	0	-9430.11	385.94	-232.055	2.157	-9408.48	388.503	-229.898	92.152	-18.833	-156.579
1970	0	0	-68.197	20.921	0	0	-9589.39	396.984	-228.428	-5.027	-9568.49	399.985	-233.455	89.093	-17.92	-162.282
1980	0	0	-64.863	20.467	0	0	-9792.9	404.766	-226.133	-5.445	-9769.45	408.887	-231.578	88.311	-16.346	-159.613
1990	0	0	-62.857	21.28	0	0	-9292.96	399.624	-245.499	-12.163	-9248.11	402.449	-257.662	107.703	-18.455	-168.414
2000	0	0	-65.189	21.745	0	0	-9573.25	395.506	-245.756	-11.523	-9540.73	400.844	-257.279	97.714	-16.407	-175.972
2010	0	0	-76.078	21.733	0	0	-9445.11	390.47	-227.821	-6.741	-9403.52	394.879	-234.562	117.675	-17.324	-134.211
2020	0	0	-60.99	20.847	0	0	-9502.34	397.756	-214.431	-13.917	-9464.16	399.142	-228.348	99.176	-19.461	-148.633
2030	0	0	-66.878	20.959	0	0	-9404.88	404.483	-228.181	-10.397	-9364.9	404.459	-238.578	106.863	-20.983	-152.698
2040	0	0	-69.447	21.66	0	0	-9379.48	405.361	-217.903	-6.484	-9358.05	412.25	-224.387	90.877	-14.771	-148.281
2050	0	0	-65.117	20.5	0	0	-9658.95	402.454	-203.303	-12.493	-9633.09	408.235	-215.796	90.976	-14.719	-139.539
2060	0	0	-73.429	20.874	0	0	-9519.81	400.944	-228.494	-6.736	-9472.88	401.378	-235.23	120.354	-20.44	-135.316
2070	0	0	-71.932	21.129	0	0	-9576.64	405.226	-213.664	-19.943	-9534.55	405.407	-233.607	114.025	-20.948	-140.53
2080	0	0	-70.678	21.13	0	0	-9350.47	394.389	-229.468	-7.055	-9312.06	401.355	-236.523	109.092	-14.164	-141.595
2090	0	0	-65.855	21.472	0	0	-9532.26	390.934	-229.67	-17.988	-9488.16	391.272	-247.658	109.954	-21.134	-158.838
2100	0	0	-66.174	21.263	0	0	-9581.14	398.793	-216.65	-11.749	-9561.96	401.837	-228.399	85.353	-18.219	-161.265
2110	0	0	-65.587	21.386	0	0	-9397.42	405.13	-229.626	-11.419	-9374.09	404.982	-241.045	88.914	-21.534	-173.665
2120	0	0	-68.089	21.576	0	0	-9650.33	400.864	-213.734	-18.359	-9600.94	392.971	-232.093	117.486	-29.469	-144.076
2130	0	0	-59.372	21.356	0	0	-9999.67	396.814	-231.075	-17.202	-9951.69	399.379	-248.277	107.344	-18.791	-159.724
2140	0	0	-64.084	20.709	0	0	-9970.52	397.408	-230.694	-9.895	-9950.46	398.131	-240.589	84.141	-19.986	-176.434
2150	0	0	-69.3	20.708	0	0	-10016.3	396.807	-223.086	-11.674	-9983.58	401.707	-234.76	102.038	-15.808	-148.53
2160	0	0	-72.892	21.654	0	0	-9856.45	402.284	-234.661	-5.478	-9812.07	403.385	-240.139	117.277	-20.553	-143.415
2170	0	0	-71.07	22.186	0	0	-9949.89	411.367	-234.643	-1.084	-9920.81	408.591	-235.727	100.156	-24.962	-160.533
2180	0	0	-63.339	20.258	0	0	-10280.4	410.853	-221.348	-8.293	-10228.9	415.04	-229.641	114.811	-16.071	-130.901
2190	0	0	-65.773	21.331	0	0	-10029.2	401.744	-243.689	-9.73	-9998.36	408.369	-253.419	96.581	-14.706	-171.544
2200	0	0	-65.027	21.894	0	0	-9849.85	399.882	-229.521	-9.89	-9819.15	404.768	-239.411	95.73	-17.008	-160.689
2210	0	0	-68.018	19.487	0	0	-9846.04	395.548	-239.228	-16.282	-9803.71	410.792	-255.51	110.348	-4.243	-149.405
2220	0	0	-68.343	20.795	0	0	-10108.2	397.495	-231.713	-13.251	-10073.4	402.029	-244.964	103.158	-16.261	-158.067
2230	0	0	-71.578	20.71	0	0	-9865.17	390.991	-235.703	-1.742	-9832.46	391.666	-237.445	104.294	-20.035	-153.186
2240	0	0	-65.716	21.04	0	0	-10009.6	393.654	-246.643	-11.045	-9973.03	396.344	-257.688	102.302	-18.35	-173.736
2250	0	0	-71.376	21.77	0	0	-9821	398.372	-238.488	-0.213	-9783.32	403.733	-238.701	109.047	-16.409	-146.063
2260	0	0	-70.839	20.459	0	0	-9880.38	395.233	-238.49	-4.674	-9861.27	400.315	-243.164	89.946	-15.377	-168.595
2270	0	0	-66.405	20.938	0	0	-9650.76	403.606	-221.949	0.898	-9619.74	409.193	-221.051	97.426	-15.351	-138.976
2280	0	0	-65.546	19.812	0	0	-9518.77	396.896	-238.064	-13.692	-9486.58	395.513	-251.756	97.728	-21.195	-175.223
2290	0	0	-64.718	21.749	0	0	-9820.92	406.08	-256	-15.93	-9777.67	401.808	-271.93	107.96	-26.021	-189.991
2300	0	0	-64.631	21.073	0	0	-9800.28	401.391	-244.459	-18.26	-9747.69	401.866	-262.719	117.226	-20.598	-166.091
2310	0	0	-59.289	20.95	0	0	-9888.71	390.818	-253.251	-12.755	-9856.66	392.744	-266.006	91.337	-19.024	-193.693
2320	0	0	-67.179	21.269	0	0	-10081.7	408.305	-242.788	-8.988	-10039.6	406.744	-251.776	109.282	-22.83	-165.324
2330	0	0	-68.571	21.098	0	0	-9830.64	404.01	-227.662	-7.094	-9789.04	402.693	-234.756	110.172	-22.415	-146.999
2340	0	0	-68.998	20.567	0	0	-10019.3	401.075	-228.046	-4.737	-9990.3	400.447	-232.783	98.007	-21.195	-155.971
2350	0	0	-62.249	21.537	0	0	-9889.7	397.866	-246.431	-11.438	-9851.36	402.302	-257.869	100.592	-17.101	-174.378
2360	0	0	-63.943	21.539	0	0	-9716.17	399.227	-243.575	-11.052	-9678.88	400.644	-254.627	101.227	-20.122	-173.522
2370	0	0	-68.507	20.202	0	0	-9730.64	407.154	-243.372	-12.667	-9693.27	404.992	-256.039	105.876	-22.364	-172.527
2380	0	0	-65.67	21.611	0	0	-10077.1	405.751	-247.851	-25.093	-10021.7	409.07	-272.944	121.103	-18.292	-170.133
2390	0	0	-60.871	21.078	0	0	-10151.1	398.593	-217.418	-23.042	-10101.9	402.11	-240.46	110.124	-17.561	-147.897
2400	0	0	-61.23	21.622	0	0	-9823.37	403.137	-226.502	4.53	-9798.72	402.927	-221.972	85.879	-21.832	-157.925
2410	0	0	-62.851	21.997	0	0	-10198.1	408.228	-209.791	14.289	-10189.8	413.877	-195.502	71.193	-16.348	-140.657
2420	0	0	-62.515	21.93	0	0	-10147.1	406.832	-226.032	3.16	-10115.9	413.122	-222.872	93.693	-15.64	-144.819
2430	0	0	-53.904	21.183	0	0	-10403.3	414.679	-229.94	7.474	-10365	419.613	-222.466	92.22	-16.249	-146.495
2440	0	0	-54.021	20.091	0	0	-10369.2	411.187	-221.884	-12.23	-10313.9	413.243	-234.114	109.334	-18.035	-142.815
2450	0	0	-60.086	21.455	0	0	-10268.7	414.542	-250.538	-6.1	-10206	415.919	-256.638	122.795	-20.078	-153.921
2460	0	0	-53.576	20.534	0	0	-10094.6	413.153	-212.224	-4.302	-10050.2	411.828	-216.526	97.921	-21.859	-140.464
2470	0	0	-63.111	21.72	0	0	-9604.23	402.947	-248.152	1.721	-9561.42	405.739	-246.431	105.913	-18.928	-159.446
2480	0	0	-50.599	23.097	0	0	-9675.98	416.974	-235.092	-5.817	-9620.98	418.931	-240.909	105.603	-21.14	-156.446
2490	0	0	-55.378	21.85	0	0	-9549.84	397.013	-237.344	-0.531	-9510.44	398.971	-237.875	94.779	-19.892	-162.988
2500	0	0	-54.459	22.092	0	0	-9670.01	408.462	-225.991	-2.801	-9600.94	408.87	-228.792	123.527	-21.684	-126.949
2510	0	0	-52.108	21.967	0	0	-9937.74	406.488	-224.618	-16.115	-9873.38	405.422	-240.733	116.464	-23.033	-147.302
2520	0	0	-52.897	21.966	0	0	-9749.77	401.398	-221.679	-13.394	-9676.43	408.543	-235.073	126.24	-14.821	-123.654
2530	0	0	-52.231	20.885	0	0	-9875.66	412.941	-233.301	-2.472	-9827.54	414.83	-235.773	100.356	-18.996	-154.413
2540	0	0	-51.142	22.077	0	0	-9856.06	409.67	-227.16	-12.478	-9796.01	411.378	-239.638	111.192	-20.369	-148.815
2550	0	0	-50.826	23.014	0	0	-9873.27	402.036	-216.692	-12.805	-9804.75	407.294	-229.497	119.346	-17.756	-127.907
2560	0	0	-57.602	23.743	0	0	-9721.33	399.374	-205.157	-11.695	-9675.32	404.441	-216.852	103.617	-18.676	-131.911
2570	0	0	-52.733	20.934	0	0	-9946.88	405.071	-212.592	-2.573	-9885.15	406.677	-215.165	114.458	-19.328	-120.035
2580	0	0	-50.819	21.212	0	0	-9992.51	408.708	-224.216	-2.985	-9945.61	409.344	-227.201	97.718	-20.576	-150.059
2590	0	0	-50.209	21.463	0	0	-9905.03	399.411	-220.638	-11.122	-9836.84	408.319	-231.76	118.401	-12.555	-125.914
2600	0	0	-45.295	22.764	0	0	-9709.36	401.148	-210.226	-7.801	-9646.69	407.143	-218.027	107.96	-16.769	-126.836
2610	0	0	-56.949	23.788	0	0	-9818.03	394.036	-209.394	-4.202	-9782.85	396.843	-213.596	92.126	-20.981	-142.451
2620	0	0	-48.099	22.839	0	0	-9809.05	405.032	-208.614	-8.73	-9763.25	408.381	-217.344	93.896	-19.49	-142.938
2630	0	0	-50.472	23.055	0	0	-9966.78	409.542	-215.055	-7.908	-9916.85	411.337	-222.963	100.393	-21.26	-143.83
2640	0	0	-47.444	20.847	0	0	-9937.47	415.516	-216.007	-1.396	-9879.06	415.863	-217.403	105.859	-20.5	-132.044
2650	0	0	-48.017	22.409	0	0	-10004.3	402.567	-193.372	-17.588	-9936.94	404.809	-210.96	115.368	-20.167	-115.759
2660	0	0	-61.4	22.899	0	0	-9813.91	406.945	-214.401	-5.962	-9771.22	409.015	-220.363	104.085	-20.829	-137.107
2670	0	0	-58.371	22.875	0	0	-9915.15	409.472	-209.954	-12.16	-9873.86	411.855	-222.114	99.66	-20.492	-142.946
2680	0	0	-56.819	21.782	0	0	-10235	403.557	-232.295	-9.081	-10197.3	408.607	-241.376	94.442	-16.732	-163.666
2690	0	0	-59.441	22.618	0	0	-9984.69	403.31	-204.626	-14.163	-9933.69	404.827	-218.789	110.432	-21.101	-129.458
2700	0	0	-57.839	22.826	0	0	-9825.21	399.013	-194.793	-15.678	-9787.18	407.157	-210.471	95.863	-14.682	-129.29
2710	0	0	-63.168	21.587	0	0	-9858.86	407.886	-199.008	-11.456	-9823.6	412.269	-210.464	98.432	-17.204	-129.236
2720	0	0	-60.59	22.514	0	0	-9938.48	411.451	-210.176	-21.938	-9891.15	417.479	-232.114	107.928	-16.486	-140.672
2730	0	0	-53.299	21.082	0	0	-9809.73	410.896	-194.011	-7.989	-9765.41	419.693	-202	97.622	-12.285	-116.663
2740	0	0	-61.486	22.241	0	0	-9883.73	412.145	-207.723	-15.338	-9838.14	415.913	-223.061	107.071	-18.473	-134.463
2750	0	0	-59.614	21.643	0	0	-9841.68	405.792	-186.366	-13.265	-9813.27	414.217	-199.631	88.027	-13.218	-124.822
2760	0	0	-52.477	23.061	0	0	-9549.33	408.298	-184.494	-9.825	-9517.85	419.091	-194.319	83.956	-12.268	-122.631
2770	0	0	-64.634	22.154	0	0	-9507.38	405.906	-194.998	-18.054	-9485.51	411.702	-213.052	86.498	-16.358	-142.912
2780	0	0	-62.127	23.164	0	0	-9763.4	409.433	-190.106	-27.354	-9715.93	416.238	-217.46	109.596	-16.359	-124.223
2790	0	0	-63.524	21.588	0	0	-9823.38	409.641	-189.198	-10.898	-9793.35	414.888	-200.096	93.557	-16.341	-122.88
2800	0	0	-62.411	22.396	0	0	-9657.36	395.023	-198.148	-18.446	-9624.28	398.492	-216.594	95.493	-18.927	-140.028
2810	0	0	-49.51	23.144	0	0	-9671.76	405.656	-209.401	-10.869	-9634.19	405.079	-220.27	87.077	-23.721	-156.914
2820	0	0	-62.352	23.061	0	0	-9811.91	402.59	-215.002	-16.702	-9771.94	406.711	-231.704	102.325	-18.94	-148.319
2830	0	0	-57.52	22.394	0	0	-9572.74	398.181	-204.496	-16.94	-9524.65	404.709	-221.436	105.611	-15.866	-131.691
2840	0	0	-61.836	23.273	0	0	-9664.13	408.359	-196.123	-20.837	-9620.37	411.135	-216.96	105.594	-20.497	-131.863
2850	0	0	-58.957	22.894	0	0	-9788.35	408.533	-182.932	-17.286	-9762.88	414.192	-200.218	84.426	-17.235	-133.027
2860	0	0	-66.128	22.577	0	0	-9871.64	408.123	-213.386	-11.246	-9834.6	408.72	-224.632	103.175	-21.98	-143.437
2870	0	0	-48.924	22.475	0	0	-9629.28	406.096	-195.265	-0.389	-9596.07	415.484	-195.654	82.138	-13.087	-126.603
2880	0	0	-54.544	22.219	0	0	-9667.89	410.657	-204.514	-20.453	-9605.09	413.315	-224.967	117.349	-19.561	-127.179
2890	0	0	-61.783	23.526	0	0	-9827.41	411.008	-199.531	-20.149	-9777.26	415.592	-219.68	111.936	-18.942	-126.686
2900	0	0	-57.061	23.317	0	0	-10156.6	411.272	-213.375	-10.017	-10104.1	421.979	-223.392	109.52	-12.61	-126.482
2910	0	0	-51.554	23.373	0	0	-10087.3	415.651	-210.683	-15.55	-10039	414.982	-226.233	99.847	-24.042	-150.428
2920	0	0	-54.721	23.121	0	0	-9990.54	419.975	-207.266	-9.401	-9949.64	422.247	-216.667	95.621	-20.849	-141.895
2930	0	0	-60.965	23.24	0	0	-9947.14	415.491	-227.377	-8.659	-9907.4	414.613	-236.036	100.704	-24.118	-159.45
2940	0	0	-58.998	22.247	0	0	-9920.41	406.951	-193.924	-19.531	-9873.6	410.642	-213.455	105.802	-18.556	-126.209
2950	0	0	-57.888	22.348	0	0	-9584.54	398.729	-206.459	-20.615	-9536.09	400.758	-227.074	106.333	-20.319	-141.06
2960	0	0	-56.699	24.086	0	0	-9745.31	408.549	-197.388	-23.949	-9700.15	412.557	-221.337	101.856	-20.078	-139.559
2970	0	0	-55.394	22.305	0	0	-9675.48	397.504	-206.828	-6.621	-9631.78	402.334	-213.449	99.093	-17.475	-131.831
2980	0	0	-68.719	23.218	0	0	-9671.09	411.351	-205.781	-30.691	-9631.26	419.415	-236.472	108.551	-15.154	-143.075
2990	0	0	-66.482	23.493	0	0	-9785.13	404.141	-206.553	-12.839	-9744.21	403.44	-219.392	107.408	-24.194	-136.178
3000	0	0	-69.252	23.877	0	0	-9902.51	406.712	-204.097	-20.731	-9864.09	415.648	-224.828	107.67	-14.941	-132.099
3010	0	0	-73.714	24.55	0	0	-9756.47	407.046	-209.987	-11.074	-9730.43	411.973	-221.061	99.75	-19.623	-140.934
3020	0	0	-63.379	23.557	0	0	-10017.7	411.596	-213.864	-4.567	-9979.14	420.374	-218.431	101.962	-14.779	-131.248
3030	0	0	-60.272	22.639	0	0	-9939.09	407.656	-209.852	-14.849	-9902.81	407.985	-224.701	96.553	-22.31	-150.458
3040	0	0	-58.979	23.481	0	0	-9993.73	405.448	-215.695	-15.908	-9928.64	406.726	-231.603	124.07	-22.203	-129.736
3050	0	0	-58.069	22.699	0	0	-9758.53	406.609	-200.887	-15.865	-9712.01	412.669	-216.752	104.591	-16.639	-128.8
3060	0	0	-59.979	23.172	0	0	-9897.44	412.878	-201.552	-14.648	-9841.22	406.265	-216.2	116.208	-29.785	-129.777
3070	0	0	-62.396	22.839	0	0	-9856.93	414.882	-178.165	-2.265	-9838.43	420.566	-180.43	80.893	-17.155	-116.692
3080	0	0	-56.658	22.391	0	0	-9795.1	404.748	-186.316	-10.359	-9761.87	415.014	-196.675	89.892	-12.125	-118.908
3090	0	0	-54.547	22.774	0	0	-10057.2	407.273	-188.372	-3.723	-10021.2	413.072	-192.095	90.571	-16.975	-118.499
3100	0	0	-57.763	21.905	0	0	-9961.8	397.034	-202.161	-4.755	-9933.05	401.951	-206.916	86.513	-16.988	-137.391
3110	0	0	-63.559	23.484	0	0	-9842.88	405.134	-195.035	-7.622	-9800.97	409.961	-202.657	105.467	-18.657	-115.847
3120	0	0	-53.409	22.416	0	0	-9858.03	407.186	-195.465	-14.794	-9819.85	417.645	-210.259	91.588	-11.957	-130.628
3130	0	0	-51.556	23.033	0	0	-9657.43	408.083	-212.498	-8.51	-9605.37	411.01	-221.008	103.611	-20.106	-137.503
3140	0	0	-59.713	22.757	0	0	-9816.63	413.242	-189.107	-11.493	-9788.91	418.656	-200.6	87.431	-17.343	-130.512
3150	0	0	-56.623	23.096	0	0	-9791.82	400.913	-195.65	-9.313	-9752.29	403.399	-204.963	96.151	-20.61	-129.422
3160	0	0	-54.879	21.482	0	0	-9731.77	408.227	-191.264	-11.077	-9696.36	412.799	-202.341	90.291	-16.91	-128.96
3170	0	0	-56.311	23.465	0	0	-9571.63	408.18	-202.318	-3.812	-9547.23	414.711	-206.13	80.715	-16.934	-142.349
3180	0	0	-64.706	22.458	0	0	-9466.27	396.777	-182.631	-12.305	-9439.25	407.985	-194.936	91.718	-11.25	-114.468
3190	0	0	-58.604	23.185	0	0	-9372.91	401.828	-201.223	0.245	-9341.82	397.472	-200.978	89.693	-27.541	-138.826
3200	0	0	-59.108	21.322	0	0	-9578.1	412.424	-191.089	-11.311	-9548.85	417.032	-202.4	88.358	-16.714	-130.756
3210	0	0	-60.588	23.321	0	0	-9728.09	414.156	-200.811	-2.717	-9706.78	415.464	-203.528	81.903	-22.013	-143.638
3220	0	0	-49.446	22.234	0	0	-9634.42	411.594	-215.253	1.26	-9590.32	417.098	-213.993	93.544	-16.73	-137.179
3230	0	0	-50.282	23.901	0	0	-9359.34	397.85	-186.158	0.052	-9335.84	412.478	-186.106	73.776	-9.273	-121.603
3240	0	0	-65.74	23.464	0	0	-9432.57	410.77	-195.198	-12.811	-9411.27	411.112	-208.009	87.04	-23.122	-144.091
3250	0	0	-53.072	22.755	0	0	-9540.65	413.955	-219.905	-10.602	-9503.61	411.111	-230.507	90.114	-25.599	-165.992
3260	0	0	-56.166	23.254	0	0	-9376.8	401.717	-201.103	-15.666	-9337.32	402.052	-216.769	95.647	-22.919	-144.041
3270	0	0	-59.51	22.199	0	0	-9590.01	401.552	-183.653	-10.943	-9562.58	406.088	-194.596	86.948	-17.663	-125.311
3280	0	0	-60.021	22.904	0	0	-9627.38	401.923	-188.928	-6.33	-9606.72	405.944	-195.258	80.677	-18.883	-133.464
3290	0	0	-56.265	22.429	0	0	-9697.01	403.244	-193.629	-5.535	-9665.84	411.253	-199.164	87.431	-14.42	-126.153
3300	0	0	-53.608	22.371	0	0	-9450.76	409.877	-206.721	-4.584	-9424.03	413.004	-211.305	80.339	-19.244	-150.21
3310	0	0	-61.438	24.292	0	0	-9535.09	412.219	-198.638	-8.307	-9500.39	414.406	-206.945	96.143	-22.105	-132.907
3320	0	0	-57.371	21.2	0	0	-9805.13	398.225	-201.385	-15.058	-9753.58	402.062	-216.443	108.913	-17.363	-124.893
3330	0	0	-61.292	22.377	0	0	-9650.68	412.668	-186.972	-13.014	-9630.1	417.16	-199.986	81.878	-17.885	-135.993
3340	0	0	-54.843	21.943	0	0	-9584.29	404.276	-199.389	-9.847	-9547.77	415.007	-209.236	91.371	-11.212	-129.077
3350	0	0	-55.793	21.612	0	0	-9775.1	401.763	-204.293	-7.303	-9721.55	402.897	-211.596	109.35	-20.478	-122.724
3360	0	0	-57.811	23.224	0	0	-9563.66	400.89	-210.163	2.146	-9523.08	408.718	-208.017	98.395	-15.396	-125.018
3370	0	0	-55.458	22.542	0	0	-9501.05	407.308	-213.654	-6.917	-9443.42	406.72	-220.571	113.083	-23.13	-130.618
3380	0	0	-56.474	21.876	0	0	-9402.5	410.202	-200.226	-10.424	-9354.57	399.723	-210.65	104.407	-32.355	-138.598
3390	0	0	-67.396	22.915	0	0	-9847.42	399.972	-217.696	-4.615	-9814.57	410.529	-222.311	100.245	-12.358	-134.424
3400	0	0	-55.672	23.216	0	0	-9536.44	403.41	-223.87	-0.542	-9503.44	402.664	-224.412	88.674	-23.962	-159.7
3410	0	0	-66.191	22.278	0	0	-9728.4	404.372	-221.558	-1.759	-9705.18	403.828	-223.317	89.412	-22.822	-156.727
3420	0	0	-57.596	23.608	0	0	-9631.65	399.578	-242.35	-17.16	-9587.14	409.254	-259.51	102.104	-13.932	-171.338
3430	0	0	-56.603	23.569	0	0	-9719.54	410.46	-215.561	-13.019	-9678.38	415.814	-228.58	97.766	-18.215	-149.029
3440	0	0	-54.881	22.675	0	0	-9718.07	407.631	-229.359	-6.056	-9675.26	405.356	-235.415	97.695	-24.95	-162.67
3450	0	0	-63.582	23.419	0	0	-9766.46	407.668	-233.111	-14.096	-9736.03	414.138	-247.207	94.015	-16.949	-170.141
3460	0	0	-66.535	23.288	0	0	-9851.4	409.86	-220.08	-15.082	-9811.75	414.194	-235.162	106.18	-18.954	-147.936
3470	0	0	-60.819	22.784	0	0	-9814.61	402.692	-225.982	-17.548	-9772.38	406.517	-243.53	103.056	-18.959	-159.433
3480	0	0	-61.186	23.243	0	0	-10085.9	413.915	-247.287	-18.494	-10040.5	416.019	-265.781	106.598	-21.139	-180.322
3490	0	0	-62.494	23.791	0	0	-9598.71	404.049	-212.112	-17.209	-9567.53	409.408	-229.321	93.667	-18.432	-154.086
3500	0	0	-70.631	21.973	0	0	-9557.73	405.265	-199.58	-11.566	-9534.88	408.234	-211.146	93.478	-19.004	-136.672
3510	0	0	-70.258	22.318	0	0	-9710.88	418.341	-196.726	-26.083	-9679.98	420.065	-222.809	101.165	-20.594	-142.238
3520	0	0	-66.87	22.827	0	0	-9626.2	403.217	-202.136	-28.356	-9603.02	409.394	-230.492	90.051	-16.65	-157.091
3530	0	0	-62.854	22.924	0	0	-9834.67	403.578	-192.439	-29.084	-9817.49	410.122	-221.523	80.039	-16.38	-157.864
3540	0	0	-69.662	22.458	0	0	-9657.76	406.7	-204.99	-20.649	-9633.81	410.069	-225.639	93.607	-19.089	-151.121
3550	0	0	-61.445	22.073	0	0	-9803.48	403.174	-171.106	-13.539	-9774.25	407.957	-184.645	90.673	-17.29	-111.262
3560	0	0	-61.476	24.151	0	0	-9849.67	413.339	-201.354	-15.986	-9829.1	417.78	-217.34	82.053	-19.71	-154.997
3570	0	0	-61.772	24.564	0	0	-9484.83	399.442	-199.621	-7.274	-9466.59	401.752	-206.895	80.004	-22.254	-149.145
3580	0	0	-62.266	23.888	0	0	-9605.89	401.422	-213.584	-16.151	-9578.85	410.647	-229.735	89.305	-14.663	-155.093
3590	0	0	-62.676	22.932	0	0	-9783.38	401.468	-219.549	-9.12	-9753.18	413.181	-228.669	92.877	-11.219	-147.011
3600	0	0	-64.034	22.527	0	0	-9651.76	403.122	-190.712	-18.147	-9633.48	408.889	-208.859	82.318	-16.76	-143.301
3610	0	0	-63.424	23.308	0	0	-9624.45	404.029	-195.3	-15.329	-9611.57	409.418	-210.629	76.308	-17.919	-152.24
3620	0	0	-68.26	22.959	0	0	-9813.15	406.514	-201.649	-9.862	-9791.31	410.803	-211.511	90.105	-18.67	-140.076
3630	0	0	-61.575	22.227	0	0	-9625.42	413.085	-180.009	4.785	-9632.74	412.748	-175.224	54.248	-22.564	-143.54
3640	0	0	-57.204	23.579	0	0	-9381.74	400.32	-189.225	-15.611	-9357.15	407.662	-204.836	81.795	-16.237	-139.278
3650	0	0	-62.927	24.229	0	0	-9639.02	405.672	-204.16	-0.459	-9621.06	415.435	-204.619	80.893	-14.466	-138.192
3660	0	0	-63.367	21.461	0	0	-9507.67	405.091	-205.601	-10.716	-9471.01	407.689	-216.317	100.02	-18.863	-135.16
3670	0	0	-58.043	22.088	0	0	-9570.81	395.937	-224.621	-12.612	-9534.14	407.562	-237.233	94.719	-10.463	-152.977
3680	0	0	-50.272	22.845	0	0	-9499.49	397.576	-232.483	-4.631	-9463.57	400.301	-237.114	86.19	-20.12	-171.044
3690	0	0	-49.462	21.418	0	0	-9433.17	400.153	-218.596	-16.959	-9387.94	402.554	-235.555	94.69	-19.017	-159.882
3700	0	0	-49.872	20.723	0	0	-9460.71	395.305	-208.953	-12.719	-9425.9	401.252	-221.672	84.678	-14.776	-151.77
3710	0	0	-48.545	20.963	0	0	-9730.06	402.11	-191.583	-17.094	-9679.14	402.314	-208.677	99.469	-20.759	-129.967
3720	0	0	-56.818	20.333	0	0	-9285.9	394.198	-202.789	-9.083	-9257.84	395.105	-211.872	84.876	-19.426	-146.422
3730	0	0	-64.845	23.286	0	0	-9498.44	394.596	-210.72	-15.932	-9445.06	401.831	-226.652	118.235	-16.051	-124.468
3740	0	0	-60.911	20.776	0	0	-9047.11	390.017	-191.822	-16.408	-9022.1	396.685	-208.23	85.919	-14.108	-136.419
3750	0	0	-58.656	21.43	0	0	-9453.22	411.128	-202.983	-13.69	-9427.99	413.669	-216.673	83.889	-18.889	-151.673
3760	0	0	-62.495	21.05	0	0	-9095.22	395.05	-224.588	-15.287	-9066.82	400.85	-239.875	90.895	-15.25	-164.23
3770	0	0	-62.58	21.081	0	0	-9158.35	399.832	-198.105	-7.733	-9133.61	404.446	-205.838	87.316	-16.467	-134.989
3780	0	0	-55.63	21.436	0	0	-9249.6	391.672	-216.97	-13.58	-9211.06	396.547	-230.55	94.17	-16.561	-152.941
3790	0	0	-56.319	21.717	0	0	-9393.08	396.383	-191.373	-9.072	-9372.13	404.111	-200.445	77.265	-13.989	-137.169
3800	0	0	-68.328	21.784	0	0	-9563.38	403.014	-207.935	-13.396	-9543.4	408.609	-221.331	88.306	-16.189	-149.214
3810	0	0	-64.023	21.798	0	0	-9474.44	398.582	-207.056	-11.642	-9451.61	400.609	-218.698	86.851	-19.771	-151.618
3820	0	0	-56.991	21.911	0	0	-9351.51	395.129	-191.397	-20.489	-9339.82	397.399	-211.886	68.684	-19.641	-162.843
3830	0	0	-57.653	21.543	0	0	-9567.88	404.952	-194.628	-6.83	-9550.92	410.236	-201.458	74.618	-16.259	-143.099
3840	0	0	-59.785	22.054	0	0	-9582.43	400.692	-214.361	-7.86	-9553.42	407.71	-222.221	88.801	-15.036	-148.456
3850	0	0	-56.154	22.082	0	0	-9413.72	400.879	-211.467	-13.972	-9388.87	412.052	-225.439	81.002	-10.909	-155.346
3860	0	0	-66.606	23.743	0	0	-9275.95	392.204	-184.42	-7.256	-9252.02	406.211	-191.676	90.536	-9.736	-110.876
3870	0	0	-69.951	23.456	0	0	-9357.72	386.233	-186.812	-18.498	-9342.14	392.851	-205.31	85.524	-16.838	-136.624
3880	0	0	-68.904	22.541	0	0	-9487.53	399.217	-179.756	-10.945	-9486.37	407.906	-190.701	70.06	-13.852	-134.493
3890	0	0	-61.491	22.98	0	0	-9622	405.466	-182.67	-12.961	-9610.19	412.543	-195.631	73.294	-15.903	-138.24
3900	0	0	-73.283	22.064	0	0	-9580.1	397.941	-197.372	-22.435	-9562.65	409.446	-219.807	90.736	-10.559	-139.63
3910	0	0	-70.056	22.161	0	0	-9502.38	396.91	-193.435	-23.346	-9485.21	404.793	-216.781	87.23	-14.278	-143.829
3920	0	0	-66.874	21.955	0	0	-9551	400.239	-168.566	-27.383	-9533.67	404.415	-195.949	84.199	-17.779	-129.529
3930	0	0	-73.38	22.193	0	0	-9645	401.141	-197.132	-27.066	-9627.88	408.114	-224.198	90.499	-15.22	-148.919
3940	0	0	-80.607	22.407	0	0	-9702.87	402.513	-198.893	-29.889	-9693.57	403.645	-228.782	89.916	-21.275	-160.141
3950	0	0	-66.542	22.545	0	0	-9263.14	390.732	-205.556	-6.234	-9249.77	395.666	-211.79	79.913	-17.611	-149.488
3960	0	0	-76.466	22.353	0	0	-9348.9	395.859	-182.838	-7.482	-9332.4	402.257	-190.32	92.969	-15.955	-113.306
3970	0	0	-71.344	22.49	0	0	-9409.01	394.866	-202.412	-22.146	-9388.36	400.625	-224.558	91.99	-16.731	-149.299
3980	0	0	-68.379	23.735	0	0	-9375.64	396.153	-193.906	-15.946	-9338.36	397.796	-209.852	105.66	-22.092	-126.284
3990	0	0	-72.297	23.281	0	0	-9387.41	398.801	-183.264	-17.464	-9370.11	404.143	-200.728	89.598	-17.939	-129.069
4000	0	0	-65.936	22.197	0	0	-9473.97	402.494	-180.172	-17.485	-9450.25	401.23	-197.657	89.65	-23.461	-131.468
4010	0	0	-72.059	23.031	0	0	-9307.7	395.971	-178.188	-11.258	-9289.35	402.821	-189.446	90.408	-16.181	-115.219
4020	0	0	-69.749	22.739	0	0	-9278.58	395.701	-176.993	-11.543	-9272.15	399.487	-188.536	76.178	-18.953	-131.311
4030	0	0	-71.651	22.385	0	0	-9615.08	402.076	-172.539	-6.054	-9608.52	413.283	-178.593	78.215	-11.178	-111.556
4040	0	0	-72.156	24.093	0	0	-9568.92	395.479	-193.282	-12.383	-9553.41	402.255	-205.665	87.667	-17.317	-135.315
4050	0	0	-63.65	22.948	0	0	-9464.06	393.716	-165.261	-8.663	-9452.6	409.026	-173.924	75.111	-7.638	-106.451
4060	0	0	-57.388	22.923	0	0	-9441	394.038	-174.345	1.122	-9431.79	404.14	-173.223	66.595	-12.821	-119.449
4070	0	0	-62.949	22.559	0	0	-9269.69	394.075	-162.789	-4.023	-9251.33	399.271	-166.812	81.31	-17.363	-102.865
4080	0	0	-57.363	21.972	0	0	-9131.73	391.049	-176.554	-7.475	-9115.55	405.842	-184.029	73.543	-7.179	-117.665
4090	0	0	-60.864	21.143	0	0	-9388.21	404.33	-158.985	-11.743	-9372.02	416.876	-170.728	77.053	-8.597	-102.272
4100	0	0	-50.099	21.973	0	0	-9615.99	399.285	-150.4	-2.571	-9600.3	402.877	-152.971	65.796	-18.381	-105.556
4110	0	0	-51.89	22.648	0	0	-9244.56	402.942	-158.205	1.871	-9259.06	410.605	-156.334	37.394	-14.985	-133.925
4120	0	0	-71.9	22.128	0	0	-9379.09	394.066	-181.866	-3.289	-9388.93	402.308	-185.155	62.061	-13.886	-136.98
4130	0	0	-57.208	21.626	0	0	-9304.61	404.787	-171.897	3.54	-9294.96	404.711	-168.357	66.858	-21.702	-123.201
4140	0	0	-59.001	22.947	0	0	-9062.24	387.738	-159.119	-1.719	-9048.55	398.568	-160.838	72.689	-12.117	-100.266
4150	0	0	-64.005	22.61	0	0	-9291.41	392.902	-163.612	-1.872	-9295.66	401.798	-165.484	59.755	-13.714	-119.443
4160	0	0	-56.179	20.234	0	0	-9167.01	381.889	-166.305	-7.438	-9149.37	388.313	-173.743	73.826	-13.81	-113.727
4170	0	0	-64.019	21.827	0	0	-9332.46	390.07	-166.25	-6.202	-9317.8	391.928	-172.452	78.685	-19.969	-113.736
4180	0	0	-59.549	22.209	0	0	-9169.64	383.084	-187.872	-1.896	-9154.07	390.252	-189.768	75.123	-15.041	-129.686
4190	0	0	-63.986	21.128	0	0	-8930.95	389.476	-179.513	-7.888	-8912.52	398.997	-187.401	82.419	-11.607	-116.589
4200	0	0	-63.641	21.229	0	0	-9035.02	400.354	-173.08	-2.533	-9029.1	408.603	-175.613	69.562	-12.98	-119.031
4210	0	0	-68.759	21.404	0	0	-8976.5	396.446	-178.87	-2.536	-8976.87	405.025	-181.406	68.388	-12.825	-125.843
4220	0	0	-56.858	22.297	0	0	-9376.81	413.438	-183.391	-5.943	-9361.62	416.427	-189.334	72.049	-19.308	-136.593
4230	0	0	-68.312	21.663	0	0	-9012.85	393.488	-179.209	0.618	-9006.43	398.361	-178.591	74.735	-16.79	-120.646
4240	0	0	-61.18	22.669	0	0	-9087.41	386.148	-178.756	-4.458	-9085.53	393.196	-183.214	63.051	-15.621	-135.784
4250	0	0	-64.824	22.334	0	0	-9056.89	391.525	-153.28	-1.101	-9052.62	399.005	-154.381	69.092	-14.854	-100.143
4260	0	0	-51.279	22.148	0	0	-9038	394.979	-158.165	1.367	-9029.55	401.36	-156.798	59.731	-15.767	-112.834
4270	0	0	-54.293	21.937	0	0	-8988.22	398.714	-170.027	-4.867	-8976.39	407.174	-174.894	66.129	-13.477	-122.242
4280	0	0	-61.129	22.994	0	0	-9375.5	401.32	-165.437	0.455	-9381.58	406.833	-164.982	55.052	-17.481	-127.411
4290	0	0	-60.863	21.594	0	0	-9260.97	396.34	-153.061	1.788	-9269.26	405.513	-151.273	52.567	-12.421	-111.127
4300	0	0	-64.08	20.619	0	0	-9224.65	395.629	-166.789	4.279	-9229.21	401.514	-162.51	59.525	-14.734	-117.719
4310	0	0	-63.555	21.47	0	0	-9551.46	399.728	-159.587	-6.396	-9526.25	403.775	-165.983	88.768	-17.423	-94.638
4320	0	0	-64.329	22.804	0	0	-9383.7	399.985	-163.171	0.044	-9389.41	408.078	-163.127	58.621	-14.711	-119.217
4330	0	0	-61.588	20.772	0	0	-9270.72	393.635	-166.645	3.051	-9270.51	401.634	-163.594	61.791	-12.773	-114.576
4340	0	0	-59.375	22.336	0	0	-9184.94	396.957	-167.577	2.393	-9192.86	404.447	-165.184	51.46	-14.846	-128.57
4350	0	0	-61.244	21.074	0	0	-9024.64	395.561	-164.676	-3.399	-9028.01	404.882	-168.075	57.875	-11.753	-121.953
4360	0	0	-58.85	21.425	0	0	-9116.12	395.714	-149.255	-10.752	-9103.59	401.415	-160.007	71.381	-15.724	-104.35
4370	0	0	-58.214	22.337	0	0	-9369.84	397.689	-155.174	-2.567	-9367.88	401.617	-157.741	60.176	-18.409	-115.974
4380	0	0	-58.004	22.284	0	0	-9013.81	390.874	-166.501	-2.738	-9004.46	397.361	-169.239	67.354	-15.797	-117.682
4390	0	0	-66.163	21.104	0	0	-9265.69	399.632	-152.977	-3.945	-9282.14	411.377	-156.922	49.713	-9.359	-116.568
4400	0	0	-61.847	21.634	0	0	-9111.04	390.688	-156.5	-9.373	-9108.03	397.307	-165.873	64.853	-15.015	-116.035
4410	0	0	-58.388	21.947	0	0	-8946.65	386.557	-174.636	-5.205	-8939.33	398.528	-179.841	65.703	-9.976	-124.114
4420	0	0	-60.638	21.705	0	0	-9181.95	401.488	-156.195	-6.589	-9179.99	411.404	-162.784	62.606	-11.789	-111.967
4430	0	0	-60.531	23.174	0	0	-9202.61	396.292	-153.367	-9.384	-9188.42	397.555	-162.751	74.725	-21.911	-109.937
4440	0	0	-60.378	22.261	0	0	-9419.54	391.758	-164.263	-8.722	-9413.62	398.698	-172.985	66.298	-15.321	-122.008
4450	0	0	-62.684	21.831	0	0	-9338.23	402.804	-163.084	-11.685	-9322.16	410.666	-174.769	78.757	-13.969	-109.981
4460	0	0	-59.656	22.638	0	0	-9123.92	400.798	-148.816	-10.329	-9116.48	409.624	-159.145	67.103	-13.812	-105.854
4470	0	0	-61.578	21.124	0	0	-9393.57	394.415	-168.146	-5.81	-9376.7	401.601	-173.956	78.44	-13.938	-109.454
4480	0	0	-58.23	23.181	0	0	-9429.16	405.042	-146.518	9.287	-9434.75	405.472	-137.231	52.637	-22.751	-107.345
4490	0	0	-59.631	22.986	0	0	-9460.93	400.771	-163.757	-4.385	-9467.89	407.734	-168.142	52.673	-16.023	-131.492
4500	0	0	-59.129	21.124	0	0	-9631.79	400.255	-161.25	-1.353	-9627.32	404.257	-162.603	63.593	-17.122	-116.132
4510	0	0	-57.859	22.397	0	0	-9484.28	400.793	-164.812	0.312	-9479.66	405.131	-164.5	62.485	-18.059	-120.074
4520	0	0	-66.718	22.698	0	0	-9639.76	404.538	-159.046	-3.67	-9640.75	409.569	-162.716	65.734	-17.667	-114.649
4530	0	0	-53.128	20.517	0	0	-9588.24	392.861	-164.138	-0.028	-9583.55	406.837	-164.166	57.822	-6.541	-112.885
4540	0	0	-60.627	22.241	0	0	-9631.92	397.762	-179.693	1.842	-9625.16	402.773	-177.851	67.389	-17.23	-127.692
4550	0	0	-61.143	20.568	0	0	-9670.93	392.182	-175.477	0.529	-9647.83	396.237	-174.948	84.248	-16.513	-107.213
4560	0	0	-62.935	20.643	0	0	-9796.15	406.489	-155.943	-4.83	-9791.68	406.279	-160.773	67.4	-20.853	-114.226
4570	0	0	-61.344	21.76	0	0	-9594.46	390.911	-171.127	-1.964	-9592.25	402.925	-173.091	63.555	-9.746	-119.282
4580	0	0	-59.577	21.724	0	0	-9359.73	404.507	-190.193	-9.04	-9332.1	416.466	-199.233	87.213	-9.765	-121.785
4590	0	0	-47.024	20.383	0	0	-9526.57	399.503	-180.804	-4.243	-9506.13	406.766	-185.047	67.462	-13.12	-130.705
4600	0	0	-56.215	19.955	0	0	-9460.96	404.872	-160.127	-3.411	-9464.8	411.862	-163.538	52.37	-12.965	-124.133
4610	0	0	-55.995	22.296	0	0	-9524.7	406.38	-196.824	-9.327	-9495.48	414.409	-206.151	85.221	-14.267	-135.197
4620	0	0	-53.439	22.002	0	0	-9234.7	400.253	-177.4	-5.85	-9208.91	401.989	-183.25	79.229	-20.266	-124.287
4630	0	0	-61.114	22.607	0	0	-9229.43	391.823	-182.258	-5.813	-9199.92	397.359	-188.071	90.626	-17.071	-114.516
4640	0	0	-53.91	21.101	0	0	-9140.76	389.872	-162.004	-7.689	-9126.67	391.892	-169.693	68.003	-19.081	-120.771
4650	0	0	-59.439	21.105	0	0	-9264.83	405.717	-182.14	-4.188	-9248.72	409.525	-186.328	75.547	-17.297	-128.078
4660	0	0	-61.508	20.42	0	0	-9234.22	396.851	-157.961	-2.351	-9214.69	399.064	-160.312	81.037	-18.207	-97.482
4670	0	0	-54.326	20.475	0	0	-9103	394.831	-164.008	-0.519	-9107.61	399.784	-164.527	49.717	-15.522	-130.332
4680	0	0	-45.462	20.59	0	0	-9541.31	401.207	-162.276	3.245	-9538.08	411.193	-159.031	48.694	-10.604	-120.941
4690	0	0	-65.433	21.781	0	0	-9284.89	390.028	-156.636	-4.843	-9271.21	402.303	-161.479	79.11	-9.506	-91.875
4700	0	0	-56.757	21.998	0	0	-9224.41	399.452	-168.979	-6.203	-9209.65	407.26	-175.182	71.518	-14.19	-117.854
4710	0	0	-49.405	21.274	0	0	-9373.3	393.653	-161.44	-3.059	-9363.8	400.343	-164.499	58.914	-14.584	-120.169
4720	0	0	-60.136	21.522	0	0	-9115.34	396.052	-177.965	-13.503	-9100.33	400.306	-191.468	75.144	-17.268	-133.592
4730	0	0	-49.672	21.993	0	0	-9180.38	395.469	-160.358	-3.861	-9159.07	401.317	-164.219	70.983	-16.145	-109.381
4740	0	0	-50.883	20.244	0	0	-9139.2	395.891	-183.836	-7.783	-9109.31	399.111	-191.619	80.77	-17.024	-127.873
4750	0	0	-43.932	20.979	0	0	-9408.11	400.554	-170.574	-9.702	-9384.89	404.249	-180.276	67.149	-17.284	-130.411
4760	0	0	-51.569	21.919	0	0	-9353.78	406.469	-163.605	-10.062	-9321.49	411.471	-173.667	83.856	-16.917	-106.728
4770	0	0	-46.723	21.698	0	0	-9441.46	397.309	-169.399	-4.465	-9411.37	400.256	-173.864	76.813	-18.751	-115.802
4780	0	0	-50.651	20.394	0	0	-9278.17	406.738	-164.338	-9.84	-9259.6	407.42	-174.178	69.223	-19.712	-124.667
4790	0	0	-54.027	21.173	0	0	-9378.32	406.291	-185.045	-7.451	-9346.95	411.589	-192.496	85.394	-15.875	-122.977
4800	0	0	-54.933	21.388	0	0	-9358.31	397.371	-174.109	-4.294	-9336.53	400.774	-178.403	76.711	-17.985	-119.677
4810	0	0	-46.929	20.246	0	0	-9369.14	404.39	-178.909	-11.635	-9327.21	413.419	-190.544	88.854	-11.217	-112.907
4820	0	0	-52.228	21.235	0	0	-9065.67	399.969	-180.014	-19.672	-9035.33	404.029	-199.686	82.57	-17.175	-134.291
4830	0	0	-59.366	20.705	0	0	-9057.12	399.857	-191.433	-13.846	-9027.97	405.935	-205.279	88.515	-14.627	-131.391
4840	0	0	-58.31	21.925	0	0	-9195.75	392.988	-181.818	-16.65	-9121.3	403.118	-198.468	132.76	-11.795	-77.503
4850	0	0	-50.803	21.43	0	0	-9271.61	394.292	-184.538	-19.155	-9194.53	396	-203.693	127.879	-19.722	-95.536
4860	0	0	-65.467	21.468	0	0	-9296.94	396.204	-193.823	-7.156	-9266.19	396.738	-200.979	96.225	-20.934	-125.688
4870	0	0	-54.505	20.465	0	0	-9136.33	388.444	-187.201	-9.763	-9080.47	394.087	-196.964	110.37	-14.822	-101.416
4880	0	0	-52.406	21.443	0	0	-9378.23	386.253	-175.671	-14.61	-9331.63	391.673	-190.281	99.009	-16.023	-107.295
4890	0	0	-62.065	20.849	0	0	-9145.47	404.303	-188.853	-10.576	-9128.32	410.883	-199.429	79.208	-14.269	-134.49
4900	0	0	-55.736	21.006	0	0	-9215.36	397.895	-178.741	-14.104	-9187.86	398.601	-192.845	83.232	-20.3	-129.913
4910	0	0	-66.556	22.676	0	0	-9132.44	390.289	-173.423	-9.708	-9097.21	397.172	-183.131	101.784	-15.793	-97.14
4920	0	0	-52.784	21.547	0	0	-9424.24	398.589	-194.154	-34.226	-9382.98	401.705	-228.38	94.041	-18.431	-152.77
4930	0	0	-66.319	21.24	0	0	-9319.35	391.743	-168.266	-25.622	-9294.9	400.92	-193.888	90.772	-12.063	-115.179
4940	0	0	-61.899	19.374	0	0	-9106.35	392.855	-170.981	-20.3	-9087.32	394.732	-191.281	80.935	-17.497	-127.843
4950	0	0	-74.154	21.146	0	0	-9155.96	388.674	-177.475	-32.455	-9099.39	393.851	-209.93	130.729	-15.969	-95.17
4960	0	0	-63.51	21.475	0	0	-9282.64	395.632	-167.743	-35.932	-9242.48	396.349	-203.675	103.666	-20.758	-120.767
4970	0	0	-62.453	22.666	0	0	-9192.7	391.834	-169.147	-31.459	-9164.84	399.665	-200.606	90.318	-14.835	-125.123
4980	0	0	-67.397	22.3	0	0	-8770.61	389.058	-154.151	-32.322	-8738.82	396.128	-186.473	99.184	-15.23	-102.519
4990	0	0	-60.521	21.668	0	0	-8940.04	393.332	-192.805	-7.157	-8915.29	406.552	-199.962	85.263	-8.448	-123.147
5000	0	0	-51.669	22.619	0	0	-8906.28	407.361	-182.311	-10.839	-8859.06	413.196	-193.15	98.886	-16.784	-111.048
5010	0	0	-52.288	19.398	0	0	-9039.59	401.226	-176.199	-13.846	-9006.57	399.885	-190.045	85.304	-20.739	-125.48
5020	0	0	-56.962	21.339	0	0	-9356.03	395.09	-175.914	-13.225	-9313.17	397.384	-189.139	99.822	-19.045	-108.362
5030	0	0	-52.6	20.89	0	0	-9532.02	397.331	-178.231	-8.559	-9495.5	405.615	-186.79	89.115	-12.606	-110.281
5040	0	0	-51.857	20.329	0	0	-9671.21	405.187	-176.898	-10.826	-9629.22	408.957	-187.724	93.843	-16.559	-110.44
5050	0	0	-60.29	21.674	0	0	-9677.24	396.943	-162.693	-14.342	-9637.91	401.753	-177.035	99.624	-16.864	-94.275
5060	0	0	-53.622	20.309	0	0	-9566.16	401.309	-158.588	-9.318	-9544.92	407.945	-167.906	74.862	-13.673	-106.717
5070	0	0	-60.016	21.795	0	0	-9635.69	404.062	-169.38	-9.916	-9610.06	415.501	-179.296	85.649	-10.356	-104.003
5080	0	0	-54.241	20.311	0	0	-9691.46	397.802	-156.891	-7.981	-9668.35	401.613	-164.872	77.353	-16.5	-104.019
5090	0	0	-54.953	22.233	0	0	-9492.69	397.34	-158.697	-6.948	-9496.91	405.131	-165.645	50.734	-14.442	-129.353
5100	0	0	-50.953	21.751	0	0	-9522.09	405.188	-170.314	-10.209	-9507.29	411.249	-180.523	65.751	-15.69	-130.462
5110	0	0	-58.673	21.314	0	0	-9522.62	412.219	-181.911	-10.891	-9497.48	415.673	-192.802	83.807	-17.86	-126.855
5120	0	0	-50.908	19.798	0	0	-9587.23	404.105	-181.781	-9.171	-9552.39	410.735	-190.952	85.757	-13.168	-118.363
5130	0	0	-58.184	21.512	0	0	-9591.47	397.784	-157.166	-15.52	-9560.31	401.46	-172.686	89.353	-17.836	-101.169
5140	0	0	-56.647	24.041	0	0	-9562.46	402.072	-160.844	-16.552	-9539.34	400.18	-177.396	79.765	-25.933	-123.564
5150	0	0	-52.739	22.022	0	0	-9498.34	392.598	-166.768	-23.983	-9454.31	397.712	-190.751	96.766	-16.908	-110.893
5160	0	0	-59.045	23.053	0	0	-9452.61	396.416	-205.091	-16.303	-9416.78	404.69	-221.394	94.876	-14.779	-141.297
5170	0	0	-56.198	21.007	0	0	-9612.73	403.001	-181.606	-22.698	-9571.39	405.075	-204.304	97.542	-18.933	-125.695
5180	0	0	-56.359	21.683	0	0	-9251.63	396.207	-167.952	-17.976	-9236.99	403.193	-185.928	70.999	-14.697	-129.626
5190	0	0	-55.015	22.662	0	0	-9314.04	400.822	-175.096	-16.088	-9290.33	406.251	-191.184	78.728	-17.233	-129.689
5200	0	0	-58.651	22.831	0	0	-9488.56	402.774	-178.193	-10.296	-9482.08	412.609	-188.489	65.127	-12.996	-136.358
5210	0	0	-51.648	22.794	0	0	-9474.77	397.49	-173.204	-4.354	-9467.75	401.618	-177.558	58.662	-18.666	-137.562
5220	0	0	-50.747	21.239	0	0	-9488	403.524	-163.359	-17.384	-9463.9	400.571	-180.743	74.846	-24.192	-130.089
5230	0	0	-57.298	21.98	0	0	-9635.74	396.26	-141.781	-8.689	-9641.81	405.823	-150.47	51.228	-12.417	-111.659
5240	0	0	-57.854	22.015	0	0	-9386.14	400.039	-170.966	-11.973	-9378.24	404.006	-182.939	65.751	-18.048	-135.236
5250	0	0	-56.993	21.773	0	0	-9536.14	398.493	-158.551	-5.307	-9534.63	408.672	-163.858	58.499	-11.594	-116.953
5260	0	0	-56.23	21.337	0	0	-9482.5	405.486	-171.833	-12.647	-9475.37	407.892	-184.48	63.362	-18.931	-140.049
5270	0	0	-55.016	23.278	0	0	-9457.43	399.746	-153.943	1.417	-9446.61	403.669	-152.526	65.835	-19.355	-106.046
5280	0	0	-53.104	21.417	0	0	-9099.08	394.642	-162.927	-8.016	-9085.43	395.876	-170.943	66.754	-20.183	-124.372
5290	0	0	-64.96	22.316	0	0	-9462.94	396.655	-154.326	-5.033	-9466.47	404.874	-159.359	61.433	-14.097	-112.023
5300	0	0	-57.351	22.632	0	0	-9124.68	386.669	-164.747	-8.63	-9108.69	394.559	-173.377	73.34	-14.742	-114.779
5310	0	0	-62.115	21.231	0	0	-9271.61	397.3	-158.831	-6.005	-9277.75	398.516	-164.836	55.975	-20.015	-128.876
5320	0	0	-62.255	21.901	0	0	-9406.29	402.894	-154.208	-8.222	-9398.35	410.728	-162.43	70.188	-14.067	-106.309
5330	0	0	-56.917	21.471	0	0	-9284.5	385.401	-141.919	-6.802	-9274.88	396.639	-148.721	66.546	-10.233	-92.408
5340	0	0	-52.483	20.904	0	0	-9312.66	398.752	-151.485	-12.565	-9267.58	402.903	-164.05	97.564	-16.753	-83.239
5350	0	0	-57.118	22.902	0	0	-9315.58	392.398	-149.259	0.462	-9319.39	399.984	-148.797	53.299	-15.316	-110.814
5360	0	0	-57.736	23.316	0	0	-9685.67	392.497	-151.753	-6.02	-9680.25	400.543	-157.773	63.158	-15.27	-109.885
5370	0	0	-59.868	20.97	0	0	-9507.24	395.987	-146.411	1.792	-9511.66	404.737	-144.619	55.447	-12.22	-101.392
5380	0	0	-69.446	21.79	0	0	-9550.95	408.787	-151.631	-8.41	-9543.2	413.483	-160.041	77.198	-17.094	-99.937
5390	0	0	-67.931	21.446	0	0	-9732.57	403.905	-140.66	-13.78	-9726.64	415.163	-154.44	73.859	-10.188	-90.769
5400	0	0	-59.626	20.743	0	0	-9667.87	412.951	-128.524	-2.164	-9690.39	423.596	-130.688	37.105	-10.098	-103.681
5410	0	0	-58.259	19.524	0	0	-9783.31	398.729	-129.127	-4.658	-9783.69	405.831	-133.785	57.877	-12.422	-88.33
5420	0	0	-61.663	22.353	0	0	-9570.25	398.572	-135.125	-6.658	-9582.02	408.914	-141.783	49.892	-12.011	-103.902
5430	0	0	-58.414	20.96	0	0	-9605.09	399.365	-139.556	-8.108	-9620.32	405.239	-147.664	43.189	-15.086	-119.561
5440	0	0	-57.972	21.636	0	0	-9635.72	408.635	-149.644	-4.318	-9624.59	408.768	-153.962	69.102	-21.503	-106.363
5450	0	0	-55.901	20.925	0	0	-9681.47	402.696	-142.825	5.727	-9639.26	407.586	-137.098	98.111	-16.035	-55.022
5460	0	0	-58.895	21.124	0	0	-9563.89	403.445	-158.259	8.909	-9554.13	409.107	-149.35	68.652	-15.462	-96.16
5470	0	0	-62.041	22.977	0	0	-9698.44	393.749	-161.148	-3.205	-9686.51	402.388	-164.353	73.977	-14.338	-104.714
5480	0	0	-63.53	23.707	0	0	-9606.08	401.549	-167.052	-0.25	-9602.77	407.068	-167.302	66.846	-18.188	-118.644
5490	0	0	-65.144	22.139	0	0	-9453.22	393.868	-164.048	9.684	-9454.15	411.634	-154.364	64.216	-4.373	-94.521
5500	0	0	-63.606	22.612	0	0	-9636.65	390.881	-168.677	6.564	-9611.18	404.127	-162.113	89.082	-9.366	-82.397
5510	0	0	-57.553	21.34	0	0	-9481.84	398.394	-157.491	-2.807	-9466.78	407.51	-160.298	72.616	-12.224	-99.906
5520	0	0	-66.041	22.547	0	0	-9450.75	392.679	-159.787	-1.182	-9406.44	405.261	-160.969	110.347	-9.965	-60.587
5530	0	0	-55.98	21.59	0	0	-9492.38	400.035	-157.319	-0.955	-9476.93	400.379	-158.274	71.432	-21.246	-108.088
5540	0	0	-55.144	23.312	0	0	-9507.88	399.498	-151.986	-4.788	-9504.45	401.894	-156.774	58.58	-20.916	-119.11
5550	0	0	-66.063	22.48	0	0	-9730.35	398.939	-132.03	-14.474	-9735.72	415.756	-146.504	60.691	-5.663	-91.476
5560	0	0	-58.267	20.872	0	0	-9595.13	403.027	-139.392	-14.404	-9567.29	406.413	-153.796	86.107	-17.486	-85.175
5570	0	0	-70.59	23.054	0	0	-9789.36	401.964	-146.555	-7.427	-9801.82	413.611	-153.982	58.138	-11.407	-107.251
5580	0	0	-60.772	21.372	0	0	-9509.26	396.757	-156.725	-2.439	-9483	400.923	-159.164	87.027	-17.206	-89.343
5590	0	0	-55.379	20.695	0	0	-9587.57	404.311	-153.375	-2.429	-9580.97	411.328	-155.804	61.983	-13.678	-107.499
5600	0	0	-60.35	22.674	0	0	-9553.97	394.4	-155.405	4.88	-9539.14	403.09	-150.525	75.182	-13.984	-89.327
5610	0	0	-49.29	21.856	0	0	-9438.02	403.555	-154.945	-2.099	-9438.66	407.042	-157.044	48.651	-18.369	-126.762
5620	0	0	-54.716	20.679	0	0	-9471.47	387.449	-130.944	-5.788	-9471.87	398.506	-136.732	54.311	-9.622	-92.043
5630	0	0	-58	22.323	0	0	-9590.83	400.532	-165.074	-14.993	-9546.08	402.139	-180.067	102.751	-20.716	-98.032
5640	0	0	-61.343	20.778	0	0	-9736.49	406.733	-154.671	-7.126	-9719.19	407.196	-161.797	78.644	-20.315	-103.468
5650	0	0	-56.371	20.668	0	0	-9744.24	397.404	-165.005	-11.65	-9715.29	400.565	-176.655	85.321	-17.507	-108.841
5660	0	0	-56.641	22.19	0	0	-9588.51	393.816	-162.597	-9.462	-9581.12	399.819	-172.059	64.036	-16.187	-124.21
5670	0	0	-63.283	22.458	0	0	-9252.03	396.456	-147.307	1.212	-9262.08	410.393	-146.095	53.237	-8.521	-101.379
5680	0	0	-55.621	20.239	0	0	-9324.57	399.782	-161.908	1.092	-9304.62	406.473	-160.816	75.572	-13.548	-98.792
5690	0	0	-57.433	22.031	0	0	-9235.41	390.983	-145.855	-1.859	-9222.27	395.768	-147.714	70.565	-17.246	-94.395
5700	0	0	-59.196	22.481	0	0	-9081.53	386.561	-130.588	3.482	-9107.32	389.986	-127.106	33.405	-19.056	-112.757
5710	0	0	-59.498	22.431	0	0	-9211.73	400.581	-139.106	1.886	-9190.25	409.44	-137.22	80.979	-13.572	-69.813
5720	0	0	-43.948	21.881	0	0	-9162.66	397.273	-121.794	-2.565	-9156.43	401.743	-124.359	50.178	-17.411	-91.592
5730	0	0	-62.575	21.538	0	0	-9275.29	393.459	-117.478	2.838	-9273.68	408.474	-114.64	64.184	-6.523	-56.979
5740	0	0	-63.108	21.231	0	0	-9186.75	395.823	-137.117	3.469	-9206.01	405.759	-133.648	43.846	-11.295	-101.097
5750	0	0	-61.827	22.46	0	0	-9385.59	408.478	-109.707	6.174	-9410.69	416.376	-103.533	36.736	-14.562	-81.359
5760	0	0	-47.976	21.047	0	0	-9248.24	395.118	-118.006	-3.418	-9246.33	404.541	-121.424	49.881	-11.624	-83.167
5770	0	0	-52.914	21.444	0	0	-9141.78	397.862	-124.538	0.678	-9151.51	405.8	-123.86	43.192	-13.506	-94.174
5780	0	0	-60.029	21.881	0	0	-9038.61	390.152	-118.618	2.803	-9066.26	395.974	-115.815	32.379	-16.059	-99.495
5790	0	0	-62.498	21.107	0	0	-9225.44	402.251	-125.886	1.099	-9233.64	401.279	-124.787	54.295	-22.079	-92.571
5800	0	0	-54.346	21.395	0	0	-9178	395.608	-115.047	9.911	-9192.05	406.616	-105.136	40.298	-10.387	-75.225
5810	0	0	-56.512	19.817	0	0	-9413.55	404.051	-136.911	11.178	-9419.79	414.204	-125.733	50.27	-9.664	-85.127
5820	0	0	-57.252	20.022	0	0	-9388.54	389.481	-122.756	8.369	-9410.68	397.015	-114.387	35.107	-12.488	-91.768
5830	0	0	-58.577	21.256	0	0	-9226.65	398.381	-142.912	-0.571	-9220.44	403.58	-143.483	64.792	-16.057	-94.748
5840	0	0	-53.213	21.333	0	0	-9621.37	394.321	-130.659	-1.15	-9614.09	404.78	-131.809	60.497	-10.874	-82.186
5850	0	0	-71.129	20.761	0	0	-9212.16	393.163	-135.802	-5.283	-9246.46	400.95	-141.085	36.835	-12.974	-117.224
5860	0	0	-66.114	20.964	0	0	-9431.5	410.356	-144.843	-4.768	-9440.32	414.641	-149.611	57.296	-16.679	-108.994
5870	0	0	-67.409	21.078	0	0	-9394.5	403.564	-137.889	5.384	-9392.05	405.445	-132.505	69.866	-19.197	-81.836
5880	0	0	-57.393	20.931	0	0	-9415.84	402.571	-141.061	11.236	-9422.43	411.009	-129.825	50.809	-12.493	-91.509
5890	0	0	-57.565	22.03	0	0	-9361.91	386.053	-137.017	6.076	-9343.3	392.561	-130.941	76.181	-15.522	-70.282
5900	0	0	-64.35	21.298	0	0	-9669.66	397.539	-133.469	10.233	-9678.55	411.725	-123.236	55.463	-7.112	-74.885
5910	0	0	-61.879	20.418	0	0	-9478.68	399.584	-126.293	-1.667	-9485.65	411.284	-127.96	54.914	-8.718	-81.764
5920	0	0	-57.512	21.404	0	0	-9636.09	411.207	-141.93	-10.67	-9632.28	417.232	-152.6	61.323	-15.379	-106.656
5930	0	0	-67.552	21.112	0	0	-9321.76	405.849	-142.708	-6.783	-9342.52	415.556	-149.491	46.796	-11.405	-114.1
5940	0	0	-62.553	21.234	0	0	-9713.36	400.314	-139.932	-13.622	-9729.89	404.767	-153.554	46.024	-16.781	-124.311
5950	0	0	-65.677	20.974	0	0	-9466.67	396.555	-139.086	-9.036	-9486.35	410.507	-148.122	45.999	-7.022	-109.145
5960	0	0	-66.196	22.024	0	0	-9538.11	413.088	-138.726	2.256	-9562.75	421.566	-136.47	41.557	-13.546	-108.459
5970	0	0	-65.985	22.277	0	0	-9545.45	400.049	-140.621	-7.313	-9549.58	409.418	-147.934	61.858	-12.908	-98.984
5980	0	0	-62.324	23.261	0	0	-9451.33	408.045	-128.216	6.067	-9479.99	419.404	-122.149	33.668	-11.902	-100.383
5990	0	0	-59.821	22.661	0	0	-9522.31	405.718	-168.173	7.685	-9525.57	416.871	-160.488	56.559	-11.508	-115.437
6000	0	0	-68.654	23.513	0	0	-9568.45	388.176	-139.973	-4.315	-9575.85	398.34	-144.288	61.254	-13.349	-96.383
6010	0	0	-62.044	22.03	0	0	-9352.12	405.308	-153.267	-5.938	-9346	408.166	-159.205	68.162	-19.172	-110.215
6020	0	0	-58.255	20.886	0	0	-9220.17	394.122	-137.858	-3.087	-9228.52	405.524	-140.945	49.912	-9.484	-100.517
6030	0	0	-63.949	21.364	0	0	-9583.32	398.591	-152.912	-12.7	-9558.1	408.539	-165.612	89.169	-11.416	-87.859
6040	0	0	-62.224	21.18	0	0	-9398.69	400.836	-175.2	-11.785	-9370.31	405.055	-186.985	90.597	-16.961	-113.349
6050	0	0	-64.273	22.279	0	0	-9156.99	396.191	-150.454	-4.862	-9166.69	414.286	-155.316	54.567	-4.184	-104.933
6060	0	0	-71.243	21.681	0	0	-9125.33	393.14	-146.449	-3.708	-9158.46	404.171	-150.157	38.113	-10.65	-122.694
6070	0	0	-65.785	20.88	0	0	-9119.25	401.088	-142.025	-13.116	-9132.15	408.401	-155.141	52.88	-13.567	-115.828
6080	0	0	-69.813	22.614	0	0	-9024.85	394.884	-154.479	-4.527	-9043.05	407.443	-159.006	51.616	-10.055	-117.445
6090	0	0	-65.686	21.762	0	0	-9546.66	388.998	-187.972	-25.681	-9520.21	397.93	-213.653	92.143	-12.83	-134.34
6100	0	0	-64.369	21.293	0	0	-9441.54	392.389	-171.242	-21.339	-9421.05	398.751	-192.581	84.855	-14.931	-122.657
6110	0	0	-62.062	20.856	0	0	-9445.16	397.677	-187.952	-20.314	-9420.15	405.829	-208.266	87.073	-12.704	-133.897
6120	0	0	-67.459	22.153	0	0	-9200.68	409.752	-162.306	-28.734	-9181.63	412.544	-191.04	86.514	-19.361	-123.887
6130	0	0	-63.036	21.358	0	0	-9568.32	402.666	-169.268	-14.99	-9554.42	412.21	-184.258	76.932	-11.814	-119.14
6140	0	0	-59.088	21.812	0	0	-9327.5	394.953	-172.649	-17.217	-9311.64	401.744	-189.866	74.955	-15.021	-129.932
6150	0	0	-62.766	23.208	0	0	-9390.14	398.979	-160.273	-26.554	-9368.04	407.905	-186.827	84.859	-14.282	-116.25
6160	0	0	-57.147	21.512	0	0	-9388.14	395.634	-161.678	-17.053	-9367.24	399.801	-178.731	78.047	-17.345	-118.029
6170	0	0	-56.442	21.375	0	0	-9251.4	390.44	-159.273	-14.955	-9226.8	399.06	-174.228	81.047	-12.755	-105.936
6180	0	0	-61.031	21.616	0	0	-9280.91	399.557	-172.336	-11.18	-9273.82	404.757	-183.516	68.13	-16.416	-131.802
6190	0	0	-61.301	22.412	0	0	-9146.54	392.461	-157.292	-13.655	-9128.77	396.853	-170.947	79.062	-18.02	-109.905
6200	0	0	-66.174	20.032	0	0	-9399.8	404.387	-156.484	-17.856	-9379.51	401.749	-174.34	86.463	-22.67	-110.547
6210	0	0	-64.268	21.19	0	0	-9248.62	400.365	-162.767	-17.188	-9216.97	402.93	-179.955	95.917	-18.625	-102.663
6220	0	0	-60.752	21.162	0	0	-9233.09	399.577	-167.187	-16.606	-9206.25	403.847	-183.793	87.587	-16.892	-113.098
6230	0	0	-55.279	22.03	0	0	-9228.99	391.146	-179.264	-5.701	-9204.82	395.44	-184.965	79.45	-17.736	-123.251
6240	0	0	-60.279	21.263	0	0	-9191.54	394.514	-164.803	-16.718	-9169.69	401.967	-181.521	82.121	-13.81	-113.21
6250	0	0	-61.117	21.889	0	0	-9327.83	395.565	-168.321	-16.23	-9314.23	398.227	-184.551	74.723	-19.227	-129.055
6260	0	0	-64.852	20.562	0	0	-9551.56	401.963	-158.834	-20.568	-9535.37	410.927	-179.402	81.042	-11.598	-109.958
6270	0	0	-57.371	21.577	0	0	-9473.13	392.874	-164.18	-10.085	-9462.4	396.389	-174.265	68.102	-18.062	-124.225
6280	0	0	-66.112	22.009	0	0	-9381.06	395.174	-168.873	-26.564	-9359.53	398.754	-195.437	87.647	-18.429	-126.219
6290	0	0	-69.931	21.935	0	0	-9506.58	407.14	-149.276	-11.449	-9495.79	408.986	-160.725	80.721	-20.089	-100.093
6300	0	0	-66.614	22.049	0	0	-9221.57	399.155	-160.687	-17.317	-9218.99	406.839	-178.004	69.194	-14.365	-123.175
6310	0	0	-57.335	20.554	0	0	-9376.33	400.053	-142.809	-12.909	-9367.77	405.507	-155.718	65.889	-15.1	-104.929
6320	0	0	-63.368	20.743	0	0	-9302.4	399.664	-167.803	-12.11	-9303.19	410.431	-179.913	62.576	-9.976	-127.313
6330	0	0	-59.13	21.576	0	0	-9405.72	395.171	-141.209	-13.932	-9389.98	404.26	-155.141	74.872	-12.487	-92.756
6340	0	0	-68.049	21.045	0	0	-9506.89	398.535	-151.28	-24.596	-9499.92	407.294	-175.876	75.026	-12.286	-113.136
6350	0	0	-61.439	22.289	0	0	-9283.14	401.624	-152.376	-9.986	-9280.37	405.719	-162.362	64.204	-18.194	-116.352
6360	0	0	-52.966	21.327	0	0	-9353.72	395.629	-169.867	-7.667	-9341.56	402.964	-177.534	65.129	-13.992	-126.397
6370	0	0	-62.199	21.429	0	0	-9135.23	398.173	-156.379	-12.257	-9129.27	399.748	-168.636	68.156	-19.854	-120.334
6380	0	0	-61.935	20.729	0	0	-9043.87	385.532	-161.707	-15.641	-9029.81	397.605	-177.348	76.003	-8.656	-110.001
6390	0	0	-57.982	22.06	0	0	-9300	388.749	-161.462	-5.196	-9287.94	396.421	-166.658	70.044	-14.388	-111.002
6400	0	0	-56.68	20.525	0	0	-9222.41	389.821	-175.172	-1.304	-9212.06	396.892	-176.476	67.026	-13.454	-122.904
6410	0	0	-62.921	21.7	0	0	-8861.18	392.238	-168.968	-4.957	-8856.67	402.868	-173.925	67.433	-11.07	-117.562
6420	0	0	-61.642	20.2	0	0	-9291.9	382.524	-164.07	-16.254	-9276.9	403.006	-180.324	76.635	0.282	-103.407
6430	0	0	-62.104	20.716	0	0	-9229.82	399.091	-156.001	-6.988	-9225.31	397.606	-162.989	66.614	-22.201	-118.576
6440	0	0	-65.249	20.206	0	0	-9204.33	396.272	-159.238	-18.479	-9195.68	404.23	-177.717	73.897	-12.248	-116.068
6450	0	0	-59.059	20.227	0	0	-9466.48	394.131	-148.858	-4.425	-9456.26	403.924	-153.283	69.278	-10.434	-94.439
6460	0	0	-64.699	21.527	0	0	-9314.88	396.731	-178.72	-23.675	-9270.99	398.399	-202.395	108.589	-19.859	-113.665
6470	0	0	-63.314	21.938	0	0	-9320.74	398.254	-158.66	-15.468	-9311.87	401.646	-174.128	72.181	-18.546	-120.493
6480	0	0	-68.442	22.272	0	0	-9320.34	391.179	-165.25	-15.822	-9306.14	401.457	-181.072	82.647	-11.994	-110.419
6490	0	0	-64.825	22.059	0	0	-9557.69	395.734	-173.906	-16.407	-9548.27	398.879	-190.313	74.249	-18.914	-134.978
6500	0	0	-64.487	21.334	0	0	-9532.7	402.185	-173.662	-20.071	-9519.48	413.703	-193.733	77.71	-9.816	-125.839
6510	0	0	-62.91	21.51	0	0	-9695.64	396.838	-180.086	-16.209	-9683.59	408.353	-196.295	74.953	-9.995	-131.337
6520	0	0	-61.817	20.711	0	0	-9644.16	396.661	-168.307	-14.076	-9632.64	402.297	-182.383	73.341	-15.075	-124.117
6530	0	0	-66.825	21.482	0	0	-9570.18	401.438	-155.886	-11.574	-9567.47	410.018	-167.46	69.542	-12.902	-110.82
6540	0	0	-63.955	22.249	0	0	-9573.89	401.729	-169.085	-13.469	-9561.11	398.603	-182.554	76.734	-25.375	-131.195
6550	0	0	-64.863	22.374	0	0	-9393.81	392.776	-156.907	-13.391	-9391.72	400.455	-170.298	66.953	-14.695	-118.04
6560	0	0	-55.424	22.574	0	0	-9877.99	402.779	-150.325	1.855	-9865.47	409.162	-148.47	67.944	-16.191	-96.717
6570	0	0	-55.72	20.552	0	0	-9782.36	409.555	-145.652	-9.099	-9763.61	415.849	-154.751	74.468	-14.258	-94.541
6580	0	0	-59.222	20.231	0	0	-9652.92	402.969	-149.678	-15.594	-9649.69	408.818	-165.272	62.449	-14.382	-117.205
6590	0	0	-65.589	21.132	0	0	-9701.59	400.32	-174.266	-19.233	-9682.92	402.53	-193.499	84.256	-18.922	-128.165
6600	0	0	-57.49	21.498	0	0	-9782.32	401.551	-157.197	-12.241	-9766.93	406.569	-169.438	72.885	-16.48	-113.033
6610	0	0	-62.24	21.322	0	0	-9598.07	399.059	-156.65	-7.33	-9581.75	407.845	-163.98	78.563	-12.536	-97.953
6620	0	0	-59.538	21.46	0	0	-9740.21	399.063	-176.253	-6.107	-9731.16	401.995	-182.36	68.59	-18.528	-132.298
6630	0	0	-53.622	20.751	0	0	-9810.28	404.653	-162.081	-5.393	-9799.37	407.384	-167.474	64.533	-18.02	-120.961
6640	0	0	-50.56	20.131	0	0	-9364.5	408.982	-178.349	1.185	-9327.19	405.933	-177.164	87.873	-23.18	-112.471
6650	0	0	-56.772	21.168	0	0	-9728.82	399.207	-159.251	4.929	-9731.67	406.889	-154.322	53.918	-13.486	-113.89
6660	0	0	-48.448	21.445	0	0	-9389.09	401.88	-164.598	4.798	-9371.36	403.56	-159.8	66.181	-19.765	-113.384
6670	0	0	-44.503	22.469	0	0	-9781.87	397.239	-164.903	2.646	-9772.87	404.47	-162.257	53.497	-15.238	-123.998
6680	0	0	-50.165	20.437	0	0	-9477.41	407.486	-175.182	0.527	-9452.26	405.766	-174.655	75.315	-22.157	-121.497
6690	0	0	-51.624	21.905	0	0	-9387.9	394.768	-172.141	0.281	-9376.92	394.467	-171.86	62.606	-22.206	-131.46
6700	0	0	-52.996	22.707	0	0	-9481.79	403.735	-165.323	6.109	-9458.81	403.793	-159.214	75.976	-22.649	-105.887
6710	0	0	-59.366	20.802	0	0	-9237.32	392.354	-179.991	-3.238	-9229.96	396.429	-183.229	66.725	-16.727	-133.231
6720	0	0	-50.895	21.858	0	0	-9303.05	399.324	-180.857	-6.113	-9277.86	407.693	-186.97	76.08	-13.489	-124.379
6730	0	0	-63.458	19.981	0	0	-9362.74	384.743	-184.131	-3.986	-9348.8	397.963	-188.117	77.399	-6.761	-117.479
6740	0	0	-60.176	22.25	0	0	-9329.32	383.178	-174.493	-4.282	-9320.02	389.389	-178.775	69.475	-16.039	-125.339
6750	0	0	-65.349	21.972	0	0	-9243.7	392.675	-183.757	2.902	-9261.51	403.001	-180.855	47.533	-11.646	-144.968
6760	0	0	-54.002	21.461	0	0	-9089.76	390.116	-170.643	7.004	-9077.22	396.333	-163.639	66.546	-15.244	-112.337
6770	0	0	-58.192	21.279	0	0	-8932.33	398.635	-161.394	-5.48	-8913.81	406.831	-166.874	76.709	-13.083	-103.248
6780	0	0	-64.771	22.212	0	0	-9113.71	394.084	-160.12	-1.121	-9109.71	398.007	-161.241	68.771	-18.289	-110.759
6790	0	0	-55.201	22.742	0	0	-9284.57	384.938	-156.026	-0.396	-9276.93	394.902	-156.422	62.844	-12.778	-106.356
6800	0	0	-52.541	20.967	0	0	-9067.86	387.075	-183.372	-10.492	-9037.94	397.385	-193.864	82.46	-10.657	-122.061
6810	0	0	-53.32	20.694	0	0	-9457.97	402.161	-172.726	1.098	-9440.45	404.576	-171.628	70.838	-18.279	-119.069
6820	0	0	-54.93	22.283	0	0	-9290.26	395.479	-175.284	4.274	-9287.24	400.454	-171.01	57.959	-17.308	-130.359
6830	0	0	-60.294	22.462	0	0	-9251.11	398.664	-155.157	4.735	-9254.32	413.016	-150.422	57.084	-8.11	-101.448
6840	0	0	-51.865	20.802	0	0	-9341.13	391.41	-151.005	0.29	-9337.85	399.868	-150.715	55.147	-12.344	-107.912
6850	0	0	-63.227	20.566	0	0	-9358.29	393.243	-151.295	1.064	-9357.55	405.8	-150.231	63.968	-8.009	-94.272
6860	0	0	-54.597	19.895	0	0	-9523.49	403.062	-149.046	-1.688	-9513.78	409.262	-150.734	64.313	-13.695	-100.116
6870	0	0	-52.529	22.142	0	0	-9235.24	386.997	-144.872	-11.314	-9227.21	398.382	-156.186	60.561	-10.757	-106.382
6880	0	0	-60.397	20.972	0	0	-9193.28	400.139	-166.588	-2.646	-9196.08	409.085	-169.234	57.601	-12.026	-123.659
6890	0	0	-66.724	21.431	0	0	-9481.54	400.971	-155.544	-4.088	-9477.86	407.144	-159.632	70.404	-15.258	-104.486
6900	0	0	-65.45	21.974	0	0	-9587.24	406.319	-141.626	-0.754	-9581.34	411.716	-142.38	71.35	-16.577	-87.607
6910	0	0	-50.224	21.341	0	0	-9559.73	412.701	-142.943	-7.549	-9554.46	420.101	-150.492	55.487	-13.941	-108.946
6920	0	0	-56.052	21.544	0	0	-9669.23	400.266	-151.279	-4.641	-9666.45	402.95	-155.92	58.824	-18.86	-115.956
6930	0	0	-71.554	21.054	0	0	-9786.5	412.618	-140.119	-5.718	-9799.26	410.355	-145.837	58.801	-23.317	-110.353
6940	0	0	-52.454	21.784	0	0	-9608.14	392.629	-142.891	-2.884	-9619.75	400.297	-145.775	40.842	-14.116	-119.049
6950	0	0	-51.558	21.377	0	0	-9799.77	405.513	-145.706	-7.467	-9799.83	413.543	-153.173	51.495	-13.347	-115.025
6960	0	0	-67.977	21.318	0	0	-9637.95	406.899	-143.364	-2.854	-9657.37	415.957	-146.218	48.556	-12.26	-109.922
6970	0	0	-65.574	22.766	0	0	-9734.52	396.599	-135.377	3.378	-9742.5	403.377	-131.999	57.593	-15.988	-90.394
6980	0	0	-55.437	21.98	0	0	-9823.48	401.328	-143.565	-4.037	-9826.55	406.321	-147.602	52.368	-16.987	-112.221
6990	0	0	-58.844	22.966	0	0	-9939.25	401.249	-146.491	5.338	-9947.46	407.374	-141.153	50.633	-16.841	-107.361
7000	0	0	-67.907	22.892	0	0	-10029.6	412.465	-172.585	7.073	-10046	417.859	-165.512	51.483	-17.498	-131.527
7010	0	0	-65.556	22.835	0	0	-9933.04	404.364	-153.799	0.171	-9937.08	412.024	-153.628	61.519	-15.175	-107.284
7020	0	0	-58.733	21.986	0	0	-9914.12	408.13	-143.647	-1.268	-9904.83	417.669	-144.915	68.021	-12.447	-89.341
7030	0	0	-55.699	23.195	0	0	-9927.6	403.924	-144.428	1.168	-9929.11	413.572	-143.26	54.186	-13.547	-102.621
7040	0	0	-55.298	19.769	0	0	-9847.82	401.25	-155.866	1.311	-9842.07	409.703	-154.555	61.05	-11.316	-104.821
7050	0	0	-61.825	19.834	0	0	-9755.62	402.746	-133.973	5.925	-9777.67	413.068	-128.048	39.766	-9.512	-97.794
7060	0	0	-62.284	20.907	0	0	-9628.85	396.135	-143.832	5.506	-9619.2	402.622	-138.326	71.929	-14.42	-80.817
7070	0	0	-59.509	20.29	0	0	-9853.51	404.412	-154.113	5.65	-9848.08	409.656	-148.463	64.933	-15.046	-98.576
7080	0	0	-68.349	20.616	0	0	-9702.3	403.607	-169.579	-0.427	-9716.66	409.246	-170.006	53.984	-14.977	-130.999
7090	0	0	-69.801	21.782	0	0	-9872.5	404.274	-164.603	1.837	-9897.28	408.056	-162.766	45.023	-18	-135.743
7100	0	0	-51.94	20.919	0	0	-9449.15	392.64	-172.005	1.486	-9438.95	398.36	-170.519	62.134	-15.199	-123.584
7110	0	0	-51.024	20.779	0	0	-9970.98	398.541	-183.622	3.345	-9952.2	401.08	-180.277	69.803	-18.24	-128.714
7120	0	0	-56.346	21.311	0	0	-10184.2	409.955	-192.541	4.852	-10163.5	415.405	-187.689	77.052	-15.861	-126.498
7130	0	0	-48.778	20.975	0	0	-9925.06	400.344	-174.318	1.132	-9933.5	409.422	-173.186	40.336	-11.897	-144.747
7140	0	0	-51.762	21.177	0	0	-9983.78	398.837	-166.536	-5.685	-9972.85	406.79	-172.221	62.697	-13.224	-122.748
7150	0	0	-59.39	21.66	0	0	-9843.56	405.272	-177.998	-1.876	-9853.52	415.414	-179.874	49.434	-11.518	-141.958
7160	0	0	-57.546	21.663	0	0	-10090.4	401.769	-182.246	-7.703	-10076.7	404.666	-189.949	71.208	-18.766	-137.507
7170	0	0	-48.209	21.584	0	0	-9820.54	407.657	-165.813	-1.273	-9806.83	408.715	-167.086	61.911	-20.526	-125.701
7180	0	0	-57.278	20.502	0	0	-9937.08	416.191	-143.967	-7.133	-9927.07	419.815	-151.1	67.29	-16.878	-100.688
7190	0	0	-57.938	19.7	0	0	-9936.16	411.238	-152.575	1.644	-9953.46	419.917	-150.931	40.633	-11.021	-121.319
7200	0	0	-64.138	20.792	0	0	-9819.39	413.131	-180.662	1.235	-9823.74	416.544	-179.427	59.785	-17.379	-137.021
7210	0	0	-63.062	21.466	0	0	-9744.19	405.668	-154.029	-3.016	-9743.12	413.114	-157.045	64.126	-14.02	-106.939
7220	0	0	-65.91	20.882	0	0	-9909.62	405.154	-163.325	-7.837	-9888.19	413.1	-171.162	87.346	-12.936	-96.752
7230	0	0	-66.094	21.18	0	0	-9232.11	392.774	-168.68	-5.465	-9218.88	397.105	-174.145	79.331	-16.849	-111.663
7240	0	0	-64.993	22.637	0	0	-9457.96	407.908	-173.734	-2.639	-9474.95	414.404	-176.373	48.005	-16.141	-144.509
7250	0	0	-50.2	22.112	0	0	-9611.26	391.622	-169.536	-1.429	-9596.5	395.584	-170.965	64.957	-18.15	-124.158
7260	0	0	-55.783	22.96	0	0	-9375.96	391.587	-157.2	-9.56	-9364.65	401.354	-166.76	67.085	-13.193	-112.868
7270	0	0	-58.241	21.378	0	0	-9686.82	395.563	-169.816	3.753	-9696.13	407.951	-166.063	48.929	-8.99	-126.124
7280	0	0	-54.279	21.767	0	0	-9768.31	408.765	-142.487	2.16	-9778.59	419.248	-140.327	43.998	-11.284	-107.613
7290	0	0	-51.796	22.96	0	0	-9540.5	399.15	-137.556	7.103	-9567.37	412.973	-130.453	24.931	-9.137	-114.659
7300	0	0	-56.154	21.059	0	0	-9388.63	407.047	-173.544	6.695	-9393.82	410.885	-166.849	50.967	-17.221	-133.103
7310	0	0	-62.333	20.305	0	0	-9312.39	403.647	-184.995	-1.401	-9309.03	406.999	-186.396	65.689	-16.953	-137.66
7320	0	0	-63.416	20.794	0	0	-9493.28	395.809	-157.737	-1.779	-9503.68	401.051	-159.516	53.012	-15.552	-122.056
7330	0	0	-61.865	23.279	0	0	-9482.22	397.13	-166.33	-1.283	-9473.65	400.683	-167.613	70.433	-19.726	-116.906
7340	0	0	-62.88	21.103	0	0	-9545.55	407.123	-160.309	3.707	-9543.54	411.342	-156.602	64.894	-16.884	-108.592
7350	0	0	-62.995	21.544	0	0	-9555.9	398.016	-171.976	0.261	-9556.4	407.753	-171.715	62.496	-11.807	-121.026
7360	0	0	-64.409	21.494	0	0	-9526.65	397.497	-175.207	-3.563	-9528.7	407.491	-178.77	62.36	-11.5	-127.91
7370	0	0	-64.017	22.451	0	0	-9404.57	398.18	-165.391	-27.896	-9381.66	402.773	-193.287	86.924	-17.858	-124.221
7380	0	0	-60.896	22.077	0	0	-9465.04	404.705	-175.528	-10.734	-9449.87	406.979	-186.262	76.065	-19.803	-130
7390	0	0	-55.244	21.801	0	0	-9187.34	394.207	-160.29	-11.203	-9175.5	399.536	-171.493	67.094	-16.472	-120.871
7400	0	0	-61.551	21.07	0	0	-9244.45	396.624	-167.279	-31.336	-9209.38	401.418	-198.615	96.623	-16.276	-118.268
7410	0	0	-53.829	19.074	0	0	-9527.79	386.313	-171.764	-11.399	-9499.08	388.551	-183.163	82.534	-16.836	-117.465
7420	0	0	-53.783	22.25	0	0	-9500.14	399.714	-166.79	-15.485	-9481.41	409.557	-182.275	72.512	-12.407	-122.17
7430	0	0	-60.785	20.733	0	0	-9617.69	397.053	-183.278	-30.397	-9593.93	403.105	-213.675	84.548	-14.681	-143.808
7440	0	0	-67.814	20.68	0	0	-9668.34	395.983	-176.973	-27.865	-9640.02	402.325	-204.838	96.134	-14.338	-123.042
7450	0	0	-60.175	21.283	0	0	-9591.91	399.533	-173.651	-21.485	-9569.39	402.513	-195.136	82.692	-18.303	-130.747
7460	0	0	-64.004	21.406	0	0	-9680.14	399.882	-147.495	-8.325	-9661.27	398.889	-155.82	82.874	-22.399	-95.345
7470	0	0	-61.903	20.482	0	0	-9548.25	390.698	-180.201	-6.999	-9537.22	398.131	-187.2	72.938	-13.049	-127.311
7480	0	0	-52.928	22.06	0	0	-9895.81	398.368	-178.199	-6.961	-9871.65	409.344	-185.16	77.093	-11.084	-119.151
7490	0	0	-65.172	21.775	0	0	-9723.77	392.441	-179.299	-5.079	-9709.69	396.388	-184.378	79.247	-17.828	-122.959
7500	0	0	-64.229	20.817	0	0	-9923.52	389.767	-170.846	-16.306	-9907.27	399.221	-187.152	80.481	-11.363	-118.034
7510	0	0	-60.564	21.195	0	0	-9437.09	392.815	-178.528	-4.098	-9420.7	400.734	-182.626	76.956	-13.276	-118.946
7520	0	0	-64.907	22.412	0	0	-9426.46	387.141	-165.394	-8.968	-9406.61	394.175	-174.362	84.76	-15.378	-104.98
7530	0	0	-58.981	21.821	0	0	-9674.38	393.25	-174.691	-12.117	-9658.02	399.509	-186.808	75.342	-15.562	-127.028
7540	0	0	-63.797	21.032	0	0	-9694.71	397.352	-185.646	-19.577	-9666.04	397.685	-205.223	92.47	-20.699	-133.452
7550	0	0	-60.162	21.542	0	0	-9837.88	395.163	-178.314	-13.832	-9821.8	394.054	-192.146	76.238	-22.651	-138.559
7560	0	0	-58.19	19.848	0	0	-9800.02	408.73	-167.438	-2.903	-9789.7	416.636	-170.341	68.513	-11.942	-113.77
7570	0	0	-56.118	21.149	0	0	-9837.98	403.708	-168.873	7.805	-9838.08	407.965	-161.068	56.013	-16.892	-121.947
7580	0	0	-60.21	20.171	0	0	-9671.17	397.654	-165.109	-3.46	-9659.14	400.654	-168.569	72.243	-17.171	-113.497
7590	0	0	-59.258	19.944	0	0	-9727.95	409.014	-157.064	-4.085	-9717.52	405.583	-161.149	69.683	-23.375	-114.841
7600	0	0	-52.573	20.822	0	0	-9841.55	400.028	-184.126	0.558	-9807.68	410.635	-183.568	86.437	-10.215	-107.346
7610	0	0	-59.389	20.616	0	0	-9687.26	397.4	-168.779	4.565	-9681.1	404.3	-164.214	65.558	-13.716	-112.372
7620	0	0	-59.963	20.334	0	0	-9883.76	394.42	-172.573	4.645	-9885.34	403.521	-167.928	58.38	-11.233	-120.781
7630	0	0	-55.964	20.041	0	0	-9778.17	393.876	-174.912	3.228	-9759.19	399.166	-171.684	74.944	-14.751	-111.491
7640	0	0	-58.846	20.887	0	0	-10026.9	397.74	-171.243	-10.548	-10011.5	408.408	-181.791	74.288	-10.219	-117.722
7650	0	0	-58.914	21.547	0	0	-9730.79	392.072	-169.012	-12.336	-9681.67	400.443	-181.348	108.036	-13.176	-86.488
7660	0	0	-60.009	21.302	0	0	-9662.83	384.693	-178.101	-6	-9648.06	390.742	-184.101	74.779	-15.253	-124.575
7670	0	0	-64.698	21.866	0	0	-9763.12	402.094	-171.501	-6.258	-9721.83	406.293	-177.759	105.989	-17.667	-89.437
7680	0	0	-63.58	21.816	0	0	-9419.85	399.92	-176.585	-19.08	-9395.77	407.075	-195.665	87.661	-14.661	-122.665
7690	0	0	-54.206	21.551	0	0	-9415.91	395.296	-172.451	-28.1	-9378.66	399.153	-200.551	91.452	-17.694	-126.793
7700	0	0	-67.664	20.572	0	0	-9475.31	387.984	-182.213	-17.017	-9458.94	396.74	-199.23	84.033	-11.816	-127.013
7710	0	0	-64.032	21.465	0	0	-9651.27	390.864	-161.956	-10.871	-9648.41	396.031	-172.827	66.896	-16.298	-122.229
7720	0	0	-60.521	20.635	0	0	-9529.24	398.36	-189.655	-21.543	-9504.95	403.305	-211.198	84.81	-15.69	-142.078
7730	0	0	-61.875	20.565	0	0	-9299.43	392.245	-169.877	-14.256	-9285.38	393.924	-184.133	75.93	-18.886	-127.089
7740	0	0	-61.339	19.949	0	0	-9410.61	385.236	-165.411	-12.275	-9396.77	393.63	-177.686	75.179	-11.555	-114.062
7750	0	0	-57.542	21.546	0	0	-9798.65	399.112	-162.536	-5.926	-9797.81	399.466	-168.462	58.381	-21.192	-131.273
7760	0	0	-51.695	21.811	0	0	-9679.21	396.331	-174.342	-14.093	-9649.93	397.609	-188.435	80.979	-20.533	-127.989
7770	0	0	-57.92	21.252	0	0	-9530.89	394.374	-181.626	-12.932	-9512.4	401.151	-194.558	76.408	-14.475	-132.625
7780	0	0	-55.79	20.59	0	0	-9882.79	390.89	-192.342	-18.759	-9832.07	398.206	-211.101	106.512	-13.274	-117.863
7790	0	0	-59.985	21.689	0	0	-9733.59	395.926	-185.976	-16.372	-9690.27	397.116	-202.348	103.302	-20.499	-119.545
7800	0	0	-55.059	21.07	0	0	-9639.27	393.94	-187.177	-11.552	-9608.47	401.577	-198.729	85.863	-13.433	-126.299
7810	0	0	-67.98	21.601	0	0	-9603.62	389.417	-169.946	-7.811	-9588.74	398.748	-177.757	82.863	-12.27	-107.164
7820	0	0	-65.343	22.828	0	0	-9524.77	391.472	-182.412	-23.755	-9505.48	398.641	-206.167	84.634	-15.659	-137.192
7830	0	0	-49.285	20.971	0	0	-9419.53	393.704	-165.996	-15.307	-9390.71	399.739	-181.303	78.108	-14.936	-118.131
7840	0	0	-47.807	20.287	0	0	-9508.71	397.55	-179.293	-10.367	-9494.43	401.328	-189.66	62.081	-16.509	-144.088
7850	0	0	-48.76	20.67	0	0	-9593.28	396.036	-172.21	0.471	-9577.55	395.79	-171.739	64.486	-20.916	-128.169
7860	0	0	-53.935	22.05	0	0	-9470.93	385.669	-169.324	3.349	-9466.36	386.372	-165.975	58.507	-21.347	-128.815
7870	0	0	-46.733	20.661	0	0	-9890.42	396.487	-164.432	-2.518	-9877.34	402.88	-166.95	59.818	-14.268	-121.4
7880	0	0	-51.034	20.397	0	0	-9759.69	392.899	-166.895	1.815	-9757.14	400.689	-165.08	53.587	-12.607	-124.1
7890	0	0	-52.17	21.885	0	0	-9627.43	389.131	-190.192	4.926	-9614	401.333	-185.266	65.604	-9.683	-129.345
7900	0	0	-53.482	20.016	0	0	-9415.42	389.569	-166.287	-0.485	-9407.84	395.011	-166.772	61.065	-14.574	-120.281
7910	0	0	-52.742	20.222	0	0	-9709.19	383.735	-178.07	-3.351	-9685.86	387.358	-181.421	76.071	-16.599	-121.949
7920	0	0	-55.795	21.235	0	0	-9666.18	377.008	-183.634	0.404	-9661.81	382.463	-183.23	60.164	-15.78	-138.846
7930	0	0	-59.939	21.982	0	0	-9721.36	393.057	-167.667	-8.107	-9704.36	400.448	-175.774	76.941	-14.591	-113.424
7940	0	0	-54.561	21.198	0	0	-9571.64	383.159	-172.95	-4.554	-9550.6	395.716	-177.504	75.595	-8.641	-110.55
7950	0	0	-64.079	21.411	0	0	-9680.97	382.64	-173.173	-5.894	-9668.97	386.788	-179.067	76.086	-17.263	-120.244
7960	0	0	-59.66	19.957	0	0	-9503.59	392.896	-183.385	-10.879	-9472.51	401.865	-194.264	90.742	-10.988	-114.51
7970	0	0	-57.469	21.214	0	0	-9611.03	394.312	-173.98	-1.661	-9595.02	402.164	-175.641	73.481	-13.362	-115.522
7980	0	0	-58.764	19.812	0	0	-9638.19	394.704	-176.529	-6.027	-9617.03	404.25	-182.556	79.929	-10.266	-112.893
7990	0	0	-58.041	22.387	0	0	-9537.43	389.613	-195.088	-0.405	-9527.67	403.294	-195.493	67.801	-8.706	-136.398
8000	0	0	-59.612	20.608	0	0	-9532.67	395.264	-167.877	-7.21	-9521.23	396.748	-175.087	71.051	-19.124	-123.16
8010	0	0	-57.37	22.576	0	0	-9464.82	399.618	-164.322	-3.937	-9464.32	398.246	-168.259	57.864	-23.948	-134.343
8020	0	0	-64.479	20.96	0	0	-9314.3	394.123	-164.684	4.295	-9312.04	401.568	-160.389	66.739	-13.515	-107.165
8030	0	0	-59.674	21.351	0	0	-9451.89	386.119	-177.321	2.938	-9454.84	399.487	-174.383	56.726	-7.983	-125.64
8040	0	0	-54.962	20.705	0	0	-9461.08	381.758	-162.842	4.35	-9462.05	387.433	-158.492	53.99	-15.03	-119.532
8050	0	0	-53.137	21.783	0	0	-9538.13	392.731	-177.974	0.343	-9528.02	389.419	-177.631	63.247	-25.095	-139.479
8060	0	0	-50.805	20.936	0	0	-9460.47	382.057	-165.686	1.078	-9457.82	389.114	-164.608	53.454	-13.879	-125.033
8070	0	0	-59.156	21.623	0	0	-9067.27	382.656	-167.824	-0.564	-9062.88	390.95	-168.388	63.545	-13.329	-118.172
8080	0	0	-54.424	21.17	0	0	-9138.82	389.192	-172.063	0.65	-9123.65	398.363	-171.413	69.596	-11.999	-113.816
8090	0	0	-59.524	20.696	0	0	-9326.97	384.102	-180.387	-0.198	-9308.05	386.308	-180.585	78.444	-18.49	-120.631
8100	0	0	-49.215	20.898	0	0	-9203.92	383.932	-161.271	-0.054	-9187.12	391.006	-161.325	66.013	-13.824	-109.136
8110	0	0	-54.456	20.044	0	0	-9045.71	391.504	-176.02	-4.163	-9023.49	390.047	-180.183	76.683	-21.501	-125.001
8120	0	0	-54.99	20.169	0	0	-9175.33	386.406	-188.202	1.194	-9165.95	385.85	-187.008	64.368	-20.725	-143.365
8130	0	0	-50.677	21.189	0	0	-9088.5	382.551	-176.417	2.727	-9049.44	389.168	-173.69	89.736	-14.572	-98.526
8140	0	0	-54.543	21.238	0	0	-9354.7	393.754	-197.246	-0.936	-9322.76	392.242	-198.182	86.484	-22.75	-134.448
8150	0	0	-49.789	20.943	0	0	-9479.45	404.527	-167.761	-9.915	-9453.77	408.381	-177.676	75.469	-17.089	-119.296
8160	0	0	-53.431	21.076	0	0	-9314.4	387.663	-178.248	-10.96	-9289.93	398.29	-189.208	77.9	-10.449	-121.757
8170	0	0	-54.156	22.257	0	0	-9232.65	392.271	-183.081	0.988	-9226.98	397.109	-182.093	59.829	-17.419	-139.683
8180	0	0	-46.406	20.304	0	0	-9216.7	397.234	-165.904	0.463	-9201.42	399.853	-165.441	61.686	-17.685	-121.44
8190	0	0	-51.293	20.304	0	0	-9212.76	398.602	-177.431	-0.842	-9205.48	400.383	-178.273	58.575	-18.523	-138.221
8200	0	0	-51.58	20.35	0	0	-9472.02	399.548	-175.845	-0.763	-9465.7	405.481	-176.608	57.898	-14.417	-133.127
8210	0	0	-48.855	19.906	0	0	-9406	394.346	-198.367	-5.341	-9381.5	397.489	-203.708	73.349	-16.763	-147.122
8220	0	0	-59.389	19.62	0	0	-9667.71	411.076	-172.245	-11.856	-9624.38	407.97	-184.101	102.72	-22.726	-104.107
8230	0	0	-55.54	20.454	0	0	-9443.13	393.169	-175.125	-3.859	-9436.67	404.218	-178.984	62.002	-9.405	-126.387
8240	0	0	-59.891	19.956	0	0	-9317.93	394.431	-174.671	-9.488	-9311.68	398.003	-184.159	66.138	-16.384	-134.405
8250	0	0	-65.764	20.756	0	0	-9372.07	404.254	-187.902	-4.86	-9354.56	402.844	-192.762	83.282	-22.166	-131.646
8260	0	0	-62.162	21.022	0	0	-9508.23	405.846	-189.169	-7.149	-9470.44	406.18	-196.318	99.953	-20.688	-117.053
8270	0	0	-61.48	21.32	0	0	-9250.79	398.669	-165.892	-0.637	-9229.25	406.486	-166.529	83.015	-13.503	-97.017
8280	0	0	-55.957	22.047	0	0	-9441.77	402.272	-171.447	-7.494	-9424.51	403.635	-178.941	73.222	-20.684	-126.403
8290	0	0	-60.694	22.385	0	0	-9535.18	400.44	-154.249	-2.316	-9524.32	405.726	-156.565	71.563	-17.099	-102.101
8300	0	0	-59.136	20.85	0	0	-9342.81	397.373	-142.542	-4.434	-9351.11	400.725	-146.976	50.83	-17.498	-113.644
8310	0	0	-60.084	21.936	0	0	-9291.88	391.679	-179.197	-10.52	-9274.7	395.829	-189.717	77.265	-17.786	-130.238
8320	0	0	-52.266	21.335	0	0	-9215.89	381.389	-171.132	0.825	-9198.83	394.972	-170.307	69.33	-7.752	-108.729
8330	0	0	-57.959	21.627	0	0	-9172.12	396.995	-179.952	-16.684	-9155.84	401.691	-196.636	74.239	-16.931	-139.328
8340	0	0	-58.544	21.595	0	0	-9296.8	385.042	-179.363	-3.372	-9282.35	393.854	-182.735	72.995	-12.783	-122.523
8350	0	0	-53.086	21.015	0	0	-9391.31	393.846	-176.564	-2.167	-9377.88	404.679	-178.731	66.514	-10.182	-122.399
8360	0	0	-54.1	20.983	0	0	-9383.51	391.359	-187.884	1.096	-9359.59	401.556	-186.788	78.023	-10.786	-119.551
8370	0	0	-61.901	21.162	0	0	-8856.35	388.399	-152.662	-0.297	-8856.11	396.706	-152.959	62.139	-12.855	-103.675
8380	0	0	-56.734	21.114	0	0	-9152.91	396.988	-172.804	5.829	-9149.09	406.257	-166.975	60.554	-11.845	-118.266
8390	0	0	-61.135	21.648	0	0	-9060.5	393.534	-197.818	-6.438	-9036.87	393.741	-204.256	84.765	-21.441	-140.932
8400	0	0	-51.312	21.157	0	0	-9117.39	393.384	-200.333	4.898	-9095.33	398.858	-195.435	73.37	-15.683	-137.748
8410	0	0	-49.011	20.647	0	0	-9232.09	390.348	-173.992	-7.168	-9205.67	396.006	-181.16	75.434	-14.989	-120.715
8420	0	0	-50.154	20.785	0	0	-9181.66	400.318	-193.802	4.148	-9167.91	393.128	-189.654	63.903	-27.975	-153.726
8430	0	0	-56.298	21.345	0	0	-9455.04	393.353	-180.355	3.71	-9446.67	400.16	-176.645	64.671	-14.538	-126.512
8440	0	0	-61.017	20.611	0	0	-9340.91	396.684	-182.925	4.452	-9323.05	402.564	-178.473	78.875	-14.731	-114.329
8450	0	0	-56.056	20.845	0	0	-9404.15	408.186	-195.885	6.34	-9378.88	410.885	-189.545	81.327	-18.146	-126.364
8460	0	0	-55.422	19.563	0	0	-9630.3	395.596	-208.602	5.267	-9604.59	393.289	-203.335	81.127	-21.87	-144.078
8470	0	0	-56.13	21.051	0	0	-9428.42	404.519	-194.085	-2.021	-9399.17	408.077	-196.106	85.376	-17.493	-128.223
8480	0	0	-58.011	21.812	0	0	-9349.87	384.604	-200.418	0.971	-9326.25	392.323	-199.447	81.624	-14.093	-131.916
8490	0	0	-62.091	22.02	0	0	-9493.28	385.515	-203.407	-3.772	-9480.03	388.835	-207.179	75.337	-18.7	-150.542
8500	0	0	-61.075	21.409	0	0	-9629.19	398.549	-177.832	0.712	-9623.76	407.123	-177.12	66.509	-12.835	-123.446
8510	0	0	-56.598	21.092	0	0	-9194.88	395.027	-190.536	7.519	-9183.47	399.578	-183.017	68	-16.541	-131.558
8520	0	0	-57.59	21.219	0	0	-9123.02	398.83	-158.064	-1.73	-9106.1	402.346	-159.794	74.509	-17.703	-102.988
8530	0	0	-52.987	20.427	0	0	-9020.96	394.671	-184.558	-4.958	-9003.42	400.856	-189.516	70.534	-14.242	-133.224
8540	0	0	-52.455	21.119	0	0	-9262.89	390.785	-184.668	-3.935	-9250.91	400.158	-188.603	64.433	-11.746	-135.916
8550	0	0	-48.901	21.185	0	0	-9375.9	398.684	-189.183	-4.254	-9351.49	407.229	-193.437	73.316	-12.64	-132.761
8560	0	0	-53.366	21.407	0	0	-9272.73	385.672	-177.478	-9	-9251.56	397.423	-186.478	74.544	-9.656	-121.59
8570	0	0	-61.674	22.23	0	0	-9121.97	395.401	-180.78	-0.554	-9113.54	396.432	-181.334	70.101	-21.199	-132.432
8580	0	0	-61.275	20.936	0	0	-9166.83	397.28	-170.622	-10.431	-9154.23	402.711	-181.053	73.88	-15.505	-122.678
8590	0	0	-63.527	21.559	0	0	-9226.23	389.289	-171.102	-0.49	-9232.11	394.81	-171.592	57.643	-16.038	-129.987
8600	0	0	-55.077	20.307	0	0	-9242.9	381.352	-164.856	4.494	-9232.21	387.111	-160.362	65.767	-14.548	-109.143
8610	0	0	-60.948	21.29	0	0	-9260.69	392.063	-173.499	-7.768	-9263.86	396.086	-181.267	57.783	-17.267	-140.751
8620	0	0	-59.26	21.667	0	0	-9151.73	379.383	-172.37	1.996	-9149.05	383.823	-170.374	61.938	-17.227	-125.663
8630	0	0	-53.408	21.429	0	0	-9075.47	384.105	-159.457	4.255	-9074.71	396.947	-155.202	54.17	-8.587	-109.619
8640	0	0	-55.5	21.114	0	0	-9253.45	389.486	-157.928	-0.677	-9234.31	401.221	-158.605	74.641	-9.379	-93.343
8650	0	0	-56.098	21.736	0	0	-9296	401.65	-162.669	-6.368	-9282.95	407.21	-169.037	69.146	-16.176	-116.067
8660	0	0	-52.92	21.148	0	0	-8845.85	388.808	-182.877	-7.009	-8829.24	398.577	-189.886	69.527	-11.379	-131.738
8670	0	0	-60.059	21.765	0	0	-9033.32	396.448	-175.943	-1.273	-9026.4	397.792	-177.216	66.984	-20.421	-130.653
8680	0	0	-58.022	23.907	0	0	-9290.25	396.777	-164	-6.421	-9283.19	407.106	-170.421	65.077	-13.578	-118.922
8690	0	0	-47.887	21.052	0	0	-9183.77	386.634	-180.331	-4.592	-9161.68	395.088	-184.923	69.979	-12.598	-127.542
8700	0	0	-56.901	20.929	0	0	-9112.92	393.624	-187.748	-8.775	-9100.71	403.498	-196.523	69.11	-11.055	-138.468
8710	0	0	-57.072	21.792	0	0	-8959.02	389.241	-184.57	-4.774	-8947.71	394.636	-189.344	68.384	-16.397	-137.357
8720	0	0	-60.984	22.866	0	0	-9341.73	401.096	-187.754	-4.155	-9329.87	401.658	-191.909	72.85	-22.304	-141.363
8730	0	0	-57.339	21.094	0	0	-9308.39	392.226	-177.809	-3.486	-9296.66	400.95	-181.295	69.066	-12.37	-124.599
8740	0	0	-57.533	21.959	0	0	-9285.68	385.445	-178.731	-1.9	-9258.82	394.322	-180.631	84.393	-13.082	-109.32
8750	0	0	-55.915	20.963	0	0	-9142.81	390.997	-182.739	2.362	-9119.24	397.215	-180.377	79.487	-14.745	-115.635
8760	0	0	-61.429	21.218	0	0	-9146.36	378.113	-183.748	-0.13	-9134.54	382.423	-183.878	73.241	-16.908	-127.545
8770	0	0	-63.159	21.814	0	0	-9142.34	390.42	-177.398	-10.715	-9108.08	392.256	-188.113	97.418	-19.978	-110.673
8780	0	0	-62.59	21.297	0	0	-9345.03	388.986	-184.88	-10.257	-9334.5	396.392	-195.137	73.127	-13.891	-135.901
8790	0	0	-60.433	22.44	0	0	-9362.87	394.202	-189.463	-10.542	-9333.14	392.998	-200.005	90.167	-23.644	-133.482
8800	0	0	-53.846	20.622	0	0	-9123.82	394.596	-174.194	-4.457	-9108.25	400.01	-178.651	69.414	-15.208	-124.445
8810	0	0	-53.628	21.897	0	0	-9417.14	398.526	-166.986	-7.088	-9396.14	404.658	-174.074	74.623	-15.765	-115.216
8820	0	0	-55.232	21.516	0	0	-9388	390.318	-178.914	-1.687	-9384.87	393.406	-180.601	58.36	-18.428	-140.669
8830	0	0	-56.874	21.02	0	0	-9425.98	398.353	-190.337	6.154	-9428.01	403.35	-184.183	54.843	-16.023	-145.363
8840	0	0	-54.793	22.238	0	0	-9538.13	401.357	-173.724	0.531	-9537.99	407.308	-173.193	54.935	-16.287	-134.545
8850	0	0	-55.601	21.141	0	0	-9452.89	398.248	-180.057	0.268	-9460.73	404.617	-179.789	47.759	-14.772	-146.802
8860	0	0	-55.456	22.802	0	0	-9253.19	394.332	-174.148	1.933	-9250.83	399.411	-172.215	57.81	-17.723	-132.128
8870	0	0	-57.815	21.757	0	0	-9135.99	393.486	-179.043	6.192	-9125.8	398.106	-172.851	68.007	-17.137	-121.981
8880	0	0	-55.339	21.711	0	0	-9220.35	379.469	-189.023	2.777	-9220.77	395.565	-186.246	54.921	-5.615	-136.94
8890	0	0	-60.923	22.066	0	0	-8902.47	384.115	-184.518	-4.355	-8891.58	383.832	-188.873	71.815	-22.349	-139.407
8900	0	0	-56.088	21.708	0	0	-9011.48	379.043	-194.89	-4.575	-8998.88	385.178	-199.465	68.692	-15.573	-146.346
8910	0	0	-61.355	20.446	0	0	-9356.17	401.411	-184.397	-7.891	-9338.53	401.005	-192.288	78.996	-20.852	-134.144
8920	0	0	-57.031	23.514	0	0	-9059.79	382.108	-174.82	-4.702	-9047.69	391.238	-179.522	69.133	-14.384	-124.773
8930	0	0	-57.464	22.071	0	0	-9248.32	398.339	-185.361	-8.9	-9221.54	405.781	-194.261	84.245	-14.629	-124.645
8940	0	0	-53.337	20.956	0	0	-9223.19	394.472	-191.717	-9.785	-9196.96	396.252	-201.502	79.565	-19.176	-141.113
8950	0	0	-59.748	22.091	0	0	-9357.15	393.13	-201.152	-5.48	-9334.04	394.756	-206.632	82.859	-20.465	-144.238
8960	0	0	-52.027	20.872	0	0	-9279.28	399.072	-209.62	-5.74	-9245.99	400.206	-215.36	85.313	-19.738	-149.785
8970	0	0	-57.846	21.127	0	0	-9296.53	394.777	-227.747	-2.404	-9264.88	387.751	-230.151	89.505	-28.153	-168.799
8980	0	0	-58.281	21.67	0	0	-9331.49	393.128	-222.553	-4.402	-9320.45	398.338	-226.955	69.315	-16.46	-174.1
8990	0	0	-49.451	21.996	0	0	-9129.23	390.76	-205.327	-2.494	-9073.32	390.183	-207.821	105.359	-22.573	-125.035
9000	0	0	-52.769	20.98	0	0	-9526.11	397.421	-209.166	-6.528	-9483.27	396.338	-215.694	95.61	-22.063	-142.147
9010	0	0	-59.596	22.281	0	0	-9351.77	395.004	-194.915	-2.379	-9330.2	404.189	-197.294	81.161	-13.096	-129.229
9020	0	0	-58.055	21.164	0	0	-9415.23	385.378	-223.419	-7.361	-9388.58	392.382	-230.78	84.707	-14.16	-160.233
9030	0	0	-63.105	23.148	0	0	-9047.09	385.179	-201.634	-13.949	-9017.75	395.829	-215.583	92.449	-12.498	-135.632
9040	0	0	-58.097	20.726	0	0	-9155.42	390.317	-209.635	-18.092	-9119.57	389.773	-227.727	93.953	-21.27	-155.044
9050	0	0	-53.768	21.434	0	0	-8818.5	389.493	-217.579	-7.622	-8782.6	390.377	-225.201	89.67	-20.55	-156.081
9060	0	0	-55.379	20.474	0	0	-8993.85	388.611	-219.945	-6.209	-8962.85	391.631	-226.154	86.379	-17.454	-157.229
9070	0	0	-58.638	20.599	0	0	-8944.46	386.645	-229.582	-9.805	-8909.59	387.265	-239.387	93.513	-19.979	-165.853
9080	0	0	-58.691	21.575	0	0	-8974.34	378.483	-203.864	-13.141	-8920.93	380.402	-217.005	112.099	-19.656	-124.562
9090	0	0	-49.879	21.633	0	0	-9082.71	386.926	-202.85	-10.873	-9043.95	391.188	-213.723	88.64	-17.371	-142.454
9100	0	0	-59.607	20.947	0	0	-8867.41	392.418	-228.015	-14.888	-8826.44	393.551	-242.903	100.569	-19.814	-162.148
9110	0	0	-54.719	21.046	0	0	-9205.39	389.142	-227.662	-14.43	-9160.38	391.641	-242.092	99.734	-18.547	-160.905
9120	0	0	-54.628	23.043	0	0	-8801.56	383.336	-215.201	-15.533	-8764.99	389.848	-230.734	91.2	-16.531	-156.065
9130	0	0	-54.708	22.26	0	0	-8853.6	384.986	-190.288	-15.95	-8828.55	390.544	-206.238	79.759	-16.702	-143.181
9140	0	0	-57.603	21.733	0	0	-9028.11	385.686	-205.278	-17.208	-8993.2	383.631	-222.486	92.516	-23.788	-153.758
9150	0	0	-58.304	19.824	0	0	-8904.98	389.389	-177.997	-17.856	-8880.66	391.114	-195.853	82.621	-18.099	-131.331
9160	0	0	-54.352	22.171	0	0	-8950.71	377.644	-196.027	-4.864	-8933	385.78	-200.891	72.06	-14.035	-142.866
9170	0	0	-51.686	20.348	0	0	-9128.47	377.029	-193.649	-7.557	-9117.69	383.77	-201.206	62.459	-13.607	-152.354
9180	0	0	-53.684	21.184	0	0	-9055.07	384.761	-189.368	-27.492	-9030.81	383.857	-216.86	77.943	-22.088	-161.005
9190	0	0	-58.141	21.778	0	0	-8970.52	392.243	-204.028	-23.789	-8934.56	392.559	-227.817	94.11	-21.462	-155.169
9200	0	0	-55.951	22.104	0	0	-8955.84	381.754	-216.512	-15.527	-8926.49	383.943	-232.039	85.297	-19.915	-166.657
9210	0	0	-55.466	22.367	0	0	-9133.52	393.149	-226.389	-19.464	-9103.83	388.284	-245.853	85.154	-27.232	-187.931
9220	0	0	-59.269	21.583	0	0	-9239.32	388.848	-195.389	-16.704	-9221.88	389.586	-212.093	76.705	-20.845	-156.233
9230	0	0	-52.272	21.952	0	0	-8876.25	384.301	-203.248	-3.775	-8866.65	386.618	-207.023	61.875	-19.635	-164.783
9240	0	0	-58.51	21.804	0	0	-9072.44	386.947	-191.512	-3.731	-9066.15	392.151	-195.243	64.81	-16.6	-147.033
9250	0	0	-58.495	22.86	0	0	-8880.56	382.628	-212.66	-13.604	-8859.58	393.321	-226.264	79.472	-12.167	-158.959
9260	0	0	-57.625	21.121	0	0	-9220.38	392.868	-214.8	-16.178	-9198.76	393.176	-230.978	79.247	-20.813	-172.544
9270	0	0	-59.709	22.325	0	0	-9001.03	389.519	-190.729	-16.075	-8986.13	390.751	-206.804	74.608	-21.093	-153.289
9280	0	0	-55.974	22.35	0	0	-8869.19	377.167	-195.432	-20.345	-8837.18	382.602	-215.777	87.979	-16.915	-144.713
9290	0	0	-63.847	21.444	0	0	-8880.42	383.654	-182.802	-5.692	-8870.58	388.879	-188.494	73.691	-16.219	-131.022
9300	0	0	-65.701	23.141	0	0	-9033.93	383.477	-181.945	-16.322	-9019.53	392.42	-198.267	80.108	-14.198	-132.357
9310	0	0	-59.789	23.292	0	0	-9082.23	390.762	-197.736	-10.957	-9064.21	390.432	-208.693	77.811	-23.622	-154.504
9320	0	0	-60.239	21.816	0	0	-8901.15	388.561	-170.552	-10.773	-8877.08	391.449	-181.325	84.309	-18.928	-115.944
9330	0	0	-54.291	20.395	0	0	-9264.24	397.407	-179.152	-11.516	-9219.76	401.516	-190.668	98.772	-16.286	-108.182
9340	0	0	-56.049	21.123	0	0	-9241.24	393.734	-187.807	-8.395	-9220.61	398.648	-196.202	76.677	-16.209	-135.734
9350	0	0	-62.049	20.728	0	0	-9161.11	390.428	-178.931	-7.621	-9162.41	395.723	-186.552	60.751	-15.433	-141.234
9360	0	0	-58.349	20.82	0	0	-8868.59	382.329	-194.39	-11.146	-8835.74	384.053	-205.536	91.191	-19.096	-133.441
9370	0	0	-60.06	22.641	0	0	-9016.31	378.813	-157.528	-8.951	-9017.22	386.142	-166.479	59.155	-15.312	-122.636
9380	0	0	-57.783	21.385	0	0	-8963.67	380.741	-171.284	-9.11	-8952.22	382.162	-180.394	69.234	-19.964	-131.124
9390	0	0	-57.896	21.034	0	0	-9085.47	396.705	-186.307	-3.724	-9078.56	400.201	-190.031	64.805	-17.538	-142.764
9400	0	0	-55.468	20.603	0	0	-9067.26	394.824	-189.167	-6.493	-9041.7	402.026	-195.66	81.022	-13.401	-128.039
9410	0	0	-59.961	20.977	0	0	-9094.82	390.515	-196.007	-3.344	-9072.77	392.179	-199.351	82.011	-19.313	-136.653
9420	0	0	-55.396	22.25	0	0	-9034.84	391.601	-180.179	-2.386	-9023.94	396.062	-182.565	66.301	-17.789	-134.053
9430	0	0	-57.397	21.433	0	0	-9124.11	392.059	-191.923	-9.511	-9108.11	396.321	-201.434	73.404	-17.171	-145.201
9440	0	0	-69.196	21.951	0	0	-9118.83	388.113	-185.961	1.365	-9116.33	392.725	-184.596	71.691	-17.339	-130.244
9450	0	0	-58.464	21.011	0	0	-9219.61	386.656	-188.592	-2.068	-9207.75	393.723	-190.66	70.328	-13.944	-134.276
9460	0	0	-51.385	20.874	0	0	-8977.04	394.401	-200.742	-7.68	-8947.47	400.192	-208.422	80.948	-15.083	-142.557
9470	0	0	-52.123	21.613	0	0	-8980.75	395.692	-175.941	-9.725	-8949.29	399.116	-185.666	83.586	-18.189	-120.269
9480	0	0	-48.573	20.539	0	0	-9268.3	395.145	-184.05	-7.878	-9240.17	402.407	-191.928	76.705	-13.277	-128.5
9490	0	0	-48.585	21.09	0	0	-9346.43	395.313	-190.588	-12.289	-9307.03	398.945	-202.877	87.986	-17.458	-132.349
9500	0	0	-56.803	22.369	0	0	-9112.25	391.523	-189.457	-2.151	-9086.4	398.725	-191.608	82.659	-15.167	-124.116
9510	0	0	-50.11	20.905	0	0	-9349.8	388.514	-168.678	-5.334	-9328.63	392.733	-174.012	71.282	-16.686	-119.416
9520	0	0	-50.258	21.364	0	0	-9095.18	391.513	-175.299	-13.846	-9070.73	391.498	-189.145	74.711	-21.379	-135.813
9530	0	0	-59.246	21.993	0	0	-9284.53	397.036	-187.681	-6.132	-9279.16	395.354	-193.813	64.612	-23.675	-152.876
9540	0	0	-58.083	21.277	0	0	-9300	387.891	-168.85	4.389	-9304.32	395.384	-164.461	53.756	-13.784	-124.489
9550	0	0	-53.598	21.7	0	0	-9308.97	385.393	-183.047	0.092	-9300.95	394.883	-182.955	61.613	-12.21	-133.552
9560	0	0	-60.915	21.664	0	0	-9470.3	391.863	-171.661	0.768	-9474.84	401.772	-170.893	56.376	-11.755	-126.272
9570	0	0	-62.449	22.163	0	0	-9355.24	384.646	-186.321	2.206	-9361.51	393.416	-184.115	56.175	-13.393	-141.333
9580	0	0	-57.096	20.967	0	0	-9314.27	397.014	-186.395	13.038	-9309.23	397.045	-173.357	62.134	-20.936	-132.159
9590	0	0	-55.828	21.247	0	0	-9194.01	399.404	-190.284	6.145	-9181.82	405.045	-184.139	68.021	-15.606	-131.724
9600	0	0	-63.694	21.136	0	0	-9225.82	395.132	-181.355	-10.543	-9220.46	397.473	-191.898	69.057	-18.795	-141.636
9610	0	0	-56.743	21.47	0	0	-9274.07	382.756	-183.054	-9.837	-9251.35	380.384	-192.891	79.464	-23.842	-137.269
9620	0	0	-59.67	20.796	0	0	-9416.6	391.621	-197.566	-5.982	-9411.96	394.254	-203.548	64.309	-18.163	-157.402
9630	0	0	-52.926	21.467	0	0	-9046.66	376.913	-206.937	-6.075	-9020.69	383.739	-213.012	78.898	-14.641	-148.755
9640	0	0	-52.871	21.662	0	0	-9399.68	389.998	-170.257	-15.082	-9390.59	395.045	-185.339	61.961	-16.615	-139.993
9650	0	0	-63.519	22.056	0	0	-9586.75	387.119	-214.435	-6.375	-9560.96	388.559	-220.81	89.315	-20.616	-152.111
9660	0	0	-61.167	22.07	0	0	-9409.19	387.884	-198.939	-3.18	-9396.46	392.299	-202.119	73.896	-17.655	-145.878
9670	0	0	-57.235	21.188	0	0	-9342.24	392.206	-191.984	-5.178	-9335.91	395.716	-197.162	63.567	-17.678	-151.273
9680	0	0	-56.336	22.579	0	0	-9092.93	390.783	-174.619	-9.686	-9077.62	395.536	-184.305	71.649	-17.826	-130.482
9690	0	0	-57.498	22.256	0	0	-9260.91	383.807	-202.878	-7.153	-9228.87	385.909	-210.031	89.536	-20.154	-140.649
9700	0	0	-57.479	21.479	0	0	-9471.42	387.575	-183.341	-9.052	-9450.87	389.992	-192.393	78.029	-19.062	-133.426
9710	0	0	-59.679	21.619	0	0	-9088.95	382.117	-204.219	-2.808	-9086.41	384.095	-207.027	62.214	-19.641	-164.454
9720	0	0	-57.499	22.532	0	0	-9154.19	387.948	-198.978	-6.963	-9128.68	389.803	-205.941	83.008	-20.677	-143.61
9730	0	0	-57.531	22.128	0	0	-9096.56	389.805	-187.572	-7.424	-9059.02	392.741	-194.996	95.069	-19.192	-119.119
9740	0	0	-58.351	21.531	0	0	-9460.52	386.908	-186.963	-13.527	-9438.88	399.302	-200.49	79.994	-9.137	-129.633
9750	0	0	-64.241	20.938	0	0	-9434.07	382.482	-195.153	-9.125	-9422.6	387.41	-204.278	75.71	-16.01	-144.578
9760	0	0	-54.963	20.314	0	0	-9523.99	385.331	-182.042	-12.35	-9511.68	387.733	-194.392	67.275	-17.912	-145.029
9770	0	0	-57.304	22.643	0	0	-9242.16	386.102	-204.607	-11.645	-9215.83	386.492	-216.252	83.638	-22.253	-154.867
9780	0	0	-57.61	19.873	0	0	-9137.04	392.662	-201.293	-5.853	-9118.6	394.743	-207.146	76.049	-17.792	-148.889
9790	0	0	-54.213	20.768	0	0	-9155.12	390.663	-176.177	-2.745	-9148.9	393.473	-178.922	60.438	-17.958	-136.442
9800	0	0	-53.049	22.145	0	0	-8965.71	382.153	-209.086	-5.711	-8938.37	382.81	-214.797	80.392	-21.488	-155.893
9810	0	0	-56.239	21.913	0	0	-8974.97	387.979	-180.927	-7.591	-8957.84	394.031	-188.518	73.363	-15.861	-131.016
9820	0	0	-63.439	21.596	0	0	-9108.89	385.925	-207.66	-12.798	-9077.42	385.572	-220.458	94.902	-21.949	-147.505
9830	0	0	-53.803	21.281	0	0	-9236.32	392.448	-192.388	-7.234	-9215.45	396.345	-199.622	74.668	-17.384	-142.338
9840	0	0	-62.588	20.732	0	0	-9219.65	389.441	-194.162	7.808	-9206.4	398.926	-186.354	75.844	-11.247	-121.757
9850	0	0	-56.832	20.624	0	0	-9345.99	394.015	-178.532	2.35	-9327.87	401.72	-176.182	74.957	-12.919	-114.144
9860	0	0	-67.202	21.426	0	0	-9161.38	400.005	-196.374	0.369	-9156.69	402.635	-196.005	71.893	-18.796	-142.908
9870	0	0	-56.131	21.552	0	0	-9448.99	394.637	-201.931	9.009	-9440.73	394.511	-192.922	64.387	-21.678	-150.213
9880	0	0	-59.455	21.893	0	0	-9267.38	390.725	-195.1	-12.895	-9237.25	393.414	-207.995	89.593	-19.204	-137.606
9890	0	0	-60.502	23.238	0	0	-9298.16	393.209	-195.947	-6.911	-9285.82	389.391	-202.858	72.842	-27.056	-157.072
9900	0	0	-62.846	20.841	0	0	-9114.35	384.677	-207.09	-7.523	-9092.46	386.784	-214.613	84.735	-18.734	-148.612
9910	0	0	-62.961	21.761	0	0	-9368.56	389.462	-196.305	-14.486	-9360.1	390.916	-210.791	71.418	-20.307	-159.68
9920	0	0	-56.135	21.418	0	0	-9522.54	379.289	-198.508	-6.725	-9501.77	398.758	-205.233	76.911	-1.949	-130.271
9930	0	0	-55.567	21.961	0	0	-9274.67	388.306	-206.55	-10.378	-9244.49	388.736	-216.928	85.751	-21.531	-152.708
9940	0	0	-59.925	21.981	0	0	-9225.97	388.472	-193.149	-5.731	-9212.51	392.061	-198.88	73.381	-18.392	-143.891
9950	0	0	-56.261	21.947	0	0	-9425.25	403.238	-184.563	2.733	-9429.41	406.06	-181.83	52.103	-19.125	-148.852
9960	0	0	-63.993	20.972	0	0	-9449.8	389.967	-198.619	2.847	-9455.03	395.425	-195.772	58.762	-15.514	-152.524
9970	0	0	-57.831	21.091	0	0	-9418.17	382.582	-192.331	1.673	-9408.75	388.617	-190.658	67.252	-15.056	-138.462
9980	0	0	-55.528	20.912	0	0	-9441.51	402.283	-182.519	-3.595	-9431.88	403.035	-186.114	65.157	-20.16	-141.117
9990	0	0	-58.241	22.435	0	0	-9295.8	403.366	-195.995	-7.227	-9289.57	409.673	-203.222	64.464	-16.128	-154.886
10000	0	0	-57.838	22.432	0	0	-9689.09	395.403	-224.027	-6.966	-9672.75	398.148	-230.993	74.176	-19.687	-176.504
Total Energies	0	0	-60.7034	21.5491	0	0	-9543.9	399.498	-188.87	-7.72818	-9522.75	404.299	-196.598	81.8501	-16.7483	-131.496

## Sheet: Sprotein-PC786
#Time	E_VdW_mm(Protein)	E_Elec_mm(Protein)	E_Pol(Protein)	E_Apol(Protein)	E_VdW_mm(Ligand)	E_Elec_mm(Ligand)	E_Pol(Ligand)	E_Apol(Ligand)	E_VdW_mm(Complex)	E_Elec_mm(Complex)	E_Pol(Complex)	E_Apol(Complex)	Delta_E_mm	Delta_E_Pol	Delta_E_Apol	Delta_E_binding
0	0	0	-54.419	23.507	0	0	-55037.7	3609.01	-165.712	-11.309	-55069	3469.21	-177.021	23.139	-163.301	-317.183
10	0	0	-53.202	23.99	0	0	-57432.3	3826.14	-200.978	-21.56	-57447.4	3674.99	-222.538	38.039	-175.133	-359.632
20	0	0	-51.225	22.566	0	0	-56959.7	3828.57	-202.393	0.604	-56993.4	3661.8	-201.789	17.485	-189.336	-373.64
30	0	0	-54.244	23.884	0	0	-57159.8	3805.88	-215.903	0.723	-57194.6	3645.52	-215.18	19.463	-184.245	-379.962
40	0	0	-52.214	23.582	0	0	-57049.1	3844.14	-221.624	-5.072	-57069.8	3681.06	-226.696	31.543	-186.668	-381.821
50	0	0	-51.739	24.165	0	0	-57836	3825.21	-212.765	-5.538	-57862.9	3667.24	-218.303	24.852	-182.133	-375.584
60	0	0	-54.021	23.768	0	0	-56311.8	3821.06	-223.989	-7.882	-56316.9	3674.07	-231.871	48.939	-170.76	-353.692
70	0	0	-53.12	22.855	0	0	-56293.9	3804.14	-216.117	-0.683	-56344.7	3640.75	-216.8	2.331	-186.247	-400.716
80	0	0	-51.904	22.535	0	0	-57010.9	3790.89	-231.024	9.574	-57033.5	3644.93	-221.45	29.272	-168.488	-360.666
90	0	0	-50.664	22.271	0	0	-57200.6	3813.65	-227.864	8.117	-57240.6	3644.51	-219.747	10.706	-191.407	-400.448
100	0	0	-48.454	23.145	0	0	-57225.1	3822.06	-211.956	-9.864	-57235.3	3674.66	-221.82	38.33	-170.548	-354.038
110	0	0	-51.194	23.308	0	0	-55725.9	3790.39	-226.218	-9.524	-55708.3	3642.5	-235.742	68.773	-171.198	-338.167
120	0	0	-54.19	22.553	0	0	-55845.6	3794.96	-226.067	-14.763	-55850.2	3640.45	-240.83	49.561	-177.066	-368.335
130	0	0	-53.915	23.235	0	0	-55301.9	3784.8	-215.21	-7.107	-55302.1	3617.86	-222.317	53.7	-190.171	-358.788
140	0	0	-53.478	22.625	0	0	-55273.9	3779.41	-225.772	-4.309	-55292.1	3604.87	-230.081	35.272	-197.166	-391.975
150	0	0	-53.537	23.256	0	0	-55170.1	3768.8	-231.572	-6.917	-55173	3592.57	-238.489	50.688	-199.485	-387.286
160	0	0	-53.832	22.748	0	0	-55779	3739.69	-216.283	-11.819	-55785.4	3584.1	-228.102	47.505	-178.334	-358.931
170	0	0	-51.432	23.808	0	0	-55434.4	3740.54	-234.412	2.077	-55452	3575.12	-232.335	33.757	-189.226	-387.804
180	0	0	-53.514	22.379	0	0	-55776.7	3708.21	-212.674	9.552	-55824.9	3563.49	-203.122	5.35	-167.097	-364.869
190	0	0	-52.577	22.545	0	0	-55080.8	3716.72	-228.278	3.66	-55096.2	3541.59	-224.618	37.147	-197.665	-385.136
200	0	0	-53.373	23.627	0	0	-56344.2	3718.26	-211.596	3.479	-56353.2	3573.97	-208.117	44.389	-167.917	-331.645
210	0	0	-52.053	23.086	0	0	-55846.2	3718.55	-215.02	-2.422	-55850.2	3562.87	-217.442	48.127	-178.77	-348.085
220	0	0	-52.096	22.808	0	0	-54764.9	3726.64	-212.676	-3.754	-54784	3570.79	-216.43	32.997	-178.654	-362.087
230	0	0	-53.746	23.286	0	0	-54622.1	3725.64	-236.747	5.066	-54629.9	3574.79	-231.681	45.874	-174.13	-359.937
240	0	0	-52.945	22.07	0	0	-54368.4	3676.93	-237.727	11.808	-54380.6	3535.91	-225.919	40.766	-163.096	-348.249
250	0	0	-51.142	23.444	0	0	-54936.4	3682.91	-227.322	7.791	-54939.7	3522.11	-219.531	47.834	-184.24	-355.937
260	0	0	-52.305	21.996	0	0	-54550.9	3701.61	-224.607	8.301	-54548.6	3533.24	-216.306	54.649	-190.374	-352.031
270	0	0	-50.413	23.761	0	0	-55156.9	3701.7	-228.96	2.179	-55137.3	3553.42	-226.781	70.053	-172.041	-328.769
280	0	0	-51.424	22.619	0	0	-54632.9	3691.67	-235.015	8.44	-54645.5	3536.4	-226.575	38.836	-177.882	-365.621
290	0	0	-51.242	23.775	0	0	-54380.8	3679.58	-226.158	5.651	-54406.3	3519.58	-220.507	25.765	-183.775	-378.517
300	0	0	-52.051	22.714	0	0	-53947.1	3676.31	-226.962	3.522	-53964	3507.68	-223.44	35.149	-191.353	-379.644
310	0	0	-52.267	22.935	0	0	-54306.8	3689.07	-228.451	8.309	-54320.7	3517.06	-220.142	38.398	-194.946	-376.69
320	0	0	-51.488	23.526	0	0	-53797.1	3710.95	-231.486	-3.58	-53829.8	3548.77	-235.066	18.847	-185.705	-401.924
330	0	0	-49.462	23.027	0	0	-54215.7	3710.24	-238.944	5.068	-54244.3	3527.31	-233.876	20.897	-205.96	-418.939
340	0	0	-50.835	22.967	0	0	-54103.2	3677.1	-229.281	3.473	-54125.5	3510.01	-225.808	28.535	-190.056	-387.329
350	0	0	-52.138	22.941	0	0	-54093.1	3657.06	-217.952	-0.648	-54124.9	3514.02	-218.6	20.267	-165.981	-364.314
360	0	0	-52.785	23.448	0	0	-54006.5	3655.67	-235.223	9.923	-54054.2	3515.14	-225.3	5.135	-163.979	-384.144
370	0	0	-51.428	23.16	0	0	-54462.9	3670.9	-238.294	18.585	-54497.4	3506.95	-219.709	16.952	-187.11	-389.867
380	0	0	-52.496	23.267	0	0	-53773.2	3655.29	-217.65	14.209	-53807.6	3493.45	-203.441	18.067	-185.102	-370.476
390	0	0	-52.736	23.085	0	0	-53512.4	3667.88	-212.735	11.867	-53536.6	3488.3	-200.868	28.467	-202.669	-375.07
400	0	0	-52.561	22.472	0	0	-54364	3677.91	-228.084	0.426	-54371	3509.78	-227.658	45.58	-190.596	-372.674
410	0	0	-50.465	24.167	0	0	-53844.3	3676.59	-203.27	6.145	-53869.8	3500.91	-197.125	24.963	-199.843	-372.005
420	0	0	-51.612	22.789	0	0	-53844.3	3690.21	-222.45	0.803	-53879.1	3537.72	-221.647	16.885	-175.281	-380.043
430	0	0	-51.737	23.371	0	0	-54033	3695.99	-213.268	14.522	-54071	3527.81	-198.746	13.75	-191.552	-376.548
440	0	0	-52.39	23.252	0	0	-54242.2	3684.16	-238.862	-6.683	-54250.1	3516.49	-245.545	44.515	-190.926	-391.956
450	0	0	-53.321	23.141	0	0	-54685.1	3684.32	-211.756	-22.998	-54679.1	3530.23	-234.754	59.306	-177.229	-352.677
460	0	0	-54.814	23.691	0	0	-54050.6	3688.64	-215.142	-5.46	-54066.5	3523.28	-220.602	38.911	-189.046	-370.737
470	0	0	-52.845	24.187	0	0	-54194.1	3667.49	-206.931	-10.413	-54203.8	3533.68	-217.344	43.072	-157.99	-332.262
480	0	0	-50.411	22.927	0	0	-55276.1	3673.9	-217.906	-8.002	-55289.4	3519.77	-225.908	37.138	-177.057	-365.827
490	0	0	-52.143	23.268	0	0	-55098.8	3677.76	-220.35	-5.849	-55096.9	3517.22	-226.199	54.087	-183.807	-355.919
500	0	0	-53.655	23.054	0	0	-54556.9	3699.27	-221.612	-15.582	-54544.8	3518.56	-237.194	65.777	-203.762	-375.179
510	0	0	-51.827	23.768	0	0	-55267.8	3675.48	-221.49	-11.415	-55265.1	3511.54	-232.905	54.523	-187.707	-366.089
520	0	0	-52.3	23.159	0	0	-54643.7	3706.22	-218.615	-14.103	-54639.7	3560.46	-232.718	56.315	-168.913	-345.316
530	0	0	-55.466	23.028	0	0	-54390.5	3683.81	-192.924	-25.157	-54387.7	3522.64	-218.081	58.228	-184.196	-344.049
540	0	0	-51.907	22.12	0	0	-54074.1	3676.83	-226.56	-21.328	-54048.3	3507.44	-247.888	77.783	-191.502	-361.607
550	0	0	-53.638	22.905	0	0	-55443.5	3657.53	-215.843	-34.606	-55420.7	3526.71	-250.449	76.48	-153.721	-327.69
560	0	0	-54.722	23.777	0	0	-54611.4	3630.15	-220.45	-42.184	-54564.6	3452.73	-262.634	101.426	-201.198	-362.406
570	0	0	-53.212	24.932	0	0	-54180.4	3640.53	-234.228	-38.08	-54159	3497.39	-272.308	74.645	-168.077	-365.74
580	0	0	-52.095	23.509	0	0	-54273.3	3692.18	-212.853	-45.35	-54250.9	3506.24	-258.203	74.459	-209.452	-393.196
590	0	0	-53.241	22.393	0	0	-54852.5	3663.14	-238.173	-43.633	-54802	3483.69	-281.806	103.76	-201.841	-379.887
600	0	0	-54.532	24.296	0	0	-54314	3671.27	-234.284	-45.638	-54273.5	3512.84	-279.922	95.087	-182.72	-367.555
610	0	0	-51.701	22.97	0	0	-52938.5	3646.63	-241.992	-48.308	-52893.3	3482.53	-290.3	96.872	-187.069	-380.497
620	0	0	-53.408	23.184	0	0	-54470.8	3656.97	-232.951	-42.796	-54422.4	3492.96	-275.747	101.854	-187.187	-361.08
630	0	0	-52.308	24.471	0	0	-54506	3654.61	-228.175	-44.057	-54473.3	3482.94	-272.232	85.016	-196.141	-383.357
640	0	0	-52.725	24.372	0	0	-54757.3	3649.81	-225.157	-48.751	-54730.7	3502.58	-273.908	79.279	-171.603	-366.232
650	0	0	-52.273	22.657	0	0	-54463.6	3680.51	-240.789	-38.813	-54441.2	3514.24	-279.602	74.646	-188.933	-393.889
660	0	0	-55.748	23.786	0	0	-54366	3613.08	-238.786	-39.652	-54338.3	3452.35	-278.438	83.445	-184.514	-379.507
670	0	0	-52.917	23.126	0	0	-53632.7	3638.1	-237.638	-37.448	-53621.2	3463.03	-275.086	64.441	-198.197	-408.842
680	0	0	-51.479	23.469	0	0	-53106	3601.29	-218.947	-41.705	-53084.5	3460.67	-260.652	72.957	-164.09	-351.785
690	0	0	-52.41	23.672	0	0	-53264.6	3636.94	-240.902	-24.233	-53254.2	3469.77	-265.135	62.876	-190.84	-393.099
700	0	0	-53.29	23.882	0	0	-52902.8	3604.35	-234.556	-43.899	-52868.7	3419.37	-278.455	87.367	-208.859	-399.947
710	0	0	-55.559	24.816	0	0	-52968.2	3621.23	-256.577	-30.65	-52938.2	3466.29	-287.227	85.562	-179.76	-381.425
720	0	0	-52.996	24.624	0	0	-52458.9	3613.78	-227.814	-35.045	-52425.8	3455.53	-262.859	86.05	-182.88	-359.689
730	0	0	-52.94	24.931	0	0	-53137.6	3623.22	-239.08	-41.615	-53106.5	3444.43	-280.695	84.116	-203.722	-400.301
740	0	0	-52.385	23.63	0	0	-52805.8	3627.74	-218.073	-45.411	-52785.2	3458.89	-263.484	72.911	-192.489	-383.062
750	0	0	-53.749	24.144	0	0	-53035.6	3619.08	-233.054	-38.612	-53016.1	3467.92	-271.666	73.212	-175.307	-373.761
760	0	0	-54.033	24.628	0	0	-53199.7	3621.05	-228.706	-41.318	-53169.4	3463.65	-270.024	84.343	-182.029	-367.71
770	0	0	-52.972	24.867	0	0	-53557.4	3603.03	-240.405	-31.866	-53541.6	3463.04	-272.271	68.789	-164.863	-368.345
780	0	0	-51.256	24.217	0	0	-53074	3626.44	-245.602	-37.664	-53060.7	3463.52	-283.266	64.59	-187.135	-405.811
790	0	0	-52.414	23.29	0	0	-53318.6	3630.67	-238.065	-35.422	-53291	3473.26	-273.487	80.03	-180.698	-374.155
800	0	0	-54.918	23.86	0	0	-53089.3	3627.17	-222.324	-41.072	-53062.7	3469.76	-263.396	81.461	-181.261	-363.196
810	0	0	-55.42	23.999	0	0	-53339.5	3642.6	-262.482	-33.995	-53318.9	3497.86	-296.477	76.052	-168.746	-389.171
820	0	0	-54.047	24.053	0	0	-52534.7	3617.7	-229.477	-44.625	-52507.7	3470.56	-274.102	81.071	-171.199	-364.23
830	0	0	-54.811	23.546	0	0	-52661.3	3602.03	-231.354	-39.253	-52650	3440.16	-270.607	66.132	-185.417	-389.892
840	0	0	-55.84	22.949	0	0	-53488.9	3616.19	-216.548	-51.197	-53451.2	3435.49	-267.745	93.472	-203.645	-377.918
850	0	0	-53.918	23.754	0	0	-54087.6	3604.91	-229.69	-35.125	-54059.7	3424.51	-264.815	81.729	-204.149	-387.235
860	0	0	-54.01	24.228	0	0	-54318	3598.3	-238.999	-44.327	-54281.8	3430.08	-283.326	90.18	-192.448	-385.594
870	0	0	-54.087	23.544	0	0	-53441.2	3614.49	-251.03	-39.23	-53414.8	3466.54	-290.26	80.483	-171.497	-381.274
880	0	0	-54.089	23.073	0	0	-53742.1	3603.06	-227.43	-41.602	-53711.9	3454.04	-269.032	84.256	-172.093	-356.869
890	0	0	-51.595	24.956	0	0	-53706.4	3623.16	-254.421	-32.84	-53693	3456.27	-287.261	64.985	-191.839	-414.115
900	0	0	-52.161	23.339	0	0	-53776.5	3618.58	-227.194	-36.258	-53750	3456.13	-263.452	78.712	-185.791	-370.531
910	0	0	-52.896	23.747	0	0	-53319.3	3604.94	-249.662	-37.507	-53273	3441.2	-287.169	99.16	-187.483	-375.492
920	0	0	-53.509	23.499	0	0	-53628.1	3611.4	-256.402	-38.37	-53594.4	3455.01	-294.772	87.204	-179.885	-387.453
930	0	0	-53.722	24.38	0	0	-53642.5	3645.27	-238.224	-51.854	-53595.8	3476.79	-290.078	100.477	-192.86	-382.461
940	0	0	-54.615	22.979	0	0	-52887.7	3626.39	-261.237	-33.248	-52853.8	3469.09	-294.485	88.428	-180.279	-386.336
950	0	0	-55.707	23.566	0	0	-53360.6	3633.82	-267.377	-31.045	-53329.1	3469.9	-298.422	87.12	-187.486	-398.788
960	0	0	-55.66	23.6	0	0	-53203	3590.76	-266.142	-39.307	-53177.4	3452.51	-305.449	81.231	-161.858	-386.076
970	0	0	-53.361	23.984	0	0	-52837.5	3577.96	-253.705	-53.506	-52783.1	3421.11	-307.211	107.772	-180.835	-380.274
980	0	0	-56.268	24.376	0	0	-53393.6	3623.9	-255.801	-48.39	-53355.8	3442.45	-304.191	94.092	-205.823	-415.922
990	0	0	-55.086	24.195	0	0	-52684.8	3603.93	-241.852	-39.346	-52659.6	3451.71	-281.198	80.344	-176.417	-377.271
1000	0	0	-55.702	23.485	0	0	-51890.2	3589.74	-237.3	-57.015	-51863.2	3428.3	-294.315	82.629	-184.921	-396.607
1010	0	0	-55.54	22.834	0	0	-52333.5	3618.54	-247.779	-39.534	-52313.4	3431.85	-287.313	75.63	-209.524	-421.207
1020	0	0	-52.405	23.475	0	0	-52672.2	3605.84	-224.474	-46.029	-52649.2	3443.94	-270.503	75.358	-185.375	-380.52
1030	0	0	-50.902	24.461	0	0	-53121.6	3580.34	-240.705	-18.821	-53107.5	3431.32	-259.526	64.957	-173.477	-368.046
1040	0	0	-52.554	23.46	0	0	-52891.8	3599.64	-238.544	-39.774	-52853.5	3439.12	-278.318	90.849	-183.973	-371.442
1050	0	0	-53.961	23.212	0	0	-52984.1	3562.72	-244.494	-31.251	-52960.7	3394.63	-275.745	77.419	-191.31	-389.636
1060	0	0	-53.236	22.557	0	0	-53399.9	3555.76	-260.739	-33.385	-53353.3	3417.86	-294.124	99.857	-160.46	-354.727
1070	0	0	-56.922	22.667	0	0	-53524	3588.53	-253.072	-44.484	-53487.4	3432.21	-297.556	93.517	-178.984	-383.023
1080	0	0	-55.009	23.508	0	0	-53864.1	3575.17	-256.438	-29.168	-53831.2	3437.42	-285.606	87.894	-161.26	-358.972
1090	0	0	-54.263	23.21	0	0	-53625.3	3593.92	-254.591	-13.88	-53604.4	3451.08	-268.471	75.12	-166.047	-359.398
1100	0	0	-55.777	23.024	0	0	-53268.4	3600.33	-249.315	-20.816	-53243.7	3442.33	-270.131	80.486	-181.022	-370.667
1110	0	0	-53.506	23.303	0	0	-54099	3595.73	-233.308	-40.942	-54067.4	3439.19	-274.25	85.074	-179.843	-369.019
1120	0	0	-54.204	23.919	0	0	-53588.6	3615.71	-245.504	-45.046	-53568.2	3457	-290.55	74.673	-182.623	-398.5
1130	0	0	-53.889	23.771	0	0	-53042.4	3566.61	-265.421	-33.614	-53016.8	3416.77	-299.035	79.502	-173.613	-393.146
1140	0	0	-58.126	23.265	0	0	-52541.6	3601.82	-237.696	-20.318	-52520.3	3429.72	-258.014	79.45	-195.365	-373.929
1150	0	0	-54.608	22.464	0	0	-52768.1	3609.38	-232.222	-38.257	-52734.8	3426.97	-270.479	87.959	-204.877	-387.397
1160	0	0	-54.16	22.981	0	0	-52732.8	3579.2	-254.855	-23.273	-52696.9	3399	-278.128	90.041	-203.181	-391.268
1170	0	0	-54.044	23.393	0	0	-52765.1	3570.22	-262.173	-24.146	-52722.7	3422.16	-286.319	96.448	-171.449	-361.32
1180	0	0	-53.385	23.176	0	0	-53003.6	3570.77	-233.405	-23.949	-52960.4	3411.9	-257.354	96.581	-182.046	-342.819
1190	0	0	-54.133	23.638	0	0	-52567.3	3616.72	-247.172	-30.47	-52529.7	3461.2	-277.642	91.735	-179.155	-365.062
1200	0	0	-53.397	23.001	0	0	-52987.3	3571.35	-240.079	-31.368	-52956.2	3441.53	-271.447	84.542	-152.818	-339.723
1210	0	0	-54.944	22.754	0	0	-53738.4	3578.39	-254.375	-27.599	-53715.4	3426.8	-281.974	78.013	-174.341	-378.302
1220	0	0	-53.755	24.006	0	0	-52399.5	3579.44	-240.056	-27.193	-52370.2	3421.07	-267.249	82.992	-182.38	-366.637
1230	0	0	-56.69	22.961	0	0	-53262.9	3572.5	-242.214	-36.037	-53225	3423.17	-278.251	94.588	-172.287	-355.95
1240	0	0	-51.822	22.254	0	0	-52937.8	3584.83	-233.498	-28.02	-52917.8	3403.9	-261.518	71.776	-203.183	-392.925
1250	0	0	-55.672	22.663	0	0	-53101.2	3565.46	-242.351	-26.055	-53076.9	3403.6	-268.406	79.935	-184.524	-372.995
1260	0	0	-54.855	24.069	0	0	-51953.3	3524.41	-244.504	-30.168	-51926.2	3386.62	-274.672	81.935	-161.858	-354.595
1270	0	0	-53.92	23.856	0	0	-52883.4	3567.99	-222.526	-46.052	-52850.4	3396.06	-268.578	86.829	-195.795	-377.544
1280	0	0	-52.572	22.877	0	0	-52705.1	3556.78	-233.941	-40.889	-52663.9	3388.1	-274.83	93.749	-191.558	-372.639
1290	0	0	-53.914	22.836	0	0	-52411	3549.96	-234.178	-26.44	-52403.3	3413.41	-260.618	61.634	-159.386	-358.37
1300	0	0	-53.688	23.958	0	0	-52902.9	3558.38	-226.121	-27.844	-52873	3409.64	-253.965	83.577	-172.689	-343.077
1310	0	0	-57.284	23.114	0	0	-53913.8	3554.58	-247.197	-33.989	-53878.3	3387.06	-281.186	92.802	-190.633	-379.017
1320	0	0	-52.135	22.486	0	0	-53404	3560.48	-241.337	-37.369	-53372.7	3394.68	-278.706	83.339	-188.286	-383.653
1330	0	0	-53.282	23.25	0	0	-52703.8	3549.19	-232.958	-39.563	-52674.4	3418.88	-272.521	82.736	-153.563	-343.348
1340	0	0	-50.071	23.59	0	0	-53659.4	3572.97	-251.454	-40.927	-53625.4	3395.64	-292.381	84.101	-200.919	-409.199
1350	0	0	-52.548	22.55	0	0	-52773.9	3573.32	-253.18	-35.379	-52751.2	3425.37	-288.559	75.297	-170.503	-383.765
1360	0	0	-51.88	23.03	0	0	-52788.9	3570.41	-257.536	-41.518	-52754.1	3410.55	-299.054	86.723	-182.887	-395.218
1370	0	0	-55.645	23.294	0	0	-52730.6	3558.01	-246.171	-37.683	-52705.6	3394.28	-283.854	80.656	-187.03	-390.228
1380	0	0	-54.666	22.785	0	0	-52393.3	3569.64	-236.372	-31.779	-52362.8	3410.2	-268.151	85.138	-182.22	-365.233
1390	0	0	-53.866	23.74	0	0	-52449.2	3550.72	-248.815	-27.794	-52445.2	3406.74	-276.609	57.869	-167.714	-386.454
1400	0	0	-52.768	23.434	0	0	-52118.1	3565.05	-256.337	-28.998	-52095.7	3401.57	-285.335	75.186	-186.909	-397.058
1410	0	0	-54.353	23.021	0	0	-52898.9	3568.79	-246.707	-32.344	-52872.2	3415.14	-279.051	81.1	-176.676	-374.627
1420	0	0	-53.363	22.623	0	0	-52549.9	3527.84	-253.145	-24.254	-52539.7	3385.4	-277.399	63.534	-165.061	-378.926
1430	0	0	-52.11	22.595	0	0	-53318.1	3554.94	-241.307	-25.857	-53292.9	3398.82	-267.164	77.309	-178.714	-368.569
1440	0	0	-53.815	24.26	0	0	-53277.5	3573.28	-254.37	-33.308	-53273.4	3397.78	-287.678	57.873	-199.76	-429.565
1450	0	0	-52.132	24.157	0	0	-53624.5	3590	-220.157	-32.677	-53587.9	3415.12	-252.834	88.654	-199.028	-363.208
1460	0	0	-54.325	22.83	0	0	-52481.7	3534.99	-266.151	-27.658	-52463.7	3386.94	-293.809	72.295	-170.875	-392.389
1470	0	0	-53.622	22.804	0	0	-52438.5	3575.94	-248.639	-31.827	-52410.1	3403.79	-280.466	81.982	-194.956	-393.44
1480	0	0	-54.179	23.33	0	0	-53115.4	3556.78	-258.389	-25.284	-53088.9	3400.71	-283.673	80.674	-179.398	-382.397
1490	0	0	-54.401	23.851	0	0	-52996.8	3546	-235.628	-29.765	-52976.8	3392.54	-265.393	74.442	-177.309	-368.26
1500	0	0	-54.69	22.58	0	0	-51949.6	3535.53	-220.865	-30.578	-51924.9	3393.82	-251.443	79.294	-164.299	-336.448
1510	0	0	-53.172	23.453	0	0	-52809.1	3592.26	-234.179	-35.104	-52788.7	3409.21	-269.283	73.543	-206.505	-402.245
1520	0	0	-53.689	24.032	0	0	-52508.2	3568.47	-246.734	-34.98	-52491.6	3410.01	-281.714	70.342	-182.495	-393.867
1530	0	0	-53.656	23.731	0	0	-52952.3	3547.8	-236.802	-33.794	-52914.4	3363.13	-270.596	91.609	-208.405	-387.392
1540	0	0	-53.084	23.724	0	0	-52621.5	3526.46	-269.787	-29.056	-52570.1	3374.98	-298.843	104.571	-175.204	-369.476
1550	0	0	-52.535	22.786	0	0	-52084.2	3539.22	-265.716	-21.4	-52058.4	3390.07	-287.116	78.294	-171.941	-380.763
1560	0	0	-53.628	22.481	0	0	-52338.3	3540.73	-248.341	-35.139	-52300.7	3396.22	-283.48	91.276	-166.995	-359.199
1570	0	0	-53.618	22.895	0	0	-51874.7	3600.08	-252.859	-41.236	-51844	3424.2	-294.095	84.264	-198.771	-408.602
1580	0	0	-54.536	23.904	0	0	-52340.8	3557.48	-274.663	-15.603	-52317.4	3404.87	-290.266	77.983	-176.514	-388.797
1590	0	0	-53.921	22.919	0	0	-52694.5	3547.17	-246.456	-33.872	-52666.1	3383.8	-280.328	82.313	-186.293	-384.308
1600	0	0	-54.909	23.075	0	0	-51449.8	3516.8	-262.565	-21.86	-51414.4	3372.47	-284.425	90.349	-167.398	-361.474
1610	0	0	-53.425	23.379	0	0	-51117.8	3505.7	-243.883	-31.399	-51088.1	3374.68	-275.282	83.122	-154.399	-346.559
1620	0	0	-56.009	23.084	0	0	-50957.8	3542.49	-234.939	-35.541	-50924	3387.2	-270.48	89.814	-178.37	-359.036
1630	0	0	-55.801	22.986	0	0	-51205.2	3536.28	-271.916	-28.865	-51187.2	3352.54	-300.781	73.772	-206.732	-433.741
1640	0	0	-51.208	23.267	0	0	-51038.4	3540.67	-247.969	-6.454	-51042.3	3395.38	-254.423	47.3	-168.561	-375.684
1650	0	0	-52.38	23.412	0	0	-50728.4	3543.93	-229.343	-1.675	-50730	3390.73	-231.018	50.749	-176.603	-356.872
1660	0	0	-54.346	23.074	0	0	-51442.2	3513.06	-241.724	-10.911	-51421.3	3389.47	-252.635	75.234	-146.663	-324.064
1670	0	0	-53.692	22.151	0	0	-51520.5	3556.29	-236.943	-39.367	-51483.7	3398.67	-276.31	90.508	-179.777	-365.579
1680	0	0	-51.211	24.018	0	0	-52845.2	3542.79	-214.604	-36.486	-52823.5	3384.37	-251.09	72.914	-182.436	-360.612
1690	0	0	-55.052	23.312	0	0	-52162.6	3542.88	-237.451	-29.27	-52125.1	3379.24	-266.721	92.536	-186.958	-361.143
1700	0	0	-53.917	22.574	0	0	-51413.2	3516.47	-256.558	-16.895	-51404.8	3374.47	-273.453	62.273	-164.581	-375.761
1710	0	0	-53.367	23.78	0	0	-51913.6	3538.89	-229.829	-36.939	-51869.6	3381.03	-266.768	97.347	-181.633	-351.054
1720	0	0	-53.481	22.995	0	0	-52258.9	3521.14	-244.758	-29.847	-52212.7	3383.19	-274.605	99.714	-160.943	-335.834
1730	0	0	-52.219	23.177	0	0	-51903	3550.3	-241.335	-30.359	-51871.9	3386.25	-271.694	83.296	-187.231	-375.629
1740	0	0	-54.942	22.834	0	0	-52794.2	3547.09	-241.698	-30.814	-52785.6	3387.96	-272.512	63.568	-181.966	-390.91
1750	0	0	-53.241	22.272	0	0	-52452	3551.65	-254.801	-4.671	-52444.1	3390.1	-259.472	61.134	-183.826	-382.164
1760	0	0	-53.136	23.528	0	0	-51978.2	3540.26	-239.31	-8.797	-51946.7	3386.92	-248.107	84.648	-176.862	-340.321
1770	0	0	-55.577	23.703	0	0	-51797.2	3545.28	-257.172	-20.217	-51772.6	3383.95	-277.389	80.157	-185.035	-382.267
1780	0	0	-51.966	22.856	0	0	-51741.9	3515.18	-251.407	-17.201	-51712	3343.21	-268.608	81.835	-194.826	-381.599
1790	0	0	-52.622	22.965	0	0	-53147.8	3564.56	-233.555	-21.782	-53133.3	3390.31	-255.337	67.129	-197.217	-385.425
1800	0	0	-53.404	23.645	0	0	-52840.7	3517.03	-233.029	-24.602	-52811.2	3381.19	-257.631	82.92	-159.482	-334.193
1810	0	0	-53.58	24.132	0	0	-53737.1	3541.24	-229.291	-29.649	-53719.5	3388.14	-258.94	71.238	-177.228	-364.93
1820	0	0	-53.361	22.968	0	0	-53087.9	3511.87	-238.022	-19.469	-53092.5	3393.19	-257.491	48.804	-141.644	-350.331
1830	0	0	-55.259	23.914	0	0	-52908.1	3544.96	-227.671	-34.869	-52883	3375.22	-262.54	80.37	-193.655	-375.825
1840	0	0	-52.628	23.459	0	0	-53216	3529.03	-238.393	-51.014	-53176.8	3367.26	-289.407	91.846	-185.231	-382.792
1850	0	0	-53.977	22.772	0	0	-52584.3	3562.41	-263.495	-17.641	-52582.4	3411.46	-281.136	55.823	-173.717	-399.03
1860	0	0	-54.331	22.433	0	0	-52624.6	3557.95	-262.757	-13.034	-52625.5	3383.66	-275.791	53.458	-196.725	-419.058
1870	0	0	-51.716	24.014	0	0	-52409.5	3560.45	-257.434	-27.772	-52388	3394.71	-285.206	73.297	-189.755	-401.664
1880	0	0	-52.677	22.366	0	0	-52781.7	3562.13	-249.86	-29.553	-52757.1	3397.08	-279.413	77.262	-187.421	-389.572
1890	0	0	-53.484	23.47	0	0	-54182.7	3545.87	-259.375	-10.716	-54172.2	3401.67	-270.091	64.043	-167.671	-373.719
1900	0	0	-55.016	23.461	0	0	-53209.1	3573.49	-246.002	-30.585	-53187.3	3396.61	-276.587	76.765	-200.341	-400.163
1910	0	0	-57.014	23.323	0	0	-53557	3527.76	-250.167	-23.527	-53541.5	3360.96	-273.694	72.6	-190.125	-391.219
1920	0	0	-53.856	22.481	0	0	-53492.2	3531.34	-258.006	-25.196	-53489	3372.05	-283.202	57.14	-181.776	-407.838
1930	0	0	-54.053	22.995	0	0	-52909.3	3568.43	-222.922	-28.906	-52875.6	3394.94	-251.828	87.746	-196.482	-360.564
1940	0	0	-52.299	22.972	0	0	-52991.6	3548.49	-245.362	-34.879	-52955.7	3391.53	-280.241	88.182	-179.937	-371.996
1950	0	0	-55.454	23.117	0	0	-53172	3566.39	-217.502	-31.004	-53145.4	3382.51	-248.506	82.057	-206.997	-373.446
1960	0	0	-52.505	23.101	0	0	-52697.1	3512.4	-218.142	-38.166	-52651.2	3361.81	-256.308	98.42	-173.694	-331.582
1970	0	0	-55.511	24.18	0	0	-51907.9	3534.66	-230.691	-30.679	-51872	3383.44	-261.37	91.424	-175.399	-345.345
1980	0	0	-54.961	23.205	0	0	-52685.1	3582.41	-246.123	-30.192	-52647.6	3389.53	-276.315	92.469	-216.08	-399.926
1990	0	0	-54.672	22.93	0	0	-52479	3511.61	-243.425	-25.477	-52455.4	3372.6	-268.902	78.304	-161.932	-352.53
2000	0	0	-53.288	23.991	0	0	-52445.7	3558.04	-235.737	-29.905	-52418.2	3393.95	-265.642	80.768	-188.079	-372.953
2010	0	0	-53.315	22.469	0	0	-52824.1	3564.58	-241.113	-37.767	-52786.4	3369.41	-278.88	91.054	-217.634	-405.46
2020	0	0	-54.482	22.794	0	0	-51740.7	3565.86	-242.651	-30.852	-51700	3393.92	-273.503	95.197	-194.734	-373.04
2030	0	0	-55.531	23.485	0	0	-52499.7	3544.59	-210.934	-38.405	-52463.5	3398.29	-249.339	91.743	-169.783	-327.379
2040	0	0	-51.764	23.354	0	0	-52543.8	3544.62	-238.524	-32.004	-52517.6	3364.87	-270.528	77.936	-203.104	-395.696
2050	0	0	-54.152	23.534	0	0	-52691.1	3512.82	-231.767	-31.98	-52660	3347.56	-263.747	85.243	-188.794	-367.298
2060	0	0	-53.842	22.914	0	0	-52508.8	3562.65	-233.841	-41.81	-52469.6	3385.27	-275.651	93.101	-200.294	-382.844
2070	0	0	-52.619	23.863	0	0	-51872.5	3543.36	-233.828	-33.948	-51851.5	3378.08	-267.776	73.612	-189.141	-383.305
2080	0	0	-54.55	24.982	0	0	-50747.4	3533.84	-249.772	-36.642	-50713.2	3376.73	-286.414	88.808	-182.097	-379.703
2090	0	0	-54.766	23.772	0	0	-50352.6	3515.5	-208.825	-41.281	-50308.9	3373.2	-250.106	98.479	-166.066	-317.693
2100	0	0	-55.142	22.39	0	0	-49857.2	3517.38	-226.259	-18.951	-49852.1	3354.14	-245.21	60.209	-185.633	-370.634
2110	0	0	-53.651	23.944	0	0	-50587.2	3490.45	-222.402	-34.162	-50540.3	3356.73	-256.564	100.59	-157.67	-313.644
2120	0	0	-55.284	24.136	0	0	-51190.6	3497.05	-250.304	-19.918	-51185	3333.09	-270.222	60.857	-188.099	-397.464
2130	0	0	-53.319	23.198	0	0	-52632.8	3526.39	-247.042	-28.174	-52594.3	3368.16	-275.216	91.876	-181.434	-364.774
2140	0	0	-52.668	23.826	0	0	-52501	3511.93	-231.424	-29.583	-52485.5	3360.99	-261.007	68.201	-174.763	-367.569
2150	0	0	-52.845	23.26	0	0	-51696	3488.45	-216.738	-33.701	-51669.7	3328.14	-250.439	79.137	-183.577	-354.879
2160	0	0	-54.714	23.602	0	0	-52470.2	3531.1	-216.191	-38.775	-52450.2	3357.2	-254.966	74.683	-197.498	-377.781
2170	0	0	-52.497	22.98	0	0	-52363.3	3534.14	-210.055	-47.391	-52326.8	3348.86	-257.446	89	-208.261	-376.707
2180	0	0	-53.79	23.377	0	0	-51601.2	3502.98	-227.188	-19.263	-51581.1	3349.94	-246.451	73.903	-176.422	-348.97
2190	0	0	-51.694	23.491	0	0	-51306.2	3546.56	-230.772	-35.248	-51276.8	3386.1	-266.02	81.137	-183.944	-368.827
2200	0	0	-55.699	23.429	0	0	-52602.5	3553.87	-209.596	-43.132	-52580	3412.55	-252.728	78.233	-164.748	-339.243
2210	0	0	-54.04	24.355	0	0	-52815.2	3550.12	-220.744	-28.626	-52791.9	3378.43	-249.37	77.378	-196.042	-368.034
2220	0	0	-53.596	23.856	0	0	-52959.2	3550.53	-226.043	-35.199	-52932.2	3390.02	-261.242	80.577	-184.363	-365.028
2230	0	0	-52.275	23.67	0	0	-53076.1	3537.35	-212.121	-23.886	-53057.9	3383.47	-236.007	70.458	-177.557	-343.106
2240	0	0	-54.72	23.497	0	0	-52359.2	3545.13	-223.246	-39.435	-52311.6	3390.99	-262.681	102.293	-177.635	-338.023
2250	0	0	-54.616	22.69	0	0	-52401.3	3543.33	-243.685	-38.436	-52357.3	3405.47	-282.121	98.689	-160.558	-343.99
2260	0	0	-54.184	23.153	0	0	-52030.1	3527.69	-205.137	-40.229	-51988	3379.27	-245.366	96.277	-171.571	-320.66
2270	0	0	-53.88	23.769	0	0	-52970.4	3529.9	-220.3	-31.202	-52955.3	3377.53	-251.502	69.008	-176.144	-358.638
2280	0	0	-54.681	22.951	0	0	-53206.5	3523.45	-223.873	-18.737	-53189.2	3368.09	-242.61	71.987	-178.319	-348.942
2290	0	0	-52.969	23.095	0	0	-52727	3525.48	-215.951	-27.171	-52709.8	3368	-243.122	70.144	-180.573	-353.551
2300	0	0	-54.867	22.329	0	0	-53070.9	3560	-217.463	-27.725	-53039.2	3376.94	-245.188	86.576	-205.386	-363.998
2310	0	0	-53.361	22.782	0	0	-54015	3557.22	-224.813	-33.984	-53985.8	3388.23	-258.797	82.6	-191.77	-367.967
2320	0	0	-53.625	23.743	0	0	-53927.3	3563.52	-198.477	-43.653	-53900.3	3372.44	-242.13	80.544	-214.826	-376.412
2330	0	0	-52.659	23.758	0	0	-53553.7	3552.12	-211.346	-28.043	-53532.5	3373.22	-239.389	73.914	-202.655	-368.13
2340	0	0	-53.332	23.945	0	0	-53307.6	3547.84	-232.094	-32.381	-53293.9	3387.39	-264.475	67.008	-184.387	-381.854
2350	0	0	-54.705	23.382	0	0	-53046.8	3521.37	-228.635	-18.788	-53013.3	3377.26	-247.423	88.246	-167.494	-326.671
2360	0	0	-54.525	24.037	0	0	-53223.7	3526.94	-234.543	-30.122	-53200.5	3351.39	-264.665	77.654	-199.583	-386.594
2370	0	0	-53.251	23.153	0	0	-53246.9	3525	-247.809	-27.738	-53205.7	3356.89	-275.547	94.486	-191.26	-372.321
2380	0	0	-55.095	22.58	0	0	-54171	3508.25	-221.496	-41.554	-54132.4	3366.21	-263.05	93.658	-164.62	-334.012
2390	0	0	-55.438	21.809	0	0	-53216	3526.79	-218.045	-23.287	-53199.2	3342.04	-241.332	72.22	-206.562	-375.674
2400	0	0	-54.695	22.966	0	0	-53388.2	3510.43	-232.948	-25.417	-53357.4	3353.6	-258.365	85.538	-179.8	-352.627
2410	0	0	-52.217	22.832	0	0	-53169.1	3527.43	-229.979	-40.134	-53139.7	3391.86	-270.113	81.614	-158.393	-346.892
2420	0	0	-53.285	23.43	0	0	-52379	3561.45	-214.194	-35.55	-52335	3378.76	-249.744	97.321	-206.122	-358.545
2430	0	0	-53.527	22.266	0	0	-52953	3510.49	-232.444	-32.532	-52921	3343.27	-264.976	85.512	-189.488	-368.952
2440	0	0	-53.351	23.838	0	0	-53709.3	3534.48	-213.075	-33.806	-53674.9	3388.77	-246.881	87.751	-169.55	-328.68
2450	0	0	-54.715	23.6	0	0	-53033.2	3506.1	-218.958	-32.877	-53007.2	3364.94	-251.835	80.712	-164.754	-335.877
2460	0	0	-51.515	23.01	0	0	-52605.3	3527.72	-235.007	-23.543	-52558.7	3358.26	-258.55	98.073	-192.469	-352.946
2470	0	0	-52.609	23.102	0	0	-52388.6	3539.93	-221.171	-47.602	-52339.3	3367.43	-268.773	101.973	-195.609	-362.409
2480	0	0	-53.752	22.816	0	0	-52244	3543.47	-222.752	-42.346	-52202.8	3370.09	-265.098	95.037	-196.19	-366.251
2490	0	0	-55.484	23.247	0	0	-52200.1	3541.82	-224.371	-49.565	-52142	3370.4	-273.936	113.529	-194.664	-355.071
2500	0	0	-51.728	22.985	0	0	-52826.5	3517.28	-221.003	-40.272	-52789.9	3364.55	-261.275	88.319	-175.71	-348.666
2510	0	0	-53.826	22.307	0	0	-52991.1	3526.28	-221.998	-42.145	-52924.4	3360.61	-264.143	120.514	-187.982	-331.611
2520	0	0	-55.51	24.103	0	0	-52330	3538.64	-230.194	-43.387	-52266.1	3371.56	-273.581	119.393	-191.186	-345.374
2530	0	0	-54.202	23.381	0	0	-52515.4	3527.75	-243.418	-51.6	-52438.5	3354.5	-295.018	131.098	-196.624	-360.544
2540	0	0	-55.466	24.075	0	0	-52790	3517.41	-218.476	-31.91	-52747.7	3386.81	-250.386	97.802	-154.677	-307.261
2550	0	0	-53.627	23.179	0	0	-51832.1	3479.77	-203.233	-62.676	-51748	3347.64	-265.909	137.73	-155.305	-283.484
2560	0	0	-55.765	23.595	0	0	-53684.7	3504.88	-193.051	-62.701	-53623.8	3369.43	-255.752	116.686	-159.045	-298.111
2570	0	0	-53.295	23.283	0	0	-53751	3551.74	-218.095	-59.368	-53685.6	3372.91	-277.463	118.647	-202.112	-360.928
2580	0	0	-52.85	24.498	0	0	-53820.1	3539.99	-207.981	-58.381	-53762.3	3358.65	-266.362	110.609	-205.84	-361.593
2590	0	0	-53.861	23.652	0	0	-52766.7	3488.89	-209.72	-61.236	-52695	3346.85	-270.956	125.512	-165.69	-311.134
2600	0	0	-52.882	24.242	0	0	-53630.9	3460.65	-222.693	-54.36	-53571.3	3323.66	-277.053	112.569	-161.228	-325.712
2610	0	0	-52.057	24.483	0	0	-53103.1	3497.46	-217.921	-53.214	-53029.6	3339.28	-271.135	125.553	-182.667	-328.249
2620	0	0	-54.121	22.603	0	0	-53170.1	3516.36	-218.663	-44.52	-53125.7	3381.11	-263.183	98.561	-157.857	-322.479
2630	0	0	-53.382	22.681	0	0	-53218.1	3506.44	-219.801	-41.732	-53158	3367.65	-261.533	113.556	-161.468	-309.445
2640	0	0	-55.703	23.144	0	0	-52261.6	3498.25	-204.602	-58.402	-52200.6	3329.66	-263.004	116.654	-191.74	-338.09
2650	0	0	-55.567	23.784	0	0	-52033.9	3491.8	-238.06	-32.037	-51989.9	3328.41	-270.097	99.564	-187.174	-357.707
2660	0	0	-55.24	22.241	0	0	-52147.4	3479.11	-224.061	-53.788	-52110.2	3341.65	-277.849	92.522	-159.704	-345.031
2670	0	0	-52.93	22.905	0	0	-52601.3	3499.39	-227.121	-35.833	-52575.3	3333.82	-262.954	78.975	-188.478	-372.457
2680	0	0	-53.808	23.788	0	0	-53145.2	3479.25	-235.6	-37.517	-53116.3	3337.98	-273.117	82.689	-165.056	-355.484
2690	0	0	-54.122	23.808	0	0	-52528.2	3510.8	-230.285	-42.463	-52487	3365.06	-272.748	95.294	-169.549	-347.003
2700	0	0	-53.375	23.91	0	0	-52386.1	3537.39	-230.2	-30.908	-52352.8	3369.46	-261.108	86.62	-191.844	-366.332
2710	0	0	-53.639	24.154	0	0	-52611.9	3499.37	-223.492	-27.799	-52577.2	3341.58	-251.291	88.336	-181.941	-344.896
2720	0	0	-52.613	23.105	0	0	-52974.5	3533.86	-222.448	-36.592	-52945.7	3381.98	-259.04	81.436	-174.985	-352.589
2730	0	0	-52.702	23.466	0	0	-52693.1	3484.2	-235.66	-51.574	-52628.1	3349.3	-287.234	117.699	-158.364	-327.899
2740	0	0	-52.124	22.861	0	0	-52825.5	3504.88	-234.138	-38.118	-52773.8	3361.23	-272.256	103.817	-166.511	-334.95
2750	0	0	-53.389	23.016	0	0	-52801.1	3471.42	-239.762	-38.394	-52762.9	3366.9	-278.156	91.52	-127.534	-314.17
2760	0	0	-54.77	24.116	0	0	-53115.4	3497.95	-218.637	-46.993	-53076.5	3355.58	-265.63	93.65	-166.489	-338.469
2770	0	0	-51.102	22.935	0	0	-52558.9	3531.74	-224.896	-37.43	-52524.4	3363.15	-262.326	85.599	-191.527	-368.254
2780	0	0	-52.891	23.01	0	0	-52620.4	3509.32	-215.181	-40.508	-52584	3341.58	-255.689	89.26	-190.75	-357.179
2790	0	0	-53.794	22.588	0	0	-52549.1	3516.01	-226.255	-43.887	-52507.2	3354.07	-270.142	95.625	-184.535	-359.052
2800	0	0	-54.178	22.108	0	0	-53360.4	3543.81	-219.175	-42.466	-53304.9	3391.41	-261.641	109.644	-174.509	-326.506
2810	0	0	-51.846	23.803	0	0	-53258.9	3503.41	-228.285	-38.367	-53209.1	3349.1	-266.652	101.63	-178.114	-343.136
2820	0	0	-53.73	22.844	0	0	-52613.8	3544.27	-233.637	-31.639	-52575.3	3354.9	-265.276	92.232	-212.213	-385.257
2830	0	0	-56.144	24.399	0	0	-52016	3505.18	-220.751	-33.666	-51975.5	3366.28	-254.417	96.696	-163.303	-321.024
2840	0	0	-54.456	23.664	0	0	-52266	3525.11	-222.423	-41.344	-52230.6	3349.42	-263.767	89.8	-199.35	-373.317
2850	0	0	-53.89	24.157	0	0	-52202.8	3482.54	-231.226	-32.321	-52175.9	3323.25	-263.547	80.794	-183.453	-366.206
2860	0	0	-52.899	23.306	0	0	-53101.7	3498.95	-219.706	-25.989	-53070.4	3350.44	-245.695	84.198	-171.809	-333.306
2870	0	0	-51.572	23.414	0	0	-52737.8	3534.16	-237.73	-22.106	-52710.2	3360.74	-259.836	79.181	-196.84	-377.495
2880	0	0	-53.609	23.016	0	0	-52620.6	3509.13	-232.884	-35.01	-52598.8	3335.6	-267.894	75.401	-196.541	-389.034
2890	0	0	-55.605	22.372	0	0	-51950.8	3537.57	-231.631	-31.689	-51921.1	3385.64	-263.32	85.312	-174.302	-352.31
2900	0	0	-55.54	23.203	0	0	-51979.6	3541.46	-241.565	-39.688	-51943.3	3349.81	-281.253	91.818	-214.851	-404.286
2910	0	0	-53.299	24.248	0	0	-52219	3525.28	-244.984	-37.653	-52179.3	3340.51	-282.637	92.97	-209.014	-398.681
2920	0	0	-55.174	23.121	0	0	-51673.2	3522.74	-257.28	-36.662	-51631.8	3354.26	-293.942	96.586	-191.608	-388.964
2930	0	0	-55.551	23.265	0	0	-51605.1	3508.29	-247.438	-36.928	-51566.1	3377.93	-284.366	94.598	-153.626	-343.394
2940	0	0	-53.537	23.667	0	0	-52287.3	3556.6	-250.26	-37.703	-52251.8	3391.58	-287.963	89.074	-188.686	-387.575
2950	0	0	-52.541	23.646	0	0	-51456	3514.24	-254.176	-32.981	-51430.1	3362.47	-287.157	78.448	-175.415	-384.124
2960	0	0	-53.796	22.725	0	0	-51700.7	3541.16	-248.393	-31.781	-51662	3371.64	-280.174	92.409	-192.244	-380.009
2970	0	0	-55.465	24.284	0	0	-51788.6	3544.14	-248.996	-30.655	-51762.1	3378.01	-279.651	81.905	-190.417	-388.163
2980	0	0	-54.336	24.082	0	0	-51465.3	3530.36	-259.448	-26.464	-51442.8	3377.11	-285.912	76.768	-177.339	-386.483
2990	0	0	-55.602	23.952	0	0	-51321.6	3513.72	-223.088	-31.818	-51299.4	3354.6	-254.906	77.764	-183.077	-360.219
3000	0	0	-54.085	23.916	0	0	-51822.1	3499.93	-260.74	-17.255	-51799.4	3349.52	-277.995	76.731	-174.326	-375.59
3010	0	0	-52.668	23.069	0	0	-52119.5	3540.81	-241.699	-35.188	-52083.7	3386.36	-276.887	88.457	-177.523	-365.953
3020	0	0	-53.734	23.564	0	0	-52488.5	3515.71	-238.057	-29.431	-52471.2	3374.71	-267.488	71.071	-164.559	-360.976
3030	0	0	-53.812	24.199	0	0	-52246.4	3533.77	-247.78	-25.244	-52225	3350.16	-273.024	75.244	-207.805	-405.585
3040	0	0	-53.452	23.881	0	0	-51936.8	3550.02	-239.708	-31.533	-51901.6	3383.73	-271.241	88.6	-190.173	-372.814
3050	0	0	-54.251	22.936	0	0	-52483.8	3540.2	-246.218	-30.088	-52448.4	3388.78	-276.306	89.699	-174.357	-360.964
3060	0	0	-54.071	23.412	0	0	-52545	3504.97	-241.16	-32.841	-52516.8	3341.12	-274.001	82.294	-187.263	-378.97
3070	0	0	-54.584	22.255	0	0	-53094	3528.51	-255.215	-20.907	-53085.4	3354.69	-276.122	63.203	-196.071	-408.99
3080	0	0	-55.136	23.289	0	0	-53444.1	3533.75	-242.51	-26.103	-53411.5	3388.68	-268.613	87.736	-168.358	-349.235
3090	0	0	-55.232	23.536	0	0	-53453.9	3544.18	-242.723	-33.226	-53424.4	3378.9	-275.949	84.722	-188.816	-380.043
3100	0	0	-51.781	23.135	0	0	-52958	3558.64	-232.533	-35.489	-52931.3	3366.74	-268.022	78.497	-215.032	-404.557
3110	0	0	-54.134	23.921	0	0	-53450.1	3523.63	-246.726	-40.475	-53396.5	3371.4	-287.201	107.773	-176.154	-355.582
3120	0	0	-54.713	23.678	0	0	-53774.7	3544.16	-257.342	-27.928	-53734.8	3379.33	-285.27	94.675	-188.508	-379.103
3130	0	0	-53.565	23.196	0	0	-53453.3	3538.53	-249.138	-47.135	-53418.4	3373.55	-296.273	88.462	-188.168	-395.979
3140	0	0	-52.746	23.709	0	0	-53585.9	3547.16	-235.663	-45.566	-53541.4	3387.97	-281.229	97.305	-182.901	-366.825
3150	0	0	-52.035	23.536	0	0	-52229.8	3573.61	-243.509	-35.673	-52188.8	3393.59	-279.182	93.052	-203.55	-389.68
3160	0	0	-52.238	22.897	0	0	-51684.9	3562.78	-251.906	-40.016	-51631	3401.42	-291.922	106.133	-184.251	-370.04
3170	0	0	-54.711	23.529	0	0	-52507	3528.05	-253.316	-34.245	-52474.3	3386.76	-287.561	87.395	-164.817	-364.983
3180	0	0	-54.055	22.852	0	0	-53012.2	3561.57	-253.079	-38.724	-52969.2	3384.71	-291.803	97.025	-199.712	-394.49
3190	0	0	-55.027	23.548	0	0	-51690.9	3532.67	-259.888	-28.05	-51648.3	3355.93	-287.938	97.603	-200.295	-390.63
3200	0	0	-55.596	23.766	0	0	-51423.4	3585.35	-252.376	-37.442	-51399.6	3379.06	-289.818	79.394	-230.062	-440.486
3210	0	0	-52.444	23.141	0	0	-51687.7	3540.79	-245.603	-46.364	-51649.4	3379.74	-291.967	90.756	-184.193	-385.404
3220	0	0	-52.272	23.639	0	0	-52627.5	3538.16	-243.901	-44.029	-52581.3	3391.45	-287.93	98.493	-170.342	-359.779
3230	0	0	-53.484	22.784	0	0	-51859.6	3527.97	-249.111	-30.475	-51826.5	3356.57	-279.586	86.573	-194.179	-387.192
3240	0	0	-52.901	24.25	0	0	-52051	3518.92	-259.723	-33.955	-52026.9	3371.77	-293.678	77.024	-171.406	-388.06
3250	0	0	-52.358	23.16	0	0	-52516.4	3536.78	-226.44	-42.28	-52480.7	3402.42	-268.72	88.095	-157.514	-338.139
3260	0	0	-54.03	22.227	0	0	-52658.6	3531.01	-254.343	-28.365	-52616.8	3371.32	-282.708	95.82	-181.909	-368.797
3270	0	0	-55.484	23.372	0	0	-51349.8	3541.3	-237.316	-28.014	-51326.1	3363.93	-265.33	79.143	-200.739	-386.926
3280	0	0	-54.229	23.535	0	0	-52680.2	3569.97	-258.681	-36.795	-52656.3	3390.93	-295.476	78.104	-202.575	-419.947
3290	0	0	-53.635	23.214	0	0	-52536.6	3549.01	-254.906	-26.682	-52502.2	3391.36	-281.588	88.023	-180.86	-374.425
3300	0	0	-52.565	23.146	0	0	-51392.1	3536.88	-254.378	-20.361	-51374.6	3360.69	-274.739	70.03	-199.337	-404.046
3310	0	0	-51.932	23.105	0	0	-52633.9	3564.93	-248.079	-27.668	-52607.5	3373.01	-275.747	78.294	-215.021	-412.474
3320	0	0	-53.915	23.066	0	0	-52573.9	3507.59	-259.912	-23.245	-52551.9	3354.8	-283.157	75.947	-175.855	-383.065
3330	0	0	-52.643	22.779	0	0	-52720.4	3522.07	-259.247	-29.417	-52703.9	3367.2	-288.664	69.131	-177.651	-397.184
3340	0	0	-51.856	23.327	0	0	-53173.4	3549.87	-252.301	-26.422	-53148.6	3393.77	-278.723	76.693	-179.432	-381.462
3350	0	0	-52.503	22.292	0	0	-52554	3550.58	-242.051	-39.552	-52517.4	3389.25	-281.603	89.119	-183.625	-376.109
3360	0	0	-54.269	24.293	0	0	-53559.2	3525.07	-257.149	-22.366	-53548.4	3356.79	-279.515	65.113	-192.582	-406.984
3370	0	0	-54.871	23.286	0	0	-53467.4	3548.64	-233.272	-22.587	-53467.7	3384.1	-255.859	54.547	-187.82	-389.132
3380	0	0	-54.964	23.44	0	0	-52231.4	3563.21	-258.575	-24.606	-52223.8	3396.27	-283.181	62.587	-190.38	-410.974
3390	0	0	-53.786	22.746	0	0	-52939.2	3504.1	-237.174	-19.323	-52931.2	3366.08	-256.497	61.799	-160.774	-355.472
3400	0	0	-52.928	23.253	0	0	-52737.5	3541.7	-235.649	-31.297	-52699	3372.22	-266.946	91.347	-192.724	-368.323
3410	0	0	-56.086	23.988	0	0	-53258.5	3494.6	-238.424	-36.466	-53236.6	3351.61	-274.89	78.011	-166.98	-363.859
3420	0	0	-54.898	24.528	0	0	-53630.1	3540.33	-228.082	-28.834	-53595.1	3374.15	-256.916	89.904	-190.71	-357.722
3430	0	0	-52.752	23.053	0	0	-54086.6	3528.43	-226.213	-43.196	-54059.2	3366.96	-269.409	80.121	-184.525	-373.813
3440	0	0	-52.783	22.453	0	0	-53742.5	3550.34	-219.49	-39.722	-53727.7	3379.77	-259.212	67.591	-193.028	-384.649
3450	0	0	-54.056	22.977	0	0	-53753.9	3521.8	-255.849	-17.99	-53737.8	3369.38	-273.839	70.102	-175.406	-379.143
3460	0	0	-53.294	23.102	0	0	-53783	3530.52	-233.212	-35.45	-53767.5	3373.77	-268.662	68.791	-179.852	-379.723
3470	0	0	-53.349	23.215	0	0	-51961.8	3559.58	-241.344	-34.395	-51933.1	3371.02	-275.739	81.981	-211.777	-405.535
3480	0	0	-52.901	23.564	0	0	-52455.6	3553.28	-245.069	-38.965	-52418.3	3358.05	-284.034	90.231	-218.789	-412.592
3490	0	0	-55.954	24.222	0	0	-52266.3	3546.39	-239.576	-35.004	-52246.3	3393.96	-274.58	75.914	-176.653	-375.319
3500	0	0	-52.397	24.792	0	0	-52345.2	3555.35	-240.144	-22.763	-52338.6	3404.19	-262.907	59.024	-175.955	-379.838
3510	0	0	-54.732	23.138	0	0	-51271.6	3551.89	-252.382	-22.857	-51250.8	3372.46	-275.239	75.606	-202.569	-402.202
3520	0	0	-52.968	22.513	0	0	-51636	3544.14	-247.552	-25.739	-51622.4	3381.55	-273.291	66.503	-185.108	-391.896
3530	0	0	-51.044	24.27	0	0	-51398.1	3530.18	-239.165	-33.767	-51370.6	3381.47	-272.932	78.485	-172.982	-367.429
3540	0	0	-54.626	23.753	0	0	-52158.4	3570.09	-235.158	-34.814	-52121.3	3406.14	-269.972	91.745	-187.705	-365.932
3550	0	0	-54.414	22.153	0	0	-52866.1	3559.39	-234.256	-24.107	-52821.2	3393.64	-258.363	99.339	-187.909	-346.933
3560	0	0	-53.284	23.501	0	0	-51953.6	3512.14	-242.057	-21.827	-51934.7	3373.36	-263.884	72.229	-162.276	-353.931
3570	0	0	-55.274	23.539	0	0	-53185.5	3542.96	-250.673	-43.974	-53153.1	3383.79	-294.647	87.669	-182.708	-389.686
3580	0	0	-52.235	23.736	0	0	-53213.8	3537.32	-236.75	-40.648	-53173.7	3366.69	-277.398	92.337	-194.366	-379.427
3590	0	0	-52.187	23.946	0	0	-53668.5	3540.22	-243.563	-34.259	-53638.5	3370.93	-277.822	82.173	-193.234	-388.883
3600	0	0	-56.356	23.387	0	0	-53224.2	3531.09	-224.249	-35.338	-53210	3368.2	-259.587	70.542	-186.28	-375.325
3610	0	0	-54.59	22.82	0	0	-52279.5	3544.99	-238.032	-31.688	-52253.6	3387.89	-269.72	80.455	-179.925	-369.19
3620	0	0	-54.094	22.807	0	0	-51413.7	3531.93	-241.86	-34.563	-51369.6	3371.29	-276.423	98.172	-183.439	-361.69
3630	0	0	-51.723	22.36	0	0	-51459.4	3541.35	-240.901	-41.791	-51425.8	3353.17	-282.692	85.387	-210.539	-407.844
3640	0	0	-53.43	23.025	0	0	-52390.6	3537.17	-239.923	-12.951	-52383.4	3365.85	-252.874	60.596	-194.344	-386.622
3650	0	0	-53.986	21.621	0	0	-52602.5	3541.41	-238.495	-32.761	-52569.5	3369.12	-271.256	86.935	-193.908	-378.229
3660	0	0	-52.993	22.654	0	0	-52678.7	3511.64	-238.112	-36.87	-52642.1	3359.24	-274.982	89.551	-175.055	-360.486
3670	0	0	-53.046	23.108	0	0	-52435.4	3503.61	-238.779	-28.369	-52402.8	3351.26	-267.148	85.658	-175.451	-356.941
3680	0	0	-53.11	23.757	0	0	-52564.7	3562.4	-262.571	-26.267	-52535	3364.44	-288.838	82.865	-221.72	-427.693
3690	0	0	-54.545	23.247	0	0	-52490.7	3541.5	-252.803	-27.436	-52450.4	3377.36	-280.239	94.862	-187.388	-372.765
3700	0	0	-54.841	23.277	0	0	-52205.1	3531.1	-252.321	-40.038	-52151.2	3368.71	-292.359	108.792	-185.667	-369.234
3710	0	0	-54.516	23.003	0	0	-52661.3	3541.81	-249.225	-35.908	-52628.5	3387.95	-285.133	87.257	-176.862	-374.738
3720	0	0	-51.745	23.308	0	0	-51849.6	3548.13	-228.893	-39.32	-51806	3382.2	-268.213	95.319	-189.245	-362.139
3730	0	0	-55.565	22.12	0	0	-53456.5	3536.06	-234.3	-46.102	-53396.8	3383.19	-280.402	115.244	-174.993	-340.151
3740	0	0	-55.332	22.866	0	0	-52194.7	3538.4	-236.89	-34.133	-52154.6	3374.49	-271.023	95.453	-186.771	-362.341
3750	0	0	-50.717	23.669	0	0	-52616.8	3531.76	-245.37	-38.428	-52562.5	3345.08	-283.798	105.077	-210.358	-389.079
3760	0	0	-55.871	23.309	0	0	-51780.3	3509	-260.845	-39.671	-51731.8	3333.6	-300.516	104.313	-198.708	-394.911
3770	0	0	-54.942	23.894	0	0	-52540.3	3502.64	-264.561	-38.375	-52506.3	3340.66	-302.936	88.956	-185.868	-399.848
3780	0	0	-54.511	23.348	0	0	-53575.1	3530.66	-232.829	-39.86	-53531	3343.69	-272.689	98.589	-210.315	-384.415
3790	0	0	-51.748	23.319	0	0	-52330.3	3543.99	-244.573	-26.698	-52295.9	3348.15	-271.271	86.203	-219.158	-404.226
3800	0	0	-54.436	24.302	0	0	-52764.5	3503.33	-252.767	-37.859	-52712.5	3346.53	-290.626	106.344	-181.103	-365.385
3810	0	0	-53.863	23.388	0	0	-52111.7	3517.36	-246.542	-33.906	-52053.3	3338.23	-280.448	112.291	-202.514	-370.671
3820	0	0	-54.816	23.681	0	0	-52822.6	3503.3	-253.876	-44.075	-52786.4	3334.62	-297.951	90.997	-192.366	-399.32
3830	0	0	-53.465	22.935	0	0	-52669.8	3530.01	-254.423	-36.961	-52634.9	3358.09	-291.384	88.4	-194.855	-397.839
3840	0	0	-55.27	22.72	0	0	-52782.6	3515.99	-258.645	-34.719	-52730.3	3363.01	-293.364	107.56	-175.691	-361.495
3850	0	0	-54.95	23.881	0	0	-53009.3	3529.57	-277.799	-34.41	-52953.8	3357.57	-312.209	110.384	-195.878	-397.703
3860	0	0	-54.683	23.554	0	0	-51695.4	3510.25	-254.675	-44.795	-51631.2	3344.91	-299.47	118.886	-188.896	-369.48
3870	0	0	-52.296	24.017	0	0	-52704.1	3525.1	-236.617	-55.301	-52636.7	3372.91	-291.918	119.682	-176.21	-348.446
3880	0	0	-55.769	23.098	0	0	-51948.9	3517.17	-254.309	-33.604	-51917.4	3383.48	-287.913	87.224	-156.785	-357.474
3890	0	0	-54.396	23.874	0	0	-52726.8	3537.16	-248.268	-44.092	-52681.5	3375.96	-292.36	99.743	-185.076	-377.693
3900	0	0	-54.569	23.53	0	0	-53056	3520.29	-258.972	-47.229	-53005	3343.52	-306.201	105.615	-200.301	-400.887
3910	0	0	-53.608	24.226	0	0	-53092.7	3491.97	-264.494	-46.676	-53031.6	3325.9	-311.17	114.72	-190.299	-386.749
3920	0	0	-55.579	24.017	0	0	-52714.1	3525.64	-258.578	-37.722	-52666.9	3356.14	-296.3	102.778	-193.519	-387.041
3930	0	0	-54.961	24.036	0	0	-52748.1	3519.39	-268.293	-27.526	-52702.4	3363.16	-295.819	100.717	-180.257	-375.359
3940	0	0	-54.605	23.748	0	0	-53382.5	3512.14	-251.048	-35.143	-53318.2	3360.64	-286.191	118.903	-175.249	-342.537
3950	0	0	-53.744	23.78	0	0	-53881.9	3524.61	-248.756	-47.536	-53826.5	3384.35	-296.292	109.176	-164.039	-351.155
3960	0	0	-53.739	22.073	0	0	-53247.4	3529.68	-255.455	-41.027	-53197.4	3354.31	-296.482	103.789	-197.446	-390.139
3970	0	0	-52.101	23.629	0	0	-52424.4	3526.11	-232.307	-49.015	-52382.2	3353.89	-281.322	94.31	-195.846	-382.858
3980	0	0	-53.541	22.843	0	0	-51979	3502.87	-253.708	-20.024	-51948.9	3341.88	-273.732	83.639	-183.836	-373.929
3990	0	0	-52.208	22.502	0	0	-52342.6	3511.33	-210.932	-33.999	-52332.1	3343.74	-244.931	62.777	-190.098	-372.252
4000	0	0	-49.945	22.992	0	0	-52854.9	3546.84	-248.836	-27.443	-52824.5	3368.56	-276.279	80.344	-201.275	-397.21
4010	0	0	-52.968	23.83	0	0	-53176.3	3531.86	-243.359	-25.424	-53170.3	3371.63	-268.783	58.998	-184.059	-393.844
4020	0	0	-51.804	22.392	0	0	-53617.6	3546.42	-240.844	-42.728	-53580.4	3388.22	-283.572	89.019	-180.589	-375.142
4030	0	0	-52.892	22.126	0	0	-53606.8	3506.01	-255.47	-38	-53557.4	3358.42	-293.47	102.235	-169.722	-360.957
4040	0	0	-52.89	24.013	0	0	-53075.3	3510.45	-237.531	-39.47	-53029.1	3360.93	-277.001	99.175	-173.532	-351.358
4050	0	0	-52.205	23.393	0	0	-52640.6	3551.59	-250.138	-41.765	-52588.6	3417.98	-291.903	104.183	-156.995	-344.715
4060	0	0	-52.383	22.867	0	0	-53069.7	3548.46	-281.277	-37.019	-53029.3	3376.71	-318.296	92.828	-194.615	-420.083
4070	0	0	-52.337	22.698	0	0	-52575.6	3514.77	-261.97	-39.356	-52528.4	3350.1	-301.326	99.524	-187.37	-389.172
4080	0	0	-53.488	23.52	0	0	-53262.5	3518.43	-268.253	-41.447	-53196.4	3365.31	-309.7	119.569	-176.642	-366.773
4090	0	0	-53.016	22.875	0	0	-53174.6	3560.25	-259.473	-20.793	-53124.3	3397.09	-280.266	103.302	-186.033	-362.997
4100	0	0	-53.458	22.162	0	0	-52586.2	3521.42	-244.548	-29.958	-52531.8	3353.51	-274.506	107.81	-190.073	-356.769
4110	0	0	-55.152	22.855	0	0	-53133.6	3513.52	-263.939	-46.502	-53070.6	3358.23	-310.441	118.188	-178.143	-370.396
4120	0	0	-52.925	23.142	0	0	-51841.6	3501.95	-265.685	-41.62	-51798.5	3341.51	-307.305	95.979	-183.583	-394.909
4130	0	0	-54.651	23.728	0	0	-52438	3532.13	-241.553	-42.046	-52387.3	3367.29	-283.599	105.352	-188.56	-366.807
4140	0	0	-52.086	24.12	0	0	-51782.5	3502.45	-241.802	-52.378	-51714.2	3351.27	-294.18	120.452	-175.293	-349.021
4150	0	0	-53.889	23.117	0	0	-51961.3	3466.52	-265.861	-40.251	-51924.5	3346.93	-306.112	90.693	-142.709	-358.128
4160	0	0	-55.248	23.256	0	0	-52483.2	3515.64	-263.77	-40.458	-52441.6	3346.44	-304.228	96.776	-192.45	-399.902
4170	0	0	-53.056	24.379	0	0	-52407	3510.88	-241.949	-29.357	-52376.5	3350.05	-271.306	83.587	-185.21	-372.929
4180	0	0	-52.741	22.593	0	0	-52480.6	3521.52	-249.252	-35.226	-52436.7	3350.82	-284.478	96.573	-193.293	-381.198
4190	0	0	-53.576	23.321	0	0	-52474.7	3511.94	-239.243	-47.816	-52432.6	3333.71	-287.059	95.657	-201.544	-392.946
4200	0	0	-53.811	22.447	0	0	-53090.2	3486.93	-259.81	-33.895	-53049.8	3305.68	-293.705	94.198	-203.695	-403.202
4210	0	0	-52.67	24.946	0	0	-53135.3	3502.41	-247.559	-38.803	-53094.4	3329.62	-286.362	93.557	-197.739	-390.544
4220	0	0	-51.262	24.001	0	0	-53175.6	3472.56	-241.524	-33.249	-53162.7	3324.32	-274.773	64.165	-172.242	-382.85
4230	0	0	-54.069	23.358	0	0	-52570.9	3488.63	-258.483	-36.987	-52548.6	3329.99	-295.47	76.324	-181.99	-401.136
4240	0	0	-51.759	22.997	0	0	-53115.1	3473.26	-256.368	-32.746	-53083.9	3327.72	-289.114	83.011	-168.534	-374.637
4250	0	0	-53.877	23.288	0	0	-52997.6	3509.22	-239.287	-38.115	-52988.8	3357.35	-277.402	62.62	-175.158	-389.94
4260	0	0	-53.763	23.231	0	0	-53614.7	3496.53	-235.349	-40.707	-53599.4	3342.77	-276.056	68.997	-176.991	-384.05
4270	0	0	-53.918	22.68	0	0	-53939.4	3497.12	-239.977	-38.646	-53919.1	3320	-278.623	74.212	-199.801	-404.212
4280	0	0	-53.322	24.061	0	0	-53869.3	3474.91	-246.495	-28.749	-53837.7	3308.42	-275.244	84.89	-190.552	-380.906
4290	0	0	-52.753	23.363	0	0	-54109.1	3512.53	-261.592	-44.384	-54069.5	3347.82	-305.976	92.41	-188.072	-401.638
4300	0	0	-56.849	22.708	0	0	-54991.6	3499.09	-237.184	-43.157	-54950.2	3351.83	-280.341	98.196	-169.968	-352.113
4310	0	0	-54.448	24.46	0	0	-54136.1	3521.51	-230.702	-38.753	-54097.7	3362.53	-269.455	92.777	-183.439	-360.117
4320	0	0	-52.281	22.708	0	0	-54108.8	3485.96	-266.921	-35.082	-54076.2	3322.89	-302.003	84.904	-185.784	-402.883
4330	0	0	-54.482	23.397	0	0	-54281.6	3474.91	-240.842	-32.151	-54261.4	3332.41	-272.993	74.634	-165.897	-364.256
4340	0	0	-52.739	23.652	0	0	-53548.8	3493.38	-251.407	-27.379	-53537.2	3355.82	-278.786	64.374	-161.21	-375.622
4350	0	0	-54.732	22.23	0	0	-54429	3499.83	-228.961	-40.185	-54392.2	3351.01	-269.146	91.524	-171.045	-348.667
4360	0	0	-54.715	24.004	0	0	-54509.4	3471.76	-245.453	-39.641	-54483.8	3324.75	-285.094	80.321	-171.019	-375.792
4370	0	0	-52.343	23.653	0	0	-54216.2	3479.99	-255.902	-30.761	-54194.2	3318.69	-286.663	74.309	-184.951	-397.305
4380	0	0	-55.444	22.822	0	0	-54472.3	3498.73	-247.145	-29.267	-54435.5	3352.27	-276.412	92.301	-169.282	-353.393
4390	0	0	-53.377	22.271	0	0	-54243.4	3485.91	-233.132	-30.317	-54210.6	3327.13	-263.449	86.161	-181.046	-358.334
4400	0	0	-53.745	22.397	0	0	-53872.1	3467.45	-251.773	-29.629	-53842.7	3324.52	-281.402	83.159	-165.32	-363.563
4410	0	0	-54.191	22.664	0	0	-54655.4	3469.91	-254.145	-34.857	-54628	3337.97	-289.002	81.587	-154.608	-362.023
4420	0	0	-54.089	21.826	0	0	-53351.1	3504.18	-243.951	-36.453	-53330.7	3343.88	-280.404	74.526	-182.128	-388.006
4430	0	0	-54.904	23.741	0	0	-53582.9	3538.87	-240.554	-38.433	-53558.5	3396.36	-278.987	79.284	-166.249	-365.952
4440	0	0	-53.018	23.447	0	0	-53913.7	3486.41	-230.382	-52.527	-53867	3306.92	-282.909	99.686	-202.942	-386.165
4450	0	0	-54.032	23.759	0	0	-53985.1	3502.8	-234.731	-47.917	-53943.1	3349.16	-282.648	96.002	-177.392	-364.038
4460	0	0	-57.401	24.18	0	0	-54291.7	3497.69	-231.471	-40.485	-54257.3	3345.15	-271.956	91.752	-176.72	-356.924
4470	0	0	-53.353	23.502	0	0	-53711.3	3480.67	-234.26	-29.951	-53671	3340.86	-264.211	93.677	-163.313	-333.847
4480	0	0	-55.676	22.822	0	0	-54130.9	3488.6	-236.056	-33.387	-54103.5	3334.39	-269.443	83.16	-177.034	-363.317
4490	0	0	-52.022	23.408	0	0	-54526	3501.53	-247.215	-40.138	-54503.8	3328.21	-287.353	74.179	-196.733	-409.907
4500	0	0	-51.213	24.033	0	0	-54504.9	3486.19	-253.344	-20.963	-54493.8	3333.12	-274.307	62.295	-177.097	-389.109
4510	0	0	-55.702	24.172	0	0	-53577.8	3470.02	-250.351	-26.314	-53558.3	3310	-276.665	75.206	-184.194	-385.653
4520	0	0	-54.046	23.931	0	0	-54123.2	3479.97	-248.5	-32.69	-54095.7	3311.49	-281.19	81.534	-192.415	-392.071
4530	0	0	-53.603	23.356	0	0	-54324.2	3477.81	-252.664	-25.809	-54303.5	3317.36	-278.473	74.358	-183.808	-387.923
4540	0	0	-53.562	23.744	0	0	-53798.4	3495.99	-247.786	-26.237	-53773	3335.73	-274.023	78.965	-184	-379.058
4550	0	0	-52.065	23.797	0	0	-53296.7	3463.94	-237.463	-19.577	-53264	3300.02	-257.04	84.747	-187.72	-360.013
4560	0	0	-53.303	22.941	0	0	-52574.3	3447.26	-260.839	-31.075	-52537.1	3281.12	-291.914	90.418	-189.08	-390.576
4570	0	0	-51.885	24.034	0	0	-52434.1	3430.16	-257.253	-42.869	-52387.1	3314.71	-300.122	98.954	-139.486	-340.654
4580	0	0	-54.842	22.684	0	0	-52348.7	3433.63	-268.92	-39.911	-52287.4	3308.34	-308.831	116.204	-147.972	-340.599
4590	0	0	-53.059	23.068	0	0	-52480.4	3464.2	-264.765	-44.465	-52415.1	3309.06	-309.23	118.288	-178.203	-369.145
4600	0	0	-55.183	23.495	0	0	-51952.7	3454.83	-247.118	-46.649	-51899.2	3314.46	-293.767	108.605	-163.861	-349.023
4610	0	0	-53.101	24.813	0	0	-51945.3	3444	-261.207	-34.337	-51900.8	3323.37	-295.544	97.633	-145.442	-343.353
4620	0	0	-53.59	23.108	0	0	-52146.5	3438.42	-256.907	-16.685	-52107.2	3316.53	-273.592	92.925	-145	-325.667
4630	0	0	-51.625	23.535	0	0	-52060.9	3476.1	-253.794	-25.125	-52043.2	3326.9	-278.919	69.277	-172.737	-382.379
4640	0	0	-54.213	23.335	0	0	-52519.6	3511.04	-262.624	-36.196	-52494.5	3362.07	-298.82	79.298	-172.303	-391.825
4650	0	0	-53.577	22.442	0	0	-52825.7	3512.11	-272.239	-30.834	-52785.9	3351.18	-303.073	93.389	-183.368	-393.052
4660	0	0	-53.711	23.13	0	0	-52867.3	3512.49	-263.73	-29.285	-52835.7	3340.33	-293.015	85.253	-195.29	-403.052
4670	0	0	-53.301	23.805	0	0	-52643.9	3488.38	-258.984	-48.001	-52607.5	3319.27	-306.985	89.734	-192.915	-410.166
4680	0	0	-51.469	23.608	0	0	-52663.7	3487.94	-268.337	-43.523	-52628.7	3332.5	-311.86	86.497	-179.044	-404.407
4690	0	0	-53.261	23.023	0	0	-52745.2	3486.5	-258.368	-31.493	-52714.8	3325.17	-289.861	83.595	-184.349	-390.615
4700	0	0	-54.459	22.62	0	0	-53247.5	3459	-227.699	-46.482	-53190.7	3317.35	-274.181	111.258	-164.269	-327.192
4710	0	0	-52.742	24.26	0	0	-52969.1	3466.27	-252.607	-45.208	-52922.2	3308.8	-297.815	99.623	-181.731	-379.923
4720	0	0	-53.141	24.941	0	0	-52461.4	3484.1	-250.428	-47.678	-52408.8	3348.42	-298.106	105.69	-160.622	-353.038
4730	0	0	-53.441	23.77	0	0	-53279.1	3449.88	-252.847	-38.16	-53251.3	3321.23	-291.007	81.289	-152.414	-362.132
4740	0	0	-53.413	23.841	0	0	-52920.4	3494.55	-249.704	-39.672	-52879.2	3351.8	-289.376	94.564	-166.592	-361.404
4750	0	0	-53.849	23.961	0	0	-53095.3	3498.18	-258.8	-36.661	-53049.6	3364.26	-295.461	99.622	-157.885	-353.724
4760	0	0	-53.317	24.005	0	0	-53320.4	3461.93	-244.289	-37.511	-53269.9	3319.8	-281.8	103.767	-166.14	-344.173
4770	0	0	-50.653	23.625	0	0	-52842.8	3479.77	-256.261	-25.052	-52811.6	3334.18	-281.313	81.91	-169.215	-368.618
4780	0	0	-53.57	24.261	0	0	-52090.4	3489.31	-248.533	-25.005	-52063.3	3318.05	-273.538	80.732	-195.523	-388.329
4790	0	0	-52.937	23.759	0	0	-52887.9	3472.62	-250.959	-30.685	-52858.8	3296.65	-281.644	81.988	-199.728	-399.384
4800	0	0	-52.402	23.338	0	0	-51457.9	3498.24	-233.842	-35.347	-51406.5	3336.76	-269.189	103.737	-184.819	-350.271
4810	0	0	-54.718	23.691	0	0	-51672.3	3459.41	-251.189	-34.552	-51624.4	3311.57	-285.741	102.592	-171.533	-354.682
4820	0	0	-53.385	23.354	0	0	-52731.2	3489.34	-256.526	-34.815	-52705.3	3345.73	-291.341	79.215	-166.963	-379.089
4830	0	0	-52.861	22.987	0	0	-52116.6	3454.05	-255.358	-26.409	-52072.1	3323.02	-281.767	97.418	-154.023	-338.372
4840	0	0	-53.736	24.912	0	0	-52501.9	3491.92	-274.768	-25.143	-52481.1	3332.33	-299.911	74.614	-184.496	-409.793
4850	0	0	-55.363	23.482	0	0	-52887.6	3465.3	-273.35	-31.754	-52854	3336.67	-305.104	88.92	-152.104	-368.288
4860	0	0	-54.715	23.913	0	0	-52062.9	3482.22	-270.501	-29.428	-52028.5	3340.8	-299.929	89.123	-165.327	-376.133
4870	0	0	-52.835	23.86	0	0	-52793.2	3502.23	-262.821	-29.04	-52755.3	3336.11	-291.861	90.708	-189.988	-391.141
4880	0	0	-54.553	23.579	0	0	-52793.8	3453.3	-254.779	-25.232	-52740.6	3310.35	-280.011	107.74	-166.524	-338.795
4890	0	0	-56.582	23.017	0	0	-51888.7	3492.08	-246.645	-36.284	-51835.4	3333.79	-282.929	109.958	-181.306	-354.277
4900	0	0	-55.98	23.097	0	0	-52029.5	3481.56	-242.844	-36.449	-51979.1	3314.86	-279.293	106.347	-189.803	-362.749
4910	0	0	-54.569	23.262	0	0	-51997.3	3496.68	-254.428	-42.179	-51950.8	3316.51	-296.607	101.068	-203.429	-398.968
4920	0	0	-55.07	22.79	0	0	-52182.4	3513.73	-271.695	-19.697	-52141.6	3345.39	-291.392	95.876	-191.123	-386.639
4930	0	0	-54.644	23.569	0	0	-52624.5	3465.82	-246.812	-36.638	-52591.5	3294.31	-283.45	87.642	-195.082	-390.89
4940	0	0	-55.856	23.526	0	0	-53206.2	3504.58	-266.027	-37.928	-53166.4	3322.97	-303.955	95.687	-205.128	-413.396
4950	0	0	-51.081	22.607	0	0	-53092.7	3477.18	-273.501	-31.89	-53046.2	3315.67	-305.391	97.64	-184.111	-391.862
4960	0	0	-52.63	22.845	0	0	-52329.9	3517.31	-252.715	-33.718	-52285.7	3335.66	-286.433	96.897	-204.502	-394.038
4970	0	0	-54.963	24.162	0	0	-52450.4	3515.23	-258.261	-41.514	-52393.5	3354.36	-299.775	111.813	-185.035	-372.997
4980	0	0	-53.358	23.856	0	0	-52892.8	3480.94	-259.582	-42.342	-52834.2	3327.86	-301.924	111.888	-176.934	-366.97
4990	0	0	-52.437	23.813	0	0	-52580.6	3484.87	-252.964	-36.546	-52529.4	3313.36	-289.51	103.63	-195.324	-381.204
5000	0	0	-53.861	23.539	0	0	-53182.9	3468.32	-246.064	-28.966	-53144.4	3320.64	-275.03	92.361	-171.222	-353.891
5010	0	0	-53.123	23.579	0	0	-52957	3486.81	-247.5	-40.314	-52914.1	3323.69	-287.814	96.008	-186.698	-378.504
5020	0	0	-55.341	23.188	0	0	-52213	3486.36	-260.986	-37.53	-52169.5	3321.36	-298.516	98.871	-188.189	-387.834
5030	0	0	-51.69	23.823	0	0	-52178.1	3468.59	-248.036	-42.986	-52136.6	3328.53	-291.022	93.25	-163.879	-361.651
5040	0	0	-53.946	23.405	0	0	-52591.2	3469.67	-262.49	-40.499	-52559.5	3311.24	-302.989	85.665	-181.834	-399.158
5050	0	0	-53.056	24.084	0	0	-52920.6	3479.93	-266.221	-25.685	-52886	3305.99	-291.906	87.718	-198.017	-402.205
5060	0	0	-53.683	24.017	0	0	-52752.8	3461.28	-248.279	-31.885	-52716.3	3326.23	-280.164	90.112	-159.072	-349.124
5070	0	0	-53.949	23.271	0	0	-51795.3	3487.48	-233.054	-38.537	-51766.9	3311.85	-271.591	82.32	-198.904	-388.175
5080	0	0	-54.869	24.04	0	0	-51489.7	3434.31	-249.028	-36.153	-51447.3	3294.22	-285.181	97.277	-164.137	-352.041
5090	0	0	-53.079	23.231	0	0	-51948.1	3464.43	-263.962	-33.099	-51902.6	3291.36	-297.061	98.634	-196.305	-394.732
5100	0	0	-53.848	23.305	0	0	-52700.3	3468.44	-242.49	-34.121	-52665.3	3291.45	-276.611	88.783	-200.298	-388.126
5110	0	0	-50.349	22.881	0	0	-53736.1	3496.16	-268.53	-37.079	-53691.4	3304.5	-305.609	95.052	-214.544	-425.101
5120	0	0	-52.532	23.725	0	0	-52869.6	3463.68	-269.496	-23.018	-52831.5	3302.2	-292.514	90.649	-185.202	-387.067
5130	0	0	-54.718	23.002	0	0	-52819.7	3494.75	-264.502	-34.531	-52787.1	3332.4	-299.033	87.319	-185.348	-397.062
5140	0	0	-53.295	22.85	0	0	-52935.1	3473.03	-252.75	-36.299	-52909.3	3300.97	-289.049	79.113	-194.914	-404.85
5150	0	0	-55.058	23.714	0	0	-53442.7	3462.16	-249.61	-40.036	-53404.9	3321.74	-289.646	92.854	-164.13	-360.922
5160	0	0	-54.545	21.918	0	0	-53198.6	3492.49	-255.022	-40.566	-53160.4	3309.2	-295.588	92.746	-205.202	-408.044
5170	0	0	-53.845	23.216	0	0	-53202.4	3474.73	-225.596	-41.269	-53172.3	3298.48	-266.865	83.961	-199.467	-382.371
5180	0	0	-53.026	23.5	0	0	-53734.4	3467.53	-261.455	-40.958	-53696.2	3301.75	-302.413	91.208	-189.284	-400.489
5190	0	0	-53.279	22.924	0	0	-53442.5	3447.8	-277.404	-35.402	-53394.4	3297.36	-312.806	101.387	-173.368	-384.787
5200	0	0	-53.626	23.785	0	0	-53463.8	3473.94	-257.205	-38.726	-53421.8	3316.36	-295.931	95.62	-181.359	-381.67
5210	0	0	-56.025	24.04	0	0	-53430.4	3469.77	-260.583	-44.372	-53386.2	3301.75	-304.955	100.223	-192.058	-396.79
5220	0	0	-53.772	23.011	0	0	-53817.1	3469.72	-247.913	-35.389	-53782.5	3304.6	-283.302	88.408	-188.135	-383.029
5230	0	0	-51.287	22.799	0	0	-52893.3	3475.03	-225.343	-35.876	-52870.6	3309.83	-261.219	73.958	-188.003	-375.264
5240	0	0	-52.015	24.095	0	0	-53580.2	3500.63	-250.738	-39.459	-53529.4	3339.71	-290.197	102.821	-185.022	-372.398
5250	0	0	-54.664	23.505	0	0	-52973.9	3471.8	-252.867	-37.915	-52936.4	3299.34	-290.782	92.21	-195.957	-394.529
5260	0	0	-54.458	22.356	0	0	-53856.7	3475.22	-267.136	-37.772	-53810	3299.68	-304.908	101.211	-197.891	-401.588
5270	0	0	-54.509	23.173	0	0	-53392.2	3441.06	-260.206	-29.345	-53371.9	3301.5	-289.551	74.817	-162.737	-377.471
5280	0	0	-51.961	23.886	0	0	-53857.1	3476.57	-228.782	-27.352	-53851.2	3334.24	-256.134	57.787	-166.224	-364.571
5290	0	0	-55.381	22.117	0	0	-53654.2	3484.06	-259.85	-31.541	-53634.5	3328.04	-291.391	75.104	-178.136	-394.423
5300	0	0	-54.632	22.542	0	0	-53749.2	3492.82	-253.281	-34.443	-53703	3351.58	-287.724	100.75	-163.778	-350.752
5310	0	0	-52.888	21.75	0	0	-53437.6	3448.23	-257.68	-27.642	-53413.7	3301.8	-285.322	76.727	-168.18	-376.775
5320	0	0	-54.301	24.216	0	0	-53189.7	3462.32	-227.895	-37.393	-53171	3279.09	-265.288	73.057	-207.442	-399.673
5330	0	0	-53.642	23.489	0	0	-53449.3	3454.39	-235.97	-30.459	-53435.1	3300.6	-266.429	67.844	-177.288	-375.873
5340	0	0	-53.467	23.029	0	0	-52373.3	3448.89	-239.338	-33.603	-52343.1	3262.69	-272.941	83.676	-209.238	-398.503
5350	0	0	-52.214	22.419	0	0	-52556.2	3438.99	-232.572	-42.842	-52516.3	3303.92	-275.414	92.06	-157.486	-340.84
5360	0	0	-53.769	22.159	0	0	-53358.6	3477.99	-222.279	-28.203	-53337.7	3297.37	-250.482	74.606	-202.783	-378.659
5370	0	0	-52.138	22.246	0	0	-52893	3436	-255.612	-31.441	-52876.9	3273.56	-287.053	68.259	-184.689	-403.483
5380	0	0	-52.038	23.542	0	0	-52875.3	3463.76	-246.996	-31.074	-52859.6	3303.99	-278.07	67.768	-183.317	-393.619
5390	0	0	-53.48	24.033	0	0	-54276.2	3450.39	-242.62	-26.703	-54245.4	3302.32	-269.323	84.295	-172.102	-357.13
5400	0	0	-52.633	23.585	0	0	-53221.8	3420.42	-250.666	-25.65	-53204.9	3264.78	-276.316	69.549	-179.222	-385.989
5410	0	0	-54.57	23.148	0	0	-52735.8	3405.28	-262.061	-29.643	-52693.7	3274.08	-291.704	96.66	-154.352	-349.396
5420	0	0	-51.323	23.277	0	0	-53085.8	3459.44	-259.027	-30.582	-53059.5	3290.92	-289.609	77.619	-191.799	-403.789
5430	0	0	-53.96	23.25	0	0	-53983.3	3432.61	-249.5	-29.422	-53936.2	3301.1	-278.922	101.004	-154.768	-332.686
5440	0	0	-52.733	23.132	0	0	-54311.6	3443.92	-248.249	-33.183	-54264.2	3293.64	-281.432	100.127	-173.41	-354.715
5450	0	0	-50.62	24.112	0	0	-53993.3	3449.49	-264.576	-31.787	-53942.9	3305.11	-296.363	100.954	-168.499	-363.908
5460	0	0	-53.34	22.857	0	0	-54208.1	3428.86	-255.34	-29.652	-54159	3278.73	-284.992	102.367	-172.99	-355.615
5470	0	0	-52.366	23.386	0	0	-53865.7	3428.38	-247.445	-34.86	-53807	3285.33	-282.305	111.015	-166.434	-337.724
5480	0	0	-54.002	22.786	0	0	-53914.9	3424.71	-249.149	-28.952	-53876.2	3277.23	-278.101	92.66	-170.273	-355.714
5490	0	0	-51.63	23.077	0	0	-53948.4	3462.11	-256.145	-51.393	-53897.2	3300.61	-307.538	102.804	-184.582	-389.316
5500	0	0	-52.021	22.956	0	0	-55363.6	3441.86	-262.285	-37.696	-55322	3271.03	-299.981	93.667	-193.793	-400.107
5510	0	0	-51.753	23.555	0	0	-53962.6	3440.27	-253.289	-36.913	-53921.7	3287.45	-290.202	92.663	-176.367	-373.906
5520	0	0	-52.732	22.955	0	0	-53831.6	3433.54	-257.909	-24.145	-53786.7	3282.28	-282.054	97.644	-174.218	-358.628
5530	0	0	-51.793	23.218	0	0	-54279.2	3446.48	-235.91	-39.428	-54216.8	3297.26	-275.338	114.171	-172.437	-333.604
5540	0	0	-53.234	23.96	0	0	-54457.9	3445.97	-260.076	-37.882	-54423.8	3283.43	-297.958	87.354	-186.505	-397.109
5550	0	0	-51.521	23.607	0	0	-53980.9	3461.09	-247.675	-42.828	-53929.2	3289.84	-290.503	103.237	-194.856	-382.122
5560	0	0	-53.625	24.831	0	0	-53349.9	3457.89	-238.265	-35.841	-53297.8	3307.41	-274.106	105.722	-175.315	-343.699
5570	0	0	-52.88	23.534	0	0	-53303.8	3444.19	-243.503	-44.365	-53237.8	3299.99	-287.868	118.909	-167.732	-336.691
5580	0	0	-54.621	23.541	0	0	-53104.4	3450.9	-244.671	-44.102	-53055.3	3303.63	-288.773	103.767	-170.813	-355.819
5590	0	0	-53.355	22.242	0	0	-52588.4	3435.92	-232.876	-48.959	-52536.2	3292.06	-281.835	105.501	-166.108	-342.442
[truncated: 442 more rows]

## Sheet: Sprotein-Zanamivir
#Time	E_VdW_mm(Protein)	E_Elec_mm(Protein)	E_Pol(Protein)	E_Apol(Protein)	E_VdW_mm(Ligand)	E_Elec_mm(Ligand)	E_Pol(Ligand)	E_Apol(Ligand)	E_VdW_mm(Complex)	E_Elec_mm(Complex)	E_Pol(Complex)	E_Apol(Complex)	Delta_E_mm	Delta_E_Pol	Delta_E_Apol	Delta_E_binding
[truncated: 1,002 more rows]

[truncated: 1 more sheets: Residual contribution-Binding]
